# Supplementary material for: PIWIL3 Forms a Complex with TDRKH in Mammalian Oocytes
Source: Cells. 2020 May 29;9(6):1356. doi: 10.3390/cells9061356 (PMC7349845; doi:10.3390/cells9061356)
Supplement: Supplementary file 1 [file cells-09-01356-s001.zip]

Archive with 9 entries (9 files):
- fig. S1.tif
- fig. S2.tif
- fig. S3.tif
- fig. S4.tif
- fig. S5.tif
- SI_Table 1.xlsx
- SI_Table 3.xlsx
- SI_Table 4.xlsx
- Supplementary material Tan et al.pdf
