# Supplementary material for: PIWIL3 Forms a Complex with TDRKH in Mammalian Oocytes
Source: Cells. 2020 May 29;9(6):1356. doi: 10.3390/cells9061356 (PMC7349845; doi:10.3390/cells9061356)
Supplement: Supplementary file 1 [file cells-09-01356-s001.zip › SI_Table 1.xlsx]

## Sheet: Sheet1
TDRKH IP MS Protein List (Triplicate samples in TDRKH IP and negative control IgG IP group)
Accession	Description	Gene name	ΣCoverage	Σ# Unique Peptides	TDRKH_IP1	TDRKH_IP2	TDRKH_IP3	IGG_IP1	IGG_IP2	IGG_IP3
P00760	Cationic trypsin OS		71.95	18	439	537	488	554	650	598
P60712	Actin, cytoplasmic 1 OS	ACTB	91.2	23	263	304	282	371	461	419
F1MUI1	Tudor and KH domain containing OS	TDRKH	58.13	34	163	169	160	5	5	4
F1MP41	Metalloendopeptidase OS	ASTL	80	27	154	151	158	203	194	175
F1MNN6	Major vault protein OS	MVP	65.84	52	140	121	126	128	119	110
P68138	Actin, alpha skeletal muscle OS	ACTA1	58.62	2	138	156	163	197	239	228
P62739	Actin, aortic smooth muscle OS	ACTA2	64.72	2	125	144	153	182	219	209
Q58DI4	Zona pellucida glycoprotein 3 preproprotein OS	ZP3	54.21	15	124	124	120	204	201	186
Q27991	Myosin-10 OS	MYH10	57.24	91	122	134	129	93	99	89
A0A140T897	Serum albumin OS	ALB	71	6	109	102	101	90	94	92
F1MQ37	Uncharacterized protein OS	MYH9	55.75	48	106	110	101	78	82	90
Q95114	Lactadherin OS	MFGE8	59.72	28	97	104	114	106	126	123
F1MX01	PARN like, ribonuclease domain containing 1 OS	PNLDC1	54.99	26	93	92	90	0	0	0
B0JYQ0	ALB protein OS	ALB	61.61	1	87	85	84	74	81	78
E1BL33	NLR family pyrin domain containing 8 OS	NLRP8	41.29	38	79	73	62	51	40	39
F1MMQ6	Myosin VB OS	MYO5B	50.89	83	78	79	79	108	96	90
A0A0N7ILF3	PIWIL3 OS	PIWIL3	39.21	30	48	37	41	0	0	0
P10096	Glyceraldehyde-3-phosphate dehydrogenase OS	GAPDH	67.87	15	45	44	46	45	44	36
F1MT67	NACHT, LRR and PYD domains-containing protein 5 OS	NLRP5	38.98	34	42	48	38	22	28	22
O02717	Non-muscle myosin heavy chain (Fragment) OS		65.28	2	41	47	45	29	33	35
Q2KIV8	Glutathione S-transferase OS	GSTM3	67.11	18	40	41	31	42	51	35
P48616	Vimentin OS	VIM	73.18	35	39	42	37	53	55	60
G3N2C1	Uncharacterized protein OS	NLRP7	30.42	14	38	39	32	15	12	15
P32007	ADP/ATP translocase 3 OS	SLC25A6	57.38	1	37	46	35	22	28	33
Q29RZ0	Acetyl-CoA acetyltransferase, mitochondrial OS	ACAT1	47.63	16	37	32	25	26	24	27
Q8SQH5	ADP/ATP translocase 2 OS	SLC25A5	62.42	2	35	48	33	21	27	33
E1BJB1	Tubulin beta chain OS	TUBB2A	52.36	4	35	28	32	35	29	32
G3N0V0	Uncharacterized protein OS		33.13	8	34	36	36	34	30	36
A4FUA8	F-actin-capping protein subunit alpha-1 OS	CAPZA1	67.83	10	33	30	31	47	48	56
Q02399	Cyclin-dependent-like kinase 5 OS	CDK5	62.67	20	33	43	38	38	38	38
Q3SZ00	HADHA protein OS	HADHA	42.73	23	33	37	30	22	21	21
E5FYE7	Zona pellucida glycoprotein 3 (Fragment) OS	ZP3	83.82	2	32	32	27	44	48	48
A4IF97	Myosin regulatory light chain 12B OS	MYL12B	66.67	15	32	32	29	44	42	38
E1BC90	Cyclin I family member 2 OS	CCNI2	50.69	18	32	32	29	41	31	34
A5D7M4	Y-box binding protein 2 OS	YBX2	45.83	13	32	30	29	46	47	36
A7MB62	Actin-related protein 2 OS	ACTR2	62.18	19	31	35	29	52	50	48
P68103	Elongation factor 1-alpha 1 OS	EEF1A1	36.36	14	31	30	26	34	27	32
P11179	Dihydrolipoyllysine-residue succinyltransferase component of 2-oxoglutarate dehydrogenase complex, mitochondrial OS	DLST	35.16	14	31	28	29	27	27	23
G3N3W5	Uncharacterized protein OS	LOC100301026	24.68	8	31	28	26	14	10	12
P61157	Actin-related protein 3 OS	ACTR3	60.53	18	30	37	33	51	51	52
P02722	ADP/ATP translocase 1 OS	SLC25A4	51.01	3	30	37	25	17	23	27
F1MKT2	Zona pellucida sperm-binding protein 2 OS	ZP2	27.63	16	30	35	38	69	58	57
Q3MHM5	Tubulin beta-4B chain OS	TUBB4B	53.93	1	29	25	31	30	26	30
Q9TTK8	Creatine kinase U-type, mitochondrial OS	CKMT1	51.68	17	29	19	20	32	28	29
Q3T101	IGL@ protein OS	IGL@	46.81	1	29	29	34	37	40	38
P79136	F-actin-capping protein subunit beta OS	CAPZB	58.47	17	28	29	31	45	45	43
A6H7J7	Uncharacterized protein OS		43.4	1	28	26	33	36	41	37
Q9BH11	Zona pellucida sperm-binding protein 4 OS	ZP4	21.35	9	28	31	33	51	50	42
A5PK97	HAPLN3 protein OS	HAPLN3	62.78	1	27	24	24	57	51	63
E1BPK6	Uncharacterized protein OS	MYO6	42.24	47	27	23	28	47	46	39
P17697	Clusterin OS	CLU	47.15	16	26	27	32	52	61	60
F6QLF1	Hyaluronan and proteoglycan link protein 3 OS	HAPLN3	62.78	1	25	22	22	55	48	61
P60661	Myosin light polypeptide 6 OS	MYL6	60.26	6	24	24	26	43	41	37
A5PJZ1	Calcium-binding mitochondrial carrier protein SCaMC-1 OS	SLC25A24	49.69	22	24	29	25	28	27	20
E1BFC9	Ferritin OS	LOC100848540	39.86	2	24	22	23	26	24	23
E1BPE9	KH domain containing 3 like, subcortical maternal complex member OS	KHDC3L	55.11	10	23	28	23	24	30	26
P19120	Heat shock cognate 71 kDa protein OS	HSPA8	41.54	14	23	25	26	31	32	26
F1N404	Peptidyl arginine deiminase 6 OS	PADI6	53.34	23	22	20	13	39	31	22
F1MUD2	Histone H2B OS	HIST2H2BF	40.48	1	22	20	19	37	27	30
A6QLD6	MYO1B protein OS	MYO1B	33.19	32	21	20	18	35	40	35
G3N0V2	Keratin 1 OS	KRT1	13.04	7	21	23	27	17	21	18
M0QVZ6	Keratin, type II cytoskeletal 5 OS	KRT5	12.57	3	20	30	21	14	17	16
P11116	Galectin-1 OS	LGALS1	73.33	5	19	22	22	67	70	73
P13621	ATP synthase subunit O, mitochondrial OS	ATP5O	44.13	8	19	17	14	17	16	15
F1MNF8	Tubulin alpha chain OS	LOC100141266	38.08	2	19	17	18	12	12	12
A7E3Q2	Heat shock 70kDa protein 1A OS	HSPA2	30.5	9	19	19	15	20	23	17
F1ME41	Uncharacterized protein OS	LOC101902172	77.53	2	18	23	24	22	28	21
Q3MHR7	Actin-related protein 2/3 complex subunit 2 OS	ARPC2	55.33	18	18	17	17	18	22	26
G3MXK7	Ferritin OS	LOC100848540	44.62	2	18	19	19	21	18	15
Q3ZBU7	Tubulin beta-4A chain OS	TUBB4A	44.37	1	18	18	21	16	16	19
P49410	Elongation factor Tu, mitochondrial OS	TUFM	37.39	12	18	21	16	6	8	9
F1MPB2	Insulin like growth factor 2 mRNA binding protein 3 OS	IGF2BP3	37.07	17	18	18	15	19	18	16
Q3ZBA6	DnaJ homolog subfamily B member 11 OS	DNAJB11	31.84	9	18	12	15	8	8	7
G3MYV6	NLR family pyrin domain containing 13 OS	NLRP13	31.15	12	18	20	16	19	19	17
Q3ZCH0	Stress-70 protein, mitochondrial OS	HSPA9	29.6	16	18	18	16	11	13	11
A1A4J9	DnaJ (Hsp40) homolog, subfamily A, member 3 OS	DNAJA3	28.7	10	18	18	15	14	14	8
Q862S8	Similar to ribosomal protein S18 (Fragment) OS		69.6	11	17	16	16	16	16	13
F1MM52	Cancer-related nucleoside-triphosphatase homolog OS	NTPCR	63.68	8	17	14	16	18	15	8
Q3T083	Stromal cell-derived factor 2-like protein 1 OS	SDF2L1	47.06	9	17	18	21	12	14	17
Q32L48	Histone H2B type 1-N OS	HIST1H2BN	40.48	1	17	17	14	23	23	23
P19483	ATP synthase subunit alpha, mitochondrial OS	ATP5A1	31.65	12	17	14	13	14	16	15
F1MHT3	Myosin VA OS	MYO5A	23.13	31	17	16	15	36	29	28
E1BBC4	OPA1, mitochondrial dynamin like GTPase OS	OPA1	20.06	16	17	16	12	13	11	8
G3MXL3	Keratin 3 OS	KRT3	8.93	2	17	18	13	14	15	13
Q148J6	Actin-related protein 2/3 complex subunit 4 OS	ARPC4	64.29	11	16	17	21	29	27	32
P62157	Calmodulin OS	CALM	51.68	9	16	17	19	29	38	31
E1BG99	Eukaryotic translation initiation factor 4E nuclear import factor 1 OS	EIF4ENIF1	8.22	6	16	14	18	12	11	8
Q3MHR3	Dynein light chain 2, cytoplasmic OS	DYNLL2	76.4	2	15	21	18	18	23	17
Q3T035	Actin-related protein 2/3 complex subunit 3 OS	ARPC3	48.88	8	15	15	11	24	21	19
Q27966	Unconventional myosin-Ic OS	MYO1C	40.45	39	15	11	13	32	34	33
F2Z4C1	Tubulin alpha chain OS	TUBA1A	37.47	1	15	14	17	10	10	10
P00829	ATP synthase subunit beta, mitochondrial OS	ATP5B	33.33	11	15	9	10	15	12	11
Q29S21	Keratin, type II cytoskeletal 7 OS	KRT7	11.59	1	15	15	11	13	13	12
A4FV94	KRT6A protein OS	KRT6A	11.03	1	15	21	15	7	11	10
Q3T149	Heat shock protein beta-1 OS	HSPB1	89.55	17	14	20	16	52	52	51
G3X807	Histone H4 OS	HIST1H4E	58.16	9	14	13	11	26	17	19
Q5E947	Peroxiredoxin-1 OS	PRDX1	56.28	8	14	10	8	11	19	12
A0JNQ6	Oocyte-expressed protein homolog OS	OOEP	33.57	5	14	12	10	17	14	13
Q0VCX2	78 kDa glucose-regulated protein OS	HSPA5	29.47	12	14	12	16	17	16	12
F1MUY2	Uncharacterized protein OS	KRT6B	11.03	1	14	20	13	7	10	10
Q5E997	F-actin-capping protein subunit alpha-2 OS	CAPZA2	67.83	10	13	11	10	23	23	24
Q27965	Heat shock 70 kDa protein 1B OS	HSPA1B	37.29	12	13	10	12	18	19	12
A6QNZ7	Keratin 10 (Epidermolytic hyperkeratosis; keratosis palmaris et plantaris) OS	KRT10	14.83	7	13	17	19	13	14	14
Q148H2	Myosin light chain 6B OS	MYL6B	61.61	13	12	12	10	17	18	22
Q5E9F1	B-cell receptor-associated protein 31 OS	BCAP31	42.86	9	12	7	12	5	4	4
Q9BGI3	Peroxiredoxin-2 OS	PRDX2	41.21	8	12	10	9	17	15	17
P23004	Cytochrome b-c1 complex subunit 2, mitochondrial OS	UQCRC2	19.43	7	12	11	5	12	9	3
A1A4R1	Histone H2A type 2-C OS	HIST2H2AC	59.69	2	11	14	10	28	24	24
Q1JP79	Actin-related protein 2/3 complex subunit 1A OS	ARPC1A	59.19	19	11	7	12	20	20	25
Q3T165	Prohibitin OS	PHB	42.65	8	11	9	3	0	0	1
A5D989	Elongation factor 1-delta OS	EEF1D	42.14	7	11	4	7	15	11	14
O46629	Trifunctional enzyme subunit beta, mitochondrial OS	HADHB	38.32	16	11	16	13	9	5	6
Q56JX5	40S ribosomal protein S25 OS	RPS25	29.6	5	11	14	15	12	13	15
F1MZG0	NLR family pyrin domain containing 13 OS	NLRP13	28.34	1	11	12	11	13	11	8
F1N6I7	Versican core protein OS	VCAN	25	14	11	15	17	40	48	38
Q32PD5	40S ribosomal protein S19 OS	RPS19	44.83	7	10	10	8	13	11	13
F1N030	Eukaryotic translation initiation factor 4E family member 1B OS	EIF4E1B	44.35	8	10	13	13	11	14	8
F1MJ56	Unconventional myosin-Id OS	MYO1D	31.11	25	10	5	6	19	16	15
F1MLW8	Uncharacterized protein OS		22.75	2	10	9	10	11	9	15
F1MC11	Keratin, type I cytoskeletal 14 OS	KRT14	13.84	6	10	10	10	13	13	13
F1MWG1	Oxoglutarate dehydrogenase-like OS	OGDHL	11.09	5	10	10	5	0	0	0
G3MXC8	Actin-related protein 2/3 complex subunit 5 OS	ARPC5	58.28	7	9	10	6	12	16	14
A0A140T832	40S ribosomal protein S17 OS	RPS17	57.04	7	9	12	9	13	13	13
Q76LV2	Heat shock protein HSP 90-alpha OS	HSP90AA1	29.33	11	9	13	9	16	14	14
P0CB32	Heat shock 70 kDa protein 1-like OS	HSPA1L	28.08	2	9	9	6	12	15	7
F1N5F3	Histone H2B OS	LOC615183	28	2	9	10	6	12	13	12
Q32KR9	Charged multivesicular body protein 1A OS	CHMP1A	27.55	8	9	7	3	17	14	13
Q5E9D3	MICOS complex subunit MIC19 OS	CHCHD3	25.11	6	9	8	6	4	4	4
Q3SWX2	Acyl-coenzyme A thioesterase 9, mitochondrial OS	ACOT9	24.71	8	9	11	4	2	1	1
A7E3V3	MICOS complex subunit MIC60 OS	IMMT	16.56	10	9	8	4	0	0	0
Q148N0	2-oxoglutarate dehydrogenase, mitochondrial OS	OGDH	10.17	6	9	10	4	1	0	1
Q862F2	Galectin (Fragment) OS		93.42	1	8	9	13	33	32	38
Q5E963	Actin-related protein 2/3 complex subunit 5-like protein OS	ARPC5L	69.28	10	8	7	12	16	18	18
A1XEB1	Myosin light chain (Fragment) OS		64.37	1	8	8	6	13	13	11
Q76I82	40S ribosomal protein S15a OS	RPS15A	59.23	8	8	9	5	7	6	9
Q0V8E5	Actin related protein 2/3 complex subunit 1B (Fragment) OS	ARPC1B	51.62	18	8	11	10	20	23	27
F1N301	Uncharacterized protein OS	RPL22	43.75	4	8	6	4	4	5	5
F1MUH4	Uncharacterized protein OS	STUB1	39.74	9	8	6	4	0	0	0
A4IFP7	ADP ribosylation factor 5 OS	ARF5	37.78	1	8	7	6	10	11	8
P00126	Cytochrome b-c1 complex subunit 6, mitochondrial OS	UQCRH	36.26	3	8	9	8	4	5	6
E1BB71	Uncharacterized protein OS		35.26	5	8	4	7	6	8	8
F1MUZ9	60 kDa heat shock protein, mitochondrial OS	HSPD1	30.02	12	8	7	9	11	7	10
Q3ZCC9	Protein SEC13 homolog OS	SEC13	27.02	7	8	7	5	5	6	4
F1MBE7	1-aminocyclopropane-1-carboxylate synthase homolog (inactive) like OS	ACCSL	16.81	8	8	5	9	2	3	2
E1B9K1	Uncharacterized protein OS		64.26	5	7	7	4	6	7	7
Q5E9Z8	U6 snRNA-associated Sm-like protein LSm1 OS	LSM1	60.9	6	7	4	4	7	5	5
P84081	ADP-ribosylation factor 2 OS	ARF2	53.59	1	7	5	3	9	10	6
P84080	ADP-ribosylation factor 1 OS	ARF1	53.59	1	7	5	3	9	10	6
F2Z4I9	Magmas-like protein OS	PAM16	48	4	7	6	4	10	4	6
G5E604	Uncharacterized protein OS		35.51	2	7	8	7	13	14	11
A5D977	RALB protein OS	RALB	33.98	6	7	7	7	3	7	7
Q56JX3	60S ribosomal protein L31 OS	RPL31	32.8	5	7	13	10	9	9	8
P35705	Thioredoxin-dependent peroxide reductase, mitochondrial OS	PRDX3	30.74	7	7	5	6	3	7	9
P62261	14-3-3 protein epsilon OS	YWHAE	28.63	4	7	6	5	14	11	8
A6H7H3	LOC789567 protein OS	LOC789567	22.76	6	7	8	5	3	5	3
P05631	ATP synthase subunit gamma, mitochondrial OS	ATP5C1	22.48	6	7	6	5	6	5	0
P02253	Histone H1.2 OS	HIST1H1C	16.43	1	7	12	10	13	10	11
Q9BGI2	Peroxiredoxin-4 OS	PRDX4	14.6	1	7	4	4	6	9	6
A5D974	Acyl-Coenzyme A dehydrogenase family, member 9 OS	ACAD9	12.42	7	7	4	4	4	5	2
F1MKL3	NACHT, LRR and PYD domains-containing protein 9 OS	NLRP9	11.45	8	7	8	5	2	1	1
Q1JPA2	Eukaryotic translation elongation factor 1 gamma (Fragment) OS	EEF1G	10.71	4	7	4	5	6	7	6
E1B991	Keratin 2 OS	KRT2	9.56	3	7	9	7	5	6	4
G3N0K3	40S ribosomal protein S4 OS		51.15	11	6	12	9	6	10	9
Q5KR49	Tropomyosin alpha-1 chain OS	TPM1	37.32	11	6	6	6	14	11	13
F1MM34	Catenin alpha-1 OS	CTNNA1	33.11	18	6	6	7	16	14	11
P63103	14-3-3 protein zeta/delta OS	YWHAZ	30.61	5	6	5	2	16	15	12
Q3T054	GTP-binding nuclear protein Ran OS	RAN	30.09	6	6	6	3	4	2	3
P11019	V-type proton ATPase subunit E 1 OS	ATP6V1E1	27.43	6	6	7	7	11	11	12
Q3T0X6	40S ribosomal protein S16 OS	RPS16	25.34	4	6	1	2	5	3	3
Q5E9A6	Vacuolar protein-sorting-associated protein 25 OS	VPS25	24.43	5	6	7	8	1	1	1
Q2KHW4	Solute carrier family 25 (Mitochondrial carrier; ornithine transporter) member 15 OS	SLC25A15	22.92	4	6	4	4	0	2	0
G3N262	40S ribosomal protein S3a OS	RPS3A	20.83	5	6	6	4	0	6	3
A4IFV8	Regenerating islet-derived 3 alpha OS	REG3A	19.54	2	6	5	3	11	7	7
G3N131	Histone H1.1 OS	HIST1H1A	16.06	1	6	10	8	11	10	10
F1MIL2	Transducin like enhancer of split 6 OS	TLE6	11.65	6	6	7	8	3	4	5
F1MFW9	Keratin 24 OS	KRT24	5.41	2	6	3	1	5	2	2
Q3ZCF3	S-phase kinase-associated protein 1 OS	SKP1	77.3	10	5	5	4	13	9	9
Q01321	Cytochrome c oxidase subunit NDUFA4 OS	NDUFA4	47.56	5	5	3	7	4	4	5
Q3MIC0	60S ribosomal protein L37a OS	RPL37A	42.39	3	5	2	4	4	3	4
A6QLZ0	Galectin OS	LGALS3	40.38	9	5	2	5	32	31	34
E1BDM8	DEAD-box helicase 6 OS	DDX6	40.37	14	5	7	11	17	16	9
Q3SZF2	ADP-ribosylation factor 4 OS	ARF4	37.78	1	5	4	3	7	9	5
Q2KJH0	Tropomodulin 3 (Ubiquitous) OS	TMOD3	37.17	8	5	8	7	14	16	11
P61257	60S ribosomal protein L26 OS	RPL26	34.48	7	5	6	7	8	7	9
Q3SWX4	Glioblastoma amplified sequence OS	GBAS	32.52	8	5	10	6	7	9	11
F1MH37	Uncharacterized protein OS	GDF3	32.14	7	5	7	4	7	4	4
O18789	40S ribosomal protein S2 OS	RPS2	29.69	8	5	7	6	2	3	5
F1MZU2	Uncharacterized protein OS	NSF	23.73	16	5	8	9	11	12	11
A1XED5	RPS5 (Fragment) OS		22.92	3	5	4	3	11	9	8
Q5E983	Elongation factor 1-beta OS	EEF1B	21.33	3	5	4	3	4	4	5
P31976	Ezrin OS	EZR	19.1	9	5	5	3	7	7	5
Q2HJ97	Prohibitin-2 OS	PHB2	18.06	5	5	1	1	0	0	0
Q5EAD4	Short/branched chain specific acyl-CoA dehydrogenase, mitochondrial OS	ACADSB	16.67	5	5	4	3	3	2	2
Q58DM8	Enoyl-CoA hydratase, mitochondrial OS	ECHS1	16.21	3	5	4	2	3	1	1
A6QLZ8	Coronin OS	CORO6	14.15	5	5	2	1	6	3	2
F1MXY8	Tricarboxylate transport protein, mitochondrial OS	SLC25A1	13.87	4	5	4	4	3	2	3
F1MWI1	Clusterin OS		9.97	1	5	7	6	11	9	10
F6S1Q0	Keratin 18 OS	KRT18	3.73	1	5	1	2	4	2	2
F1MX93	Myosin VC OS	MYO5C	3.22	1	5	2	2	6	3	2
Q17QG8	Histone H2A OS	H2AFX	58.74	3	4	6	4	15	9	5
P15497	Apolipoprotein A-I OS	APOA1	55.85	12	4	6	5	20	18	24
A0A140T881	Apolipoprotein E OS	APOE	50.63	17	4	8	4	29	26	21
Q00361	ATP synthase subunit e, mitochondrial OS	ATP5I	40.85	3	4	1	3	5	5	3
G3N2H8	Uncharacterized protein OS		36.65	4	4	3	3	3	2	2
Q0QF29	Malate dehydrogenase (Fragment) OS	MDH2	35.92	8	4	3	4	10	6	5
P0C0S4	Histone H2A.Z OS	H2AFZ	35.16	1	4	4	3	10	6	4
Q3T0U5	Charged multivesicular body protein 2A OS	CHMP2A	31.53	9	4	3	3	10	8	7
G3N2D7	Uncharacterized protein OS	LOC100297192	31.03	2	4	5	5	6	5	6
Q3SX36	TFG protein OS	TFG	30.17	7	4	2	5	5	5	6
F1N338	Hydroxyacyl-CoA dehydrogenase OS	HADH	28.66	5	4	2	1	4	3	0
Q3T004	Serum amyloid P-component OS	APCS	26.34	6	4	2	3	6	3	6
Q28104	Coatomer subunit epsilon OS	COPE	25	5	4	3	4	6	4	5
Q3T0S7	Chromosome 14 open reading frame 166 OS	C10H14ORF166	24.49	4	4	1	0	3	3	3
P00766	Chymotrypsinogen A OS		24.08	4	4	5	3	6	4	5
F1MV90	Uncharacterized protein OS	LOC101904481	22.18	3	4	2	2	6	4	6
A6H769	40S ribosomal protein S7 OS	RPS7	22.16	3	4	4	5	8	5	6
Q3ZBH8	40S ribosomal protein S20 OS	RPS20	21.85	3	4	3	4	7	6	4
F1MPP1	Ras-related protein Rab-21 OS	RAB21	19.16	3	4	3	1	3	1	1
E1BA21	Transcription factor A, mitochondrial OS	TFAM	16.26	4	4	1	2	4	3	4
G3N2L0	Uncharacterized protein OS		15.92	4	4	3	3	3	3	3
Q2TBU2	Thioredoxin-related transmembrane protein 2 OS	TMX2	15.88	5	4	1	1	3	3	0
F1N6J8	Uncharacterized protein OS	ACTR3B	14	1	4	6	3	6	7	9
Q3SZ54	Eukaryotic initiation factor 4A-I OS	EIF4A1	10.84	4	4	3	4	5	3	2
F1N103	Cochlin OS	COCH	10.55	5	4	4	6	5	3	3
Q1JQC5	Regulator of microtubule dynamics protein 3 OS	RMDN3	7.64	3	4	3	2	0	0	2
Q6PX77	Bone morphogenetic protein 15 OS	BMP15	7.36	3	4	3	2	1	1	0
F1MPU0	Clathrin heavy chain OS	CLTC	6.8	9	4	3	1	5	4	6
A0A0F6QNP7	Complement component 3 OS	C3	4.82	8	4	4	3	13	12	8
P42899	60S acidic ribosomal protein P2 OS	RPLP2	64.35	3	3	1	2	5	2	4
Q3SZ32	Elongin B OS	TCEB2	50	5	3	2	2	2	4	4
Q5E9E0	Galectin OS	LGALS9	45.2	11	3	5	2	10	10	9
P15246	Protein-L-isoaspartate(D-aspartate) O-methyltransferase OS	PCMT1	44.05	5	3	2	1	2	0	0
Q3T169	40S ribosomal protein S3 OS	RPS3	41.15	8	3	5	5	4	6	3
Q08E32	CHMP4B protein OS	CHMP4B	38.39	7	3	1	2	6	5	8
Q3T0Q4	Nucleoside diphosphate kinase B OS	NME2	38.16	5	3	3	4	5	5	5
Q3T140	Dynein light chain roadblock-type 1 OS	DYNLRB1	35.42	3	3	2	0	2	2	1
P02662	Alpha-S1-casein OS	CSN1S1	31.31	6	3	5	1	16	15	14
Q1RMR3	Cortactin OS	CTTN	30.3	12	3	5	6	9	10	11
A1A4R3	DnaJ (Hsp40) homolog, subfamily C, member 15 OS	DNAJC15	28.86	3	3	3	1	2	3	0
A6QQV3	U6 snRNA-associated Sm-like protein LSm2 OS	LSM2	27.37	2	3	3	3	5	2	4
Q28851	ATP synthase subunit f, mitochondrial OS	ATP5J2	27.27	2	3	6	3	6	6	4
Q3T057	60S ribosomal protein L23 OS	RPL23	27.14	3	3	3	1	3	1	1
Q862K4	Similar to calmodulin (Fragment) OS		23.81	1	3	3	3	6	11	8
A7Z057	14-3-3 protein gamma OS	YWHAG	22.27	2	3	2	2	8	9	5
Q5E9D5	Destrin OS	DSTN	20.61	2	3	2	2	6	2	3
Q9GK68	Growth/differentiation factor 9 OS	GDF9	20.53	7	3	6	9	8	8	6
Q3T0F4	40S ribosomal protein S10 OS	RPS10	20	3	3	2	2	5	3	4
B0JYP6	IGK protein OS	IGK	20	6	3	5	4	4	6	7
Q3ZBH0	T-complex protein 1 subunit beta OS	CCT2	19.25	7	3	3	3	4	4	3
B0JYN3	L-lactate dehydrogenase OS	LDHB	19.16	4	3	2	1	4	0	0
P00125	Cytochrome c1, heme protein, mitochondrial OS	CYC1	18.77	5	3	7	3	2	1	0
Q32LC3	Eukaryotic translation initiation factor 1A, X-linked OS	EIF1AX	17.36	2	3	2	1	5	2	4
Q3HNG7	Histone H1oo OS	H1FOO	16.03	7	3	8	6	4	8	9
Q76LV1	Heat shock protein HSP 90-beta OS	HSP90AB1	16.02	1	3	3	3	6	3	7
G3MWJ2	CDGSH iron sulfur domain 3 OS	CISD3	15.56	2	3	4	4	3	3	3
Q148D3	Fumarate hydratase OS	FH	14.31	5	3	3	0	6	6	1
G3MY09	Uncharacterized protein OS		14.29	1	3	1	2	1	1	2
E1B717	Armadillo repeat containing 10 OS	ARMC10	13.68	3	3	4	3	0	0	0
E1BM93	Retinol dehydrogenase 11 (all-trans/9-cis/11-cis) OS	RDH11	11.91	3	3	1	1	2	0	0
Q9MZ13	Voltage-dependent anion-selective channel protein 3 OS	VDAC3	10.6	2	3	2	1	1	1	1
G3MXP4	Uncharacterized protein OS		7.99	5	3	0	3	2	1	1
A6QNY4	STAU1 protein (Fragment) OS	STAU1	7.34	3	3	0	2	2	0	0
A7YWK3	Keratin, type II cytoskeletal 73 OS	KRT73	6.67	1	3	6	5	1	5	4
F1MSH0	Uncharacterized protein OS	CPEB1	5.94	2	3	1	1	0	0	1
E1BMM6	SPO11, initiator of meiotic double stranded breaks OS	SPO11	4.81	2	3	1	1	5	6	4
F1N690	Acetyltransferase component of pyruvate dehydrogenase complex OS	DLAT	3.55	2	3	1	1	3	0	2
P61283	Barrier-to-autointegration factor OS	BANF1	55.06	4	2	1	2	5	4	6
G3N1Y7	T-cell leukemia/lymphoma 1B OS	TCL1B	50.46	5	2	3	2	11	11	10
P82908	28S ribosomal protein S36, mitochondrial OS	MRPS36	48.54	4	2	1	2	6	5	2
P82943	Regakine-1 OS		44.57	5	2	5	3	13	13	11
A1XEA0	Elongation factor 1 alpha (Fragment) OS	EEF1A1	41.67	1	2	2	3	2	3	2
Q3T0V4	40S ribosomal protein S11 OS	RPS11	35.44	5	2	5	1	2	2	1
F1MZ00	Small nuclear ribonucleoprotein D3 polypeptide OS	SNRPD3	31.75	3	2	4	5	2	2	1
Q08DK4	Mitochondrial glutamate carrier 1 OS	SLC25A22	31.06	9	2	9	4	3	2	6
Q58DM9	Ribosomal protein L27a OS	RPL27A	30.63	3	2	1	2	3	2	0
Q3SZI4	14-3-3 protein theta OS	YWHAQ	28.16	3	2	1	1	8	6	5
Q0VCX4	Catenin beta-1 OS	CTNNB1	25.1	13	2	3	2	12	9	9
P48734	Cyclin-dependent kinase 1 OS	CDK1	24.92	5	2	3	2	4	5	1
Q3MHY9	ACTR1A protein (Fragment) OS	ACTR1A	24.32	7	2	2	1	4	6	5
A0A140T894	14-3-3 protein beta/alpha OS	YWHAB	23.98	2	2	1	1	9	5	3
A6QLG3	PDK3 protein OS	PDK3	22.65	6	2	7	5	4	8	4
F1N5M2	Vitamin D-binding protein OS	GC	21.94	7	2	1	1	5	4	1
Q6YFP9	Cytochrome c oxidase subunit 6B2 OS	COX6B2	21.59	1	2	1	0	1	0	1
P61603	10 kDa heat shock protein, mitochondrial OS	HSPE1	21.57	2	2	1	0	0	0	0
Q56JX8	40S ribosomal protein S13 OS	RPS13	21.19	3	2	2	2	2	2	5
Q56JU9	40S ribosomal protein S24 OS	RPS24	19.85	2	2	6	2	3	2	3
Q28029	V-type proton ATPase subunit F OS	ATP6V1F	17.65	2	2	0	0	1	1	0
P19858	L-lactate dehydrogenase A chain OS	LDHA	16.57	4	2	2	1	3	3	2
F1MKZ5	40S ribosomal protein S6 OS	RPS6	16.06	3	2	1	2	2	0	2
P05632	ATP synthase subunit epsilon, mitochondrial OS	ATP5E	15.69	1	2	0	1	2	0	1
A5D984	Pyruvate kinase OS	PKM2	14.69	5	2	3	2	4	4	6
Q2KHU8	Eukaryotic translation initiation factor 2 subunit 3 OS	EIF2S3	14.62	4	2	1	2	1	0	0
Q3MHW4	SQRDL protein OS	SQRDL	14	6	2	7	5	0	2	2
Q3T0K2	T-complex protein 1 subunit gamma OS	CCT3	13.39	6	2	3	1	7	2	0
Q58DW3	60S ribosomal protein L29 OS	RPL29	13.16	2	2	2	1	0	1	0
Q0VCK5	AP-2 complex subunit alpha-2 OS	AP2A2	12.69	8	2	2	1	5	3	5
Q5E954	DnaJ homolog subfamily A member 1 OS	DNAJA1	12.09	3	2	2	1	3	1	0
Q2HJ94	DnaJ homolog subfamily A member 2 OS	DNAJA2	11.65	3	2	3	3	2	2	1
Q862I1	60S ribosomal protein L24 OS	RPL24	11.46	2	2	1	1	2	1	1
P13271	Cytochrome b-c1 complex subunit 8 OS	UQCRQ	10.98	1	2	0	3	2	1	0
Q2KI86	Replication protein A2 OS	RPA2	10.37	2	2	0	1	2	0	0
Q2KII4	Elongin-C OS	ELOC	9.82	1	2	2	2	2	2	2
P21782	Pleiotrophin OS	PTN	9.52	1	2	1	0	0	0	0
F1MWR8	T-complex protein 1 subunit eta OS	CCT7	9.24	3	2	1	1	3	0	0
Q0VCG0	LYR motif-containing protein 4 OS	LYRM4	8.79	1	2	0	1	2	0	0
Q3SZI6	Dolichyl-diphosphooligosaccharide--protein glycosyltransferase subunit 2 OS	RPN2	8.08	3	2	1	1	1	0	1
Q3T0L7	60S ribosomal protein L28 OS	RPL28	8.03	1	2	3	2	2	0	3
Q6B4J2	Vitamin K epoxide reductase complex subunit 1 OS	VKORC1	7.98	1	2	2	2	1	2	1
A4ZZF8	Alpha-actinin 1 OS	ACTN1	6.61	5	2	1	1	3	3	2
Q3MHL7	T-complex protein 1 subunit zeta OS	CCT6A	6.59	3	2	2	1	1	0	0
E1BFV0	Karyopherin subunit beta 1 OS	KPNB1	6.28	4	2	1	1	3	4	3
G3X872	Rab effector Noc2 OS	RPH3AL	6.19	1	2	3	0	3	2	1
A3KN04	Dolichyl-diphosphooligosaccharide--protein glycosyltransferase subunit 1 OS	RPN1	5.25	2	2	1	1	0	0	0
Q2KII9	Dynein cytoplasmic 1 light intermediate chain 1 OS	DYNC1LI1	4.01	2	2	1	1	0	1	1
F1N0E5	T-complex protein 1 subunit delta OS	CCT4	3.87	2	2	0	1	1	1	1
F1MQL3	Uncharacterized protein OS		3.04	1	2	4	5	3	4	5
E1B844	Mitochondrial import inner membrane translocase subunit TIM44 OS	TIMM44	2.42	1	2	2	0	3	2	0
F1MTT3	Coagulation factor XII OS	F12	1.96	1	2	0	2	3	0	0
A8E4L8	LIM domain 7 OS	LMO7	1.52	2	2	1	1	2	4	1
Q2KJI7	AFG3-like protein 2 OS	AFG3L2	1.37	1	2	1	0	0	0	0
Q56JX6	40S ribosomal protein S28 OS	RPS28	56.52	6	1	3	2	5	3	4
Q2KI08	Mitochondrial import receptor subunit TOM7 homolog OS	TOMM7	56.36	2	1	1	0	0	0	0
P28801	Glutathione S-transferase P OS	GSTP1	39.05	6	1	1	2	8	9	4
E1BAV7	Cytochrome c oxidase subunit OS		34.88	2	1	1	2	1	1	3
G3N3N1	ADP ribosylation factor 6 OS	ARF6	33.71	4	1	0	2	2	3	4
E1BAI7	Tropomodulin 2 OS	TMOD2	33.62	7	1	5	1	7	10	8
P02070	Hemoglobin subunit beta OS	HBB	32.41	4	1	0	0	4	4	2
F1MJJ7	Mapk-regulated corepressor-interacting protein 1 OS	MCRIP1	31.96	3	1	1	1	2	1	1
Q3ZBK6	U6 snRNA-associated Sm-like protein LSm4 OS	LSM4	30.94	5	1	3	1	6	3	4
P13696	Phosphatidylethanolamine-binding protein 1 OS	PEBP1	28.88	4	1	2	3	2	5	5
Q2TBP7	C-Myc-binding protein OS	MYCBP	28.16	2	1	1	1	1	2	1
P00130	Cytochrome b-c1 complex subunit 9 OS	UQCR10	26.56	1	1	0	0	1	1	0
Q3ZCI1	Transmembrane protein 14C OS	TMEM14C	25.44	1	1	0	0	0	0	0
P02663	Alpha-S2-casein OS	CSN1S2	23.87	4	1	0	3	3	3	3
E1BIB3	Vacuolar protein sorting-associated protein 28 homolog OS	VPS28	23.53	5	1	0	0	5	1	1
Q148G9	LSM6 homolog, U6 small nuclear RNA and mRNA degradation associated OS	LSM6	22.5	2	1	3	1	1	3	1
Q3SZ68	Ragulator complex protein LAMTOR5 OS	LAMTOR5	21.98	1	1	0	0	1	1	1
Q3MHM7	60S ribosomal protein L35 OS	RPL35	21.14	3	1	4	6	4	3	4
Q862Q8	Similar to aspartate aminotransferase (Fragment) OS		21.05	2	1	0	2	0	0	0
F1MB60	40S ribosomal protein S26 OS	RPS26	20.87	2	1	0	0	2	0	2
Q3ZBS7	Vitronectin OS	VTN	20.8	8	1	1	1	6	10	8
Q861V5	Peptidyl-prolyl cis-trans isomerase (Fragment) OS		19.35	3	1	1	1	2	3	1
A1L528	RAB1A, member RAS oncogene family OS	RAB1A	18.54	3	1	0	1	2	0	0
G3N269	Fatty acid-binding protein, epidermal OS	FABP5	17.78	2	1	1	1	4	2	1
P05630	ATP synthase subunit delta, mitochondrial OS	ATP5D	17.26	2	1	1	0	2	1	1
Q58D08	Pyrroline-5-carboxylate reductase 3 OS	PYCR3	16.88	4	1	1	1	3	2	2
Q3T087	60S ribosomal protein L11 OS	RPL11	16.85	3	1	0	1	3	1	1
P00129	Cytochrome b-c1 complex subunit 7 OS	UQCRB	16.22	2	1	1	0	3	1	1
Q6B411	Lysozyme C, milk isozyme OS		14.86	2	1	1	2	0	0	1
F2Z4D5	Ras-related protein Rab-11A OS	RAB11A	14.81	3	1	0	1	1	1	1
P02666	Beta-casein OS	CSN2	14.73	2	1	1	0	3	3	3
O77784	Isocitrate dehydrogenase [NAD] subunit beta, mitochondrial OS	IDH3B	14.29	4	1	4	4	0	1	1
Q0P5D6	Retinoic acid receptor responder (Tazarotene induced) 1 OS	RARRES1	14.19	3	1	4	3	2	2	2
A5D7E8	Protein disulfide-isomerase OS	PDIA3	14.06	5	1	1	1	7	3	6
Q1RMH0	C11HXORF26 protein (Fragment) OS	C11HXORF26	13.9	2	1	2	0	1	1	1
P21327	Inositol polyphosphate 1-phosphatase OS	INPP1	13.75	4	1	2	1	4	4	3
Q862K6	Similar to ribosomal protein L21 (Fragment) OS		13.39	1	1	1	0	0	0	0
A6QPX7	FGB protein (Fragment) OS	FGB	12.42	3	1	2	1	2	1	1
E1BI46	Putative lipoyltransferase 2, mitochondrial OS	LIPT2	12.39	2	1	1	1	4	3	3
F1MPJ8	Uncharacterized protein OS	NPEPL1	12.03	4	1	0	2	3	2	3
A5PK61	Histone H3.3C OS	H3F3C	11.76	2	1	1	0	2	2	2
Q2KIQ7	Splicing factor 3B, 14 kDa subunit OS	SF3B14	11.2	1	1	0	0	1	0	0
Q08DR7	Vacuolar-sorting protein SNF8 OS	SNF8	10.85	2	1	1	3	0	0	0
P37980	Inorganic pyrophosphatase OS	PPA1	10.73	2	1	0	1	2	1	0
A8YXY3	Selenoprotein F OS	SELENOF	9.88	1	1	0	2	1	2	2
A5PK67	Chromosome 15 open reading frame 48 OS	MGC165862	9.64	1	1	0	0	1	0	0
Q2KHT7	40S ribosomal protein S27 OS	RPS27	9.52	1	1	1	0	1	1	0
P63009	AP-2 complex subunit beta OS	AP2B1	9.28	7	1	1	1	3	4	4
G3N0J6	Uncharacterized protein OS		9.24	1	1	0	0	0	0	0
A5PJV9	DTYMK protein OS	DTYMK	8.96	2	1	1	0	1	2	1
P12234	Phosphate carrier protein, mitochondrial OS	SLC25A3	8.56	4	1	0	4	0	0	2
G3X6L5	ADP ribosylation factor like GTPase 8A OS	ARL8A	8.38	1	1	1	1	1	0	1
A7MBG8	RuvB-like helicase OS	RUVBL1	8.11	3	1	0	2	1	0	1
A5D9F0	Calcium/calmodulin-dependent protein kinase II delta OS	CAMK2D	7.95	2	1	1	1	0	1	1
A8E4Q4	PISD protein OS	PISD	7.86	1	1	2	2	2	0	3
A6QLG5	40S ribosomal protein S9 OS	RPS9	7.73	2	1	1	0	1	0	1
O02691	3-hydroxyacyl-CoA dehydrogenase type-2 OS	HSD17B10	7.66	1	1	1	0	0	0	0
F1MJH1	Gelsolin OS	GSN	7.66	5	1	0	1	2	5	2
Q3SZ59	60S ribosomal protein L36a OS	RPL36A	7.55	1	1	0	0	1	0	0
F1N026	Integral membrane protein 2B OS	ITM2B	7.14	2	1	1	0	4	2	0
Q3MHI0	COMMD8 protein (Fragment) OS	COMMD8	7.14	1	1	1	0	1	1	1
Q0V8C4	Protein disulfide isomerase-associated 6 (Fragment) OS	PDIA6	6.97	1	1	0	0	2	1	1
Q862B7	Similar to ribosomal protein S14 (Fragment) OS		6.9	1	1	0	0	0	0	0
Q3ZBD3	Pterin-4-alpha-carbinolamine dehydratase OS	PCBD1	6.73	1	1	0	0	2	1	0
Q9N0T5	Eukaryotic translation initiation factor 4E OS	EIF4E	6.45	1	1	0	0	0	0	0
Q3ZCI9	T-complex protein 1 subunit theta OS	CCT8	5.66	3	1	2	1	1	1	1
Q3SYS6	Calcineurin B homologous protein 1 OS	CHP1	5.64	1	1	0	0	0	0	0
Q9N2J2	Phospholipid hydroperoxide glutathione peroxidase, mitochondrial OS	GPX4	5.58	1	1	0	0	0	0	0
Q2KIL5	Protein disulfide-isomerase A5 OS	PDIA5	5.57	2	1	1	1	0	0	0
A6H7E6	CCRK protein OS	CCRK	5.49	1	1	2	1	3	2	1
Q24JY6	Transmembrane protein 160 OS	TMEM160	5.32	1	1	2	3	0	0	2
Q2LGB5	Toll-interacting protein OS	TOLLIP	5.13	1	1	0	0	1	1	0
Q0V8G6	Ankyrin repeat domain OS	ANKRD26	5.11	1	1	0	0	0	0	0
G3MWT1	Uncharacterized protein OS		5.11	1	1	1	2	2	1	2
F1MN23	Dehydrogenase/reductase SDR family member 7B OS	DHRS7B	4.62	1	1	0	0	0	0	0
F1MJ11	Uncharacterized protein OS	PKP4	4.53	3	1	0	1	2	2	0
P33433	Histidine-rich glycoprotein (Fragments) OS	HRG	4.04	2	1	0	2	0	0	0
Q3MI02	UQCRC1 protein (Fragment) OS	UQCRC1	3.97	2	1	0	1	4	1	2
Q32LF7	UDP-Gal:betaGlcNAc beta 1,4-galactosyltransferase, polypeptide 4 OS	B4GALT4	3.81	1	1	0	1	2	2	2
Q1RMH5	C1QC protein (Fragment) OS	C1QC	3.65	1	1	1	2	0	0	0
G3N2U8	Uncharacterized protein OS		3.54	1	1	0	0	1	1	1
G1K1W5	Zinc finger C2HC domain-containing protein 1A OS	ZC2HC1A	3.35	1	1	1	0	1	0	0
A7YY28	Protein ABHD14B OS	ABHD14B	3.33	1	1	0	0	0	0	0
C0L633	Ddx3y (Fragment) OS		3.31	2	1	1	1	1	2	1
G5E531	T-complex protein 1 subunit alpha OS	TCP1	3.24	1	1	1	1	1	0	1
Q08E34	Translocase of outer mitochondrial membrane 70 OS	TOMM70A	2.96	1	1	0	0	2	0	0
E1BBJ6	RWD domain containing 2A OS	RWDD2A	2.4	1	1	3	0	1	0	1
Q58DH2	Phosphatidylserine decarboxylase proenzyme, mitochondrial OS	PISD	2.4	1	1	0	0	0	0	0
E1BDZ4	NLR family pyrin domain containing 14 OS	NLRP14	2.37	3	1	2	1	1	0	0
Q0VCZ7	Ladinin-1 OS	LAD1	2.18	1	1	0	1	1	2	1
Q0VCX1	Complement C1s subcomponent OS	C1S	2.03	2	1	2	1	0	0	0
Q1LZF6	Acyl-CoA synthetase long-chain family member 5 OS	ACSL5	1.9	1	1	0	0	0	0	0
A5D7N6	Kinesin-like protein OS	KIF23	1.89	1	1	0	0	0	0	0
E1BNB4	Polyadenylate-binding protein OS	PABPC1L	1.62	1	1	0	0	0	0	1
G3N284	Actin related protein T1 OS	ACTRT1	1.59	1	1	0	0	1	1	0
Q17QC8	Complement factor properdin OS	CFP	1.51	1	1	1	1	0	0	0
F1MZT2	Crooked neck pre-mRNA splicing factor 1 OS	CRNKL1	1.41	1	1	0	0	1	1	0
A7MBA2	PSMD1 protein OS	PSMD1	1.05	1	1	1	1	1	1	0
G3N387	Ligand dependent nuclear receptor corepressor OS	LCOR	1.04	1	1	1	1	1	1	1
A7MBJ5	Cullin-associated NEDD8-dissociated protein 1 OS	CAND1	0.98	1	1	1	2	1	0	1
E1BC57	Receptor tyrosine kinase like orphan receptor 2 OS	ROR2	0.85	1	1	0	0	0	0	0
E1BKX9	Cyclin dependent kinase like 5 OS	CDKL5	0.82	1	1	1	1	0	1	0
G3N2H7	Uncharacterized protein OS		0.76	1	1	0	0	0	0	1
P16116	Aldose reductase OS	AKR1B1	44.76	11	0	0	0	7	9	6
P23935	NADH dehydrogenase [ubiquinone] 1 alpha subcomplex subunit 5 OS	NDUFA5	40.52	4	0	1	0	2	3	2
Q9TRB9	Enterotoxin-binding glycoprotein PP20K (Fragment) OS		40	1	0	0	0	2	2	2
A5D7A0	EF-hand domain-containing protein D2 OS	EFHD2	36.78	7	0	0	1	6	5	4
E1B9I1	MICOS complex subunit MIC13 OS	C19orf70	36.44	2	0	1	1	1	1	0
B5B0D4	Major allergen beta-lactoglobulin OS		35.39	6	0	0	0	5	5	5
P10575	Glutaredoxin-1 OS	GLRX	34.91	2	0	0	0	1	2	2
A6QPC5	CTNNA2 protein OS	CTNNA2	29.08	5	0	3	1	6	3	6
E1BCL5	Uncharacterized protein OS		28.95	1	0	0	0	3	1	0
Q58DW1	Fatty acid binding protein 3 OS	FABP3	28.57	2	0	0	0	2	2	1
Q17QC5	AP-2 complex subunit sigma OS	AP2S1	28.17	4	0	0	0	2	3	2
Q3SZ86	28S ribosomal protein S26, mitochondrial OS	MRPS26	25.85	4	0	1	0	1	4	4
Q3SYU8	Tumor protein D52-like 2 OS	TPD52L2	24.19	4	0	0	0	3	3	0
K9ZSD8	K-casein (Fragment) OS	CSN3	21.97	2	0	0	0	1	1	1
Q3ZCL8	SH3 domain-binding glutamic acid-rich-like protein 3 OS	SH3BGRL3	21.51	1	0	0	0	1	0	2
F1MSD6	Trafficking protein particle complex subunit 5 OS	TRAPPC5	21.28	2	0	1	0	2	2	0
Q148F1	Cofilin-2 OS	CFL2	21.08	2	0	0	0	2	0	2
E1BHI9	Mitotic spindle organizing protein 1 OS	MZT1	20	1	0	0	0	0	0	1
P00975	Serum basic protease inhibitor OS		20	1	0	0	0	0	1	1
A4IFF3	Tetratricopeptide repeat protein 9C OS	TTC9C	19.88	3	0	1	1	3	3	1
Q3T051	60S ribosomal protein L39 OS	RPL39	19.61	1	0	0	0	2	1	0
Q5E994	Charged multivesicular body protein 1b OS	CHMP1B	19.6	5	0	0	0	6	4	6
A5PJA6	Stomatin (EPB72)-like 2 OS	STOML2	19.38	5	0	0	1	3	1	2
P01966	Hemoglobin subunit alpha OS	HBA	19.01	2	0	0	0	2	2	3
Q3T0E3	Cytochrome c oxidase assembly factor 3 homolog, mitochondrial OS	COA3	18.87	2	0	1	1	2	1	1
P62866	40S ribosomal protein S30 OS	FAU	18.64	2	0	1	0	2	1	0
A1XED3	RPL17 (Fragment) OS		18.6	1	0	0	0	1	1	0
A6QP64	VPS37B protein (Fragment) OS	VPS37B	18.53	3	0	0	0	3	2	0
G8JKX9	Uncharacterized protein OS		18.22	2	0	1	1	0	0	0
E1BEY9	Uncharacterized protein OS		17.54	4	0	1	2	6	4	3
A8YXX8	BRICK1, SCAR/WAVE actin nucleating complex subunit OS	C22H3ORF10	17.33	1	0	0	0	1	0	0
G5E6E7	Uncharacterized protein OS		17.11	1	0	0	0	1	0	0
Q3ZBJ0	Transcription and mRNA export factor ENY2 OS	ENY2	16.83	1	0	0	0	1	0	0
E1BA13	Uncharacterized protein OS		16.19	1	0	0	0	3	0	0
Q58D82	Isocitrate dehydrogenase [NAD] subunit, mitochondrial OS	IDH3G	16.12	4	0	2	2	1	1	0
Q05752	NADH dehydrogenase [ubiquinone] 1 alpha subcomplex subunit 7 OS	NDUFA7	15.93	1	0	0	0	0	0	1
E1BEW7	Dynein light chain Tctex-type 1 OS	DYNLT1	15.93	1	0	0	0	0	1	0
F1MX83	Protein S100 OS	S100A11	15.69	2	0	0	1	2	1	1
E1BCK8	Uncharacterized protein OS		15.52	1	0	0	1	0	1	0
Q6Q140	Cell division cycle 10 (Fragment) OS	CDC10	15.25	1	0	1	0	0	0	0
F1MLE8	SEC22 homolog B, vesicle trafficking protein (gene/pseudogene) OS	SEC22B	14.34	2	0	0	0	0	2	0
F1MQK8	Uncharacterized protein OS	C5H12orf57	14.29	1	0	0	0	1	0	0
F1MB80	NADH dehydrogenase [ubiquinone] 1 alpha subcomplex subunit 2 OS		14.29	1	0	0	0	0	1	2
P13272	Cytochrome b-c1 complex subunit Rieske, mitochondrial OS	UQCRFS1	14.23	2	0	0	0	17	14	10
F1N6Q0	DnaJ heat shock protein family (Hsp40) member A4 OS	DNAJA4	14.11	4	0	2	2	1	1	2
G3N058	Uncharacterized protein OS		13.99	1	0	0	0	1	1	0
F1N3Q7	Apolipoprotein A-IV OS	APOA4	13.95	4	0	0	0	2	3	2
C4T8B4	Pentaxin OS	CRP	13.84	3	0	0	0	2	3	2
Q32PE9	U6 snRNA-associated Sm-like protein LSm3 OS	LSM3	13.73	2	0	1	1	0	0	1
Q2KIG1	Histone chaperone ASF1A OS	ASF1A	13.73	1	0	0	0	1	0	1
G8JKY0	40S ribosomal protein S8 OS	RPS8	13.53	2	0	0	0	1	1	0
Q5E956	Triosephosphate isomerase OS	TPI1	13.25	2	0	0	0	2	1	0
P00974	Pancreatic trypsin inhibitor OS		13	1	0	0	0	0	1	0
A6QQL9	Signal recognition particle 14 kDa protein OS	SRP14	12.73	1	0	0	0	1	1	1
C7FFR6	Dolichol-phosphate mannosyltransferase subunit 1 OS	DPM1	12.69	2	0	1	1	0	0	0
P41976	Superoxide dismutase [Mn], mitochondrial OS	SOD2	12.61	2	0	0	1	2	2	2
Q2TBV3	Electron transfer flavoprotein subunit beta OS	ETFB	12.55	3	0	1	0	2	0	0
E1BNY4	40S ribosomal protein S29 OS	RPS29	12.5	1	0	0	1	0	1	1
F1MNI4	Uncharacterized protein OS	RAB5B	12.23	2	0	0	0	0	2	0
A4IFC4	SH3 domain-binding glutamic acid-rich-like protein 2 OS	SH3BGRL2	12.15	1	0	0	0	1	1	0
F1ME11	Small nuclear ribonucleoprotein E OS	SNRPE	12.09	1	0	0	0	1	0	0
E3SAZ8	Nucleophosmin OS	NPM1	12.07	2	0	0	0	2	0	0
Q5E9A4	mRNA export factor OS	RAE1	11.68	3	0	1	1	1	0	1
Q2TBN3	Centrin-2 OS	CETN2	11.63	2	0	0	0	1	1	0
E1BHJ0	Profilin OS		11.43	1	0	0	0	0	0	1
Q1LZ81	PDCD6 protein OS	PDCD6	11.11	2	0	0	0	1	0	2
Q05B71	CDGSH iron-sulfur domain-containing protein 2 OS	CISD2	11.11	1	0	0	0	0	1	0
Q9BGI1	Peroxiredoxin-5, mitochondrial OS	PRDX5	10.96	2	0	0	0	0	2	0
P12763	Alpha-2-HS-glycoprotein OS	AHSG	10.86	3	0	1	0	2	0	0
P04973	Clathrin light chain A OS	CLTA	10.7	3	0	0	0	3	2	2
P07507	Matrix Gla protein OS	MGP	10.68	1	0	0	0	0	1	0
Q2KIA2	Multifunctional methyltransferase subunit TRM112-like protein OS	TRMT112	10.4	1	0	0	0	1	1	1
Q862L6	Similar to ribosomal protein L12 (Fragment) OS		10.34	1	0	0	0	1	1	1
P01096	ATPase inhibitor, mitochondrial OS	ATPIF1	10.09	2	0	0	0	2	0	1
Q2HJD7	3-hydroxyisobutyrate dehydrogenase, mitochondrial OS	HIBADH	9.82	2	0	1	2	0	0	0
Q3SZQ6	60S ribosomal protein L32 OS	RPL32	9.63	1	0	1	0	0	0	0
G3X6L0	Acyl carrier protein OS	NDUFAB1	9.62	1	0	0	0	0	0	1
Q3SYR8	Immunoglobulin J chain OS	IGJ	9.55	1	0	0	0	1	0	0
G3MXB5	Uncharacterized protein OS		9.31	2	0	1	0	1	1	0
F1MXJ5	IST1 homolog OS	IST1	9.07	4	0	0	0	2	0	2
Q56K10	40S ribosomal protein S15 OS	RPS15	8.97	1	0	1	1	0	1	2
Q2KJH6	Serpin H1 OS	SERPINH1	8.85	2	0	0	0	2	0	0
P04272	Annexin A2 OS	ANXA2	8.85	2	0	0	0	2	2	2
F1MB08	Alpha-enolase OS	ENO1	8.76	2	0	0	0	3	0	0
F1MSD2	RuvB-like helicase OS	RUVBL2	8.64	3	0	2	0	0	1	1
P80195	Glycosylation-dependent cell adhesion molecule 1 OS	GLYCAM1	8.5	1	0	0	0	1	2	1
G3N3K2	Uncharacterized protein OS		8.49	1	0	0	0	0	1	0
Q3SZZ9	FGG protein OS	FGG	8.05	2	0	1	2	0	0	0
F1MUK6	COMM domain-containing protein 3 OS	COMMD3	7.95	1	0	0	0	1	0	0
Q3ZC13	AP-2 complex subunit mu OS	AP2M1	7.82	3	0	0	0	1	2	1
G3X7D5	Uncharacterized protein OS		7.8	1	0	0	0	0	1	0
Q3SZU0	Gametocyte-specific factor 1 OS	GTSF1	7.78	1	0	2	1	0	3	3
F1N6T3	LSM7 homolog, U6 small nuclear RNA and mRNA degradation associated OS	LSM7	7.77	1	0	1	1	0	0	1
Q5E971	Transmembrane emp24 domain-containing protein 10 OS	TMED10	7.76	1	0	0	0	1	0	1
Q58CS7	Charged multivesicular body protein 3 OS	CHMP3	7.66	2	0	0	1	2	1	1
Q2KJI1	Cyclin-dependent kinases regulatory subunit 2 OS	CKS2	7.59	1	0	0	0	0	1	0
Q32PA0	U1 small nuclear ribonucleoprotein C OS	SNRPC	7.55	1	0	0	0	1	1	1
P23356	Ubiquitin carboxyl-terminal hydrolase isozyme L1 OS	UCHL1	7.54	2	0	0	0	2	2	2
A4IFG2	BTB/POZ domain-containing protein 9 OS	BTBD9	7.53	3	0	1	0	2	1	1
E1BFE1	LYR motif containing 1 OS	LYRM1	7.38	1	0	1	1	2	2	1
F1MZV2	Charged multivesicular body protein 5 OS	CHMP5	7.31	1	0	0	0	1	1	1
Q17QJ0	Histone chaperone ASF1B OS	ASF1B	6.93	1	0	0	0	0	1	0
Q3T0Y6	RALY protein OS	RALY	6.87	1	0	0	0	1	0	0
F1MWD3	Chaperonin containing TCP1 subunit 5 OS	CCT5	6.84	4	0	3	1	0	0	0
Q2TA06	Aurora kinase A OS	AURKA	6.72	2	0	0	2	0	0	0
A4FV74	COP9 signalosome subunit 8 OS	COPS8	6.7	1	0	0	0	0	0	1
F1MH29	Heterogeneous nuclear ribonucleoprotein A1-like 2 OS	HNRNPA1L2	6.64	1	0	0	0	1	0	1
F1MU19	Proteasome activator complex subunit 2 OS	PSME2	6.5	1	0	0	0	0	1	0
Q28049	Alpha lactalbumin (Fragment) OS	alfaLA	6.5	1	0	0	0	1	0	0
Q9N1C4	Nexin (Fragment) OS		6.36	1	0	0	0	0	1	1
A6QLL8	Fructose-bisphosphate aldolase OS	ALDOA	6.32	2	0	0	0	0	0	2
F1MW57	Serine/threonine-protein phosphatase OS	PPP1CB	5.88	1	0	0	0	1	0	0
Q3MHL4	Adenosylhomocysteinase OS	AHCY	5.79	2	0	1	0	1	0	0
B6VAP7	CDC42 protein OS	CDC42	5.76	1	0	0	0	1	0	0
Q3SZ15	Eukaryotic translation elongation factor 1 epsilon 1 OS	EEF1E1	5.75	1	0	0	0	1	0	0
F1MVW5	Protein transport protein Sec23A OS	SEC23A	5.74	3	0	1	0	2	1	0
P80724	Brain acid soluble protein 1 OS	BASP1	5.73	1	0	1	0	1	1	1
F1N2W8	60S ribosomal protein L19 OS	RPL19	5.7	1	0	0	0	0	0	1
G3X6W0	MICOS complex subunit OS	APOO	5.56	1	0	2	0	0	1	1
E1BKZ1	Glutathione-disulfide reductase OS	GSR	5.48	1	0	1	0	0	0	0
Q27967	Secreted phosphoprotein 24 OS	SPP2	5.42	1	0	0	0	0	1	0
F1N6U4	Uncharacterized protein OS	SEPT9	5.37	1	0	0	0	0	0	1
A4FUC7	CCDC127 protein OS	CCDC127	5.04	1	0	0	0	0	1	0
A1L5B6	Annexin OS	ANXA5	4.98	1	0	0	0	1	0	0
Q3ZBS0	Dephospho-CoA kinase domain-containing protein OS	DCAKD	4.76	1	0	0	0	0	0	1
Q3SX42	Charged multivesicular body protein 2b OS	CHMP2B	4.69	1	0	0	0	0	0	1
P13619	ATP synthase F(0) complex subunit B1, mitochondrial OS	ATP5F1	4.69	1	0	3	3	2	0	0
A5D9B4	Heterogeneous nuclear ribonucleoprotein H2 OS	HNRPH2	4.68	1	0	1	0	0	0	0
Q0VCD2	Tubulin gamma-1 chain OS	TUBG1	4.66	2	0	0	0	2	0	1
Q6B857	Cilia- and flagella-associated protein 20 OS	CFAP20	4.66	1	0	0	0	0	0	1
F1MS25	NADH dehydrogenase [ubiquinone] iron-sulfur protein 3, mitochondrial OS	NDUFS3	4.55	1	0	0	1	0	0	0
Q5E9V6	COMM domain-containing protein 4 OS	COMMD4	4.52	1	0	0	0	1	0	0
E1BKU2	Septin-2 OS	SEPT2	4.43	1	0	0	0	0	0	1
Q95M18	Endoplasmin OS	HSP90B1	4.23	1	0	1	0	2	0	0
Q0P592	Fructosamine 3 kinase related protein OS	FN3KRP	4.21	1	0	1	0	0	0	0
Q0P5L8	2-amino-3-ketobutyrate coenzyme A ligase, mitochondrial OS	GCAT	4.06	1	0	0	0	0	1	0
Q3T0B6	Complement component 1 Q subcomponent-binding protein, mitochondrial OS	C1QBP	3.96	1	0	0	0	1	0	0
Q07130	UTP--glucose-1-phosphate uridylyltransferase OS	UGP2	3.94	1	0	0	1	0	0	0
A5PJF6	Inactive hydroxysteroid dehydrogenase-like protein 1 OS	HSDL1	3.94	1	0	1	0	0	0	0
A7MBD4	FARSA protein OS	FARSA	3.94	1	0	0	1	0	0	0
Q2TBV1	Replication factor C subunit 3 OS	RFC3	3.93	1	0	0	0	1	0	0
P18246	Gap junction alpha-1 protein OS	GJA1	3.92	1	0	1	0	1	0	1
A7E3T7	S-adenosylmethionine synthase OS	MAT2A	3.8	1	0	0	0	1	0	0
Q58DR3	Transaldolase OS	TALDO1	3.76	1	0	0	0	1	1	0
Q1JP95	Proteasome 26S ATPase subunit 3 (Fragment) OS	PSMC3	3.74	1	0	0	0	1	0	0
G3X757	Transitional endoplasmic reticulum ATPase OS	VCP	3.72	2	0	0	0	2	1	0
Q3ZCF0	Dynactin subunit 2 OS	DCTN2	3.72	1	0	0	0	1	1	1
Q5E966	Eukaryotic translation initiation factor 3 subunit I OS	EIF3I	3.69	1	0	0	0	0	0	1
Q3MHN2	Complement component C9 OS	C9	3.65	2	0	0	0	1	2	0
F1N726	Glycoprotein 2 OS	GP2	3.56	1	0	1	0	1	2	3
A6H7J6	Protein disulfide-isomerase OS	P4HB	3.53	2	0	0	0	1	2	0
Q66LN0	Prostaglandin E synthase 2 OS	PTGES2	3.49	1	0	0	0	0	1	0
A6QLV6	KCTD10 protein OS	KCTD10	3.49	1	0	0	0	1	1	1
A4IFP1	F-box protein 47 OS	FBXO47	3.49	1	0	0	1	0	0	0
A6H768	Galactokinase OS	GALK1	3.32	1	0	0	0	0	0	1
Q5E9Y2	Syntaxin-17 OS	STX17	3.31	1	0	1	0	0	0	0
A5PJE3	Fibrinogen alpha chain OS	FGA	3.25	2	0	1	1	1	2	2
E1BQ11	Catenin delta 1 OS	CTNND1	3.23	2	0	0	0	1	0	1
F1N789	Vinculin OS	VCL	3.09	2	0	1	0	2	1	1
F1MWR3	Electron transfer flavoprotein subunit alpha, mitochondrial OS	ETFA	3	1	0	0	0	0	0	1
Q2KJ17	G3BP stress granule assembly factor 2 OS	G3BP2	2.9	1	0	0	0	0	0	1
F1MXQ7	Fragile X mental retardation 1 OS	FMR1	2.85	1	0	0	0	0	0	1
A7MB89	Protein fem-1 homolog C OS	FEM1C	2.76	1	0	0	0	0	1	0
Q3ZBD7	Glucose-6-phosphate isomerase OS	GPI	2.69	1	0	1	1	0	1	0
Q5BIP4	Target of myb1 OS	TOM1	2.64	1	0	0	0	1	0	0
G3N2D5	Transcription factor HES-1 OS	HES1	2.63	1	0	1	0	0	0	0
A0A140T892	Protein-glutamine gamma-glutamyltransferase 2 OS	TGM2	2.62	1	0	0	0	0	1	0
A6H7I3	Protein angel homolog 2 OS	ANGEL2	2.57	1	0	0	0	0	1	0
A3KN51	TSG101 protein OS	TSG101	2.56	1	0	0	0	2	0	0
F1MMK9	Protein AMBP OS	AMBP	2.56	1	0	0	1	1	1	1
A0A140T879	Chromogranin-A OS	CHGA	2.45	1	0	0	0	0	0	1
A1A4J1	ATP-dependent 6-phosphofructokinase, liver type OS	PFKL	2.44	1	0	0	0	1	0	1
E1BPX2	EGF like repeats and discoidin domains 3 OS	EDIL3	2.08	1	0	0	0	1	1	0
A1A4K3	DNA damage-binding protein 1 OS	DDB1	2.02	1	0	0	0	0	1	0
A7E3W4	Transketolase OS	TKT	2.01	1	0	0	0	1	1	1
E1BIR5	Cartilage intermediate layer protein OS	CILP	1.74	1	0	0	0	0	1	0
A1A4L4	Probable ubiquitin carboxyl-terminal hydrolase MINDY-4 OS	MINDY4	1.7	1	0	0	1	1	0	1
A2VE99	Septin-11 OS	SEPT11	1.65	1	0	0	0	0	0	1
Q3SWW8	Thrombospondin-4 OS	THBS4	1.56	1	0	0	0	1	0	0
A0A0F6QMJ3	Complement component 5 OS	C5	1.55	2	0	0	0	1	0	1
B8YB77	Malic enzyme OS	ME1	1.41	1	0	1	0	1	0	0
Q3SYU2	Elongation factor 2 OS	EEF2	1.4	1	0	0	0	0	1	0
F1N3B2	Uncharacterized protein OS	TRPC7	1.27	1	0	0	0	1	0	0
A4FUD0	MTHFD1 protein OS	MTHFD1	1.18	1	0	0	0	1	0	0
A0JN43	Extended synaptotagmin 1 OS	FAM62A	1.18	1	0	0	0	1	0	0
F1ML97	Nitric oxide-associated protein 1 OS	NOA1	1.15	1	0	0	0	1	0	0
F1N1S2	Uncharacterized protein OS	MAP1B	1.05	2	0	0	1	0	1	1
F1MEN2	Sperm antigen with calponin homology and coiled-coil domains 1 OS	SPECC1	0.72	1	0	2	3	0	3	2
F1MKZ7	Pleckstrin homology domain containing A7 OS	PLEKHA7	0.6	1	0	0	0	0	0	1
E1BNN5	Uncharacterized protein OS	KIF27	0.43	1	0	0	1	0	1	1
E1BKX7	Filamin B OS	FLNB	0.42	1	0	0	0	1	1	1
F1MQX9	Centrosomal protein of 290 kDa OS	CEP290	0.41	1	0	0	0	0	1	0
E1BL55	Dmx like 1 OS	DMXL1	0.36	1	0	0	0	0	1	0
