# Supplementary material for: PIWIL3 Forms a Complex with TDRKH in Mammalian Oocytes
Source: Cells. 2020 May 29;9(6):1356. doi: 10.3390/cells9061356 (PMC7349845; doi:10.3390/cells9061356)
Supplement: Supplementary file 1 [file cells-09-01356-s001.zip › SI_Table 3.xlsx]

## Sheet: overview
Overview of raw reads obtained from sequencing libraries
sample	raw reads	trimmed	18-36nt	no dust	mapped (bosTau7)
Input_1	31902182	1929873	1729900	1728925	1.35461e+06
Input_2	26362938	2459305	2161408	2159870	1.6982e+06
TdrkhIP_1	31165827	16524723	16140930	16140210	1.3359e+07
TdrkhIP_2	32415256	16535862	16108449	16107691	1.33207e+07

## Sheet: length distr.
Length distribution of small RNAs obtained
	Input_1	Input_2	TdrkhIP_1	TdrkhIP_2		fraction of reads (%)	Input_1	Input_2	TdrkhIP_1	TdrkhIP_2
18	28354	34754	200895	222929			2.09315	2.04652	1.50382	1.67355
19	30555	38122	249123	275191			2.25563	2.24484	1.86484	2.06589
20	33350	43925	315605	345225			2.46196	2.58656	2.3625	2.59164
21	40997	52888	399379	430521			3.02648	3.11435	2.9896	3.23196
22	59882	76246	555179	582226			4.4206	4.4898	4.15585	4.37083
23	79360	99349	839680	862132			5.85851	5.85024	6.28552	6.47211
24	146386	177732	1528251	1553906			10.8065	10.4659	11.4399	11.6653
25	259030	312040	2700569	2663360			19.1221	18.3747	20.2154	19.9941
26	315444	379566	3050074	2953461			23.2867	22.351	22.8317	22.1719
27	170955	215770	1880876	1836627			12.6202	12.7058	14.0795	13.7877
28	72227	97238	853150	848683			5.33194	5.72594	6.38635	6.37115
29	35038	47941	368956	362109			2.58657	2.82304	2.76186	2.71839
30	21353	28590	183532	174061			1.57632	1.68354	1.37385	1.30669
31	13618	18621	95916	86109			1.00531	1.09651	0.71799	0.646429
32	12293	17713	54665	50004			0.907493	1.04304	0.409201	0.375385
33	10652	16553	30451	27940			0.786351	0.974736	0.227944	0.209748
34	9043	13840	27186	22744			0.667572	0.814979	0.203504	0.170741
35	8981	14662	14843	12863			0.662995	0.863383	0.111109	0.0965638
36	7093	12653	10636	10632			0.523619	0.745082	0.0796169	0.0798155

## Sheet: nucleotide composition
Nucleotide composition for small RNA sequence
pos.	Input_1					Input_2					TdrkhIP_1					TdrkhIP_2
	A	U	G	C	N	A	U	G	C	N	A	U	G	C	N	A	U	G	C	N
1	99236	1087163	87467	80608	137	122156	1361129	114080	100712	126	603276	11741315	580664	433557	154	636430	11599197	612735	472209	152
2	198053	430977	193359	531294	928	251445	537156	247767	661138	697	1886603	4571686	1764237	5135461	979	1972528	4521177	1842486	4983519	1013
3	279841	370057	214242	490451	20	343090	474451	265282	615359	21	2619901	3857162	2135416	4746471	16	2660845	3807640	2227799	4624415	24
4	398522	400750	297890	257258	191	486593	513149	370607	327680	174	4032014	4002303	2873411	2451032	206	4039191	3915066	2951628	2414619	219
5	417977	398889	236299	301411	35	520313	503206	304385	370270	29	4085103	4068430	2337101	2868300	32	4081111	4022544	2398387	2818651	30
6	312824	399528	342170	299950	139	388667	492632	444442	372352	110	3311181	3876997	3428511	2742139	138	3340621	3834627	3472132	2673215	128
7	364435	384414	351106	254592	64	455321	469232	451248	322366	36	3664581	3906237	3205125	2582966	57	3643527	3818505	3323739	2534910	42
8	294363	337957	537485	184729	77	373020	416353	679442	229323	65	3204219	3100992	5249858	1803791	106	3241421	3125366	5161449	1792368	119
9	370578	268177	397467	318307	82	465971	326776	505567	399835	54	3981098	2629196	3705797	3042785	90	3976282	2666743	3708731	2968910	57
10	515599	255885	375429	207574	124	639952	323825	470263	264058	105	5542484	2591891	3144296	2080170	125	5440943	2650765	3161582	2067292	141
11	248333	363246	424623	318361	48	306831	446790	533457	411087	38	2552770	3523370	3985900	3296882	44	2604388	3481242	3989149	3245900	44
12	233968	453689	362525	304424	5	295939	565283	453095	383873	13	2420140	4484262	3388524	3066028	12	2460712	4501493	3362679	2995828	11
13	277279	382652	403874	290750	56	348977	476157	500384	372635	50	2769226	3843877	3843190	2902602	71	2757956	3886356	3810883	2865461	67
14	343215	353108	422993	235277	18	437388	433279	532003	295504	29	3582088	3488901	3940022	2347931	24	3586677	3523659	3903798	2306558	31
15	339865	325419	355372	333902	53	414580	406807	457970	418809	37	3429512	3464059	3298160	3167193	42	3513261	3464268	3306904	3036253	37
16	334806	367583	364781	287440	1	408093	469427	463878	356804	1	3285984	3540782	3587523	2944672	5	3359037	3598182	3537397	2826104	3
17	319052	359623	369762	305931	243	388765	453956	474604	380665	213	3353155	3622408	3597926	2785259	218	3398014	3633785	3555029	2733629	266
18	399196	318149	354494	282722	50	490746	401373	458251	347794	39	4055259	3205650	3285649	2812345	63	4064413	3258992	3276527	2720735	56
19	330922	336565	330791	327902	77	404410	420513	423959	414507	60	3378487	3196754	3138547	3444212	71	3459267	3216506	3097448	3324491	82
20	366559	352117	324229	251774	1023	443032	448779	408172	324452	892	3466337	3866812	3088400	2486218	1181	3480617	3891848	3000080	2448937	1121
21	269100	440874	319540	232737	101	335547	539846	406346	299562	101	2880146	4257169	3038752	2417144	132	2933328	4256390	2915235	2372263	162
22	277043	433857	282285	228112	58	344033	542622	357367	284455	37	2962567	4123109	2716557	2391692	39	2995179	4086705	2643670	2321262	41
23	330468	328362	264712	237721	210	411987	413983	330547	295584	167	3424960	3353485	2643387	2216714	239	3372239	3354823	2519364	2217969	236
24	291636	293417	271516	225501	43	372898	365454	338593	275930	44	3018494	2923056	2692932	2164568	55	3037951	2900554	2545019	2118922	53
25	261449	246364	236027	191852	35	338601	308018	289162	239378	28	2836771	2285020	2262960	1886056	47	2845108	2298459	2127987	1776998	41
26	234982	215102	115575	111018	20	307681	263146	150375	141926	19	2677733	1733059	1178184	981291	18	2665546	1700810	1119026	899828	23
27	159246	74788	54708	72509	2	216368	98909	72012	96291	1	1870749	594880	459416	595164	2	1881042	582534	417241	550954	1
28	79868	30359	33350	46721		115673	40781	46997	64360		947885	234782	186104	270564		957993	222738	168258	246156
29	42402	19202	29341	27121	5	61292	27971	43257	38048	5	402057	128931	87344	167852	1	400677	119469	78786	147528	2
30	19510	16986	18130	28407		28578	23925	27162	42964	3	135130	105330	70911	105858		131871	95087	64129	93266
31	15641	12259	11113	22667		23473	18161	18480	33928		83393	52719	31637	65948		77710	47839	28050	56693
32	10210	15542	8708	13601	1	16065	24296	14353	20707		43575	33770	28948	31488		40152	30957	26203	26870	1
33	7041	10128	10185	8415		11961	16476	15798	13473		20696	17000	31911	13509		20072	15516	26992	11599
34	7042	5024	3879	9171	1	11052	8317	6375	15410	1	26152	9931	6248	10334		23192	8845	5552	8650
35	3825	5633	2212	4404		6361	9716	3785	7453		9132	7221	6316	2810		8589	7879	4666	2361
36	1611	2167	985	2330		2920	3711	1731	4291		1130	5821	2505	1180		1076	6644	1892	1020

## Sheet: ping-pong
Fraction of nucleotides overlaps at the 5' end (Ping-pong structure)
	Input_1	Input_2	TdrkhIP_1	TdrkhIP_2		%	Input_1	Input_2	TdrkhIP_1	TdrkhIP_2
1	150.166	294.056	45818.7	52192.3			0.0116231	0.0151183	0.02427	0.0347957
2	304.8	437.524	55284.5	43753.2			0.0235921	0.0224943	0.029284	0.0291695
3	556.23	969.438	84336.3	103472			0.0430532	0.0498416	0.0446727	0.0689833
4	4107.51	9176.93	215401	189079			0.317929	0.471812	0.114097	0.126056
5	2096.27	793.739	379007	295931			0.162255	0.0408084	0.200759	0.197292
6	2703.36	2822.31	513722	520739			0.209245	0.145103	0.272117	0.347168
7	4300.41	6014.58	777850	843523			0.33286	0.309227	0.412025	0.562363
8	24174.4	29001.5	3.46877e+06	3.68254e+06			1.87114	1.49105	1.8374	2.45509
9	62903.2	102631	1.0136e+07	9.67974e+06			4.86882	5.27658	5.36903	6.45332
10	1.15591e+06	1.71894e+06	1.65747e+08	1.27644e+08			89.4696	88.3755	87.7959	85.0979
11	14846.7	21472.1	2.76952e+06	2.6384e+06			1.14916	1.10394	1.46701	1.75897
12	11313.6	26100.5	2.91366e+06	2.62284e+06			0.875694	1.3419	1.54335	1.7486
13	920.189	1513.05	214221	208669			0.0712243	0.0777902	0.113472	0.139116
14	1267.55	3117.53	268030	320122			0.0981104	0.160281	0.141975	0.21342
15	1157.82	676.467	91609.5	88561.2			0.0896175	0.0347791	0.0485252	0.0590423
16	336.767	2311.24	134335	117941			0.0260663	0.118827	0.0711568	0.0786296
17	878.93	5152.92	397916	330406			0.0680308	0.264927	0.210775	0.220276
18	412.944	2553.19	49899.7	57135.4			0.0319626	0.131267	0.0264317	0.0380912
19	518.312	6810.5	56130.6	65439.1			0.0401183	0.350148	0.0297322	0.0436271
20	1387.7	1546.14	128299	165291			0.107411	0.0794916	0.0679593	0.110197
21	937.057	350.178	91774.4	112458			0.0725299	0.0180037	0.0486126	0.0749736
22	366.841	261.875	46178.5	63596.2			0.0283942	0.0134637	0.0244606	0.0423985
23	190.121	1124.04	82399.6	75650.2			0.0147157	0.0577899	0.0436468	0.0504347
24	109.798	412.107	80700.2	40401.8			0.00849853	0.0211876	0.0427466	0.0269352
25	95.0227	389.151	31121.2	24914.2			0.00735493	0.0200074	0.0164848	0.0166099
26	9.74513	130.734	6824.79	8884.22			0.000754291	0.00672143	0.00361507	0.00592296
27	3.26375	24.5575	672.695	670.865			0.00025262	0.00126257	0.000356325	0.000447254
28	0.093245	0.00134457	213.395	193.157			7.21734e-06	6.91284e-08	0.000113035	0.000128774
29		2.00409	55.2957	14.3978			0	0.000103036	2.92899e-05	9.59877e-06
30	6.80615e-05	2.00159	9.21385	3.54265			5.26808e-09	0.000102907	4.88054e-06	2.36183e-06
31		2	8.58354	2.09092			0	0.000102826	4.54667e-06	1.39398e-06
32		3.5	0.0508691	0.00276415			0	0.000179945	2.69452e-08	1.84281e-09
33		0.5	0.0016185	0.00481054			0	2.57064e-05	8.57313e-10	3.20711e-09
34		2.33333					0	0.000119963	0	0
35		0.5					0	2.57064e-05	0	0

## Sheet: unitas annotation
Unitas RNA annotation
RNA class	Input_1	Input_2	TdrkhIP_1	TdrkhIP_2		%	Input_1	Input_2	TdrkhIP_1	TdrkhIP_2
miRNA	22574	29058	24311	27741			1.66646	1.7111	0.181983	0.208254
miRNA:bos_taurus	19127	24591	6712	8125			1.41199	1.44806	0.0502434	0.0609952
miRNA:other	3447	4467	17599	19616			0.254464	0.263043	0.131739	0.147259
rRNA	14097.3	19925.1	39434	41032.8			1.04069	1.17331	0.295188	0.308037
genomic_rRNA	13277.8	18652.6	39309	40909.8			0.980191	1.09837	0.294252	0.307114
Mt_rRNA	819.5	1272.5	125	123			0.0604971	0.0749321	0.000935701	0.000923373
tRNA	32770.8	45599.4	57577.4	51267.7			2.4192	2.68516	0.431002	0.384872
genomic_tRNA	22108.4	32735.4	57027.9	50670			1.63208	1.92765	0.426889	0.380385
5'tR-halves	12072.2	18543.9	456.462	531.35			0.89119	1.09197	0.0034169	0.0039889
5'tRFs	1934.2	2325.05	11924.9	10448.6			0.142786	0.136912	0.0892653	0.0784386
3'tR-halves	856	1553	57	25			0.0631916	0.0914496	0.00042668	0.000187678
3'tRFs	136.94	141.957	952.955	914.064			0.0101092	0.00835927	0.00713345	0.00686197
3'CCA-tRFs	578.083	662.862	2879.76	2528.87			0.0426752	0.0390331	0.0215567	0.0189845
misc-tRFs	6530.98	9508.66	40756.8	36222.1			0.482129	0.559925	0.30509	0.271923
Mt_tRNA	10662.4	12864	549.5	597.667			0.787118	0.757507	0.00411334	0.00448674
5'tR-halves	317.5	390.5	6.5	11			0.0234385	0.0229949	4.86565e-05	8.25781e-05
5'tRFs	934.5	1255.17	55.1667	69.3333			0.0689866	0.0739115	0.000412956	0.000520492
3'tR-halves	12	10	0	0			0.000885863	0.000588858	0	0
3'tRFs	888.5	746.5	32.5	22			0.0655908	0.0439582	0.000243282	0.000165156
3'CCA-tRFs	5601	6815	261	224			0.413477	0.401307	0.00195374	0.00168159
misc-tRFs	2908.89	3646.83	194.333	271.333			0.21474	0.214747	0.0014547	0.00203693
misc_RNA	3404.19	5178.48	41298.4	41827.9			0.251304	0.304939	0.309144	0.314006
snRNA	2555.79	3458.1	11992.8	12713.1			0.188673	0.203633	0.0897738	0.0954383
protein_coding	44933.5	60364.6	174256	178719			3.31708	3.55461	1.30441	1.34166
snoRNA	1002.48	1415.33	1770	2434.83			0.0740053	0.083343	0.0132495	0.0182785
no annotation	1233273	1533204	13008326	12964987			91.0426	90.2839	97.3752	97.3295
mapped to piRNA producing loci	958026	1189004	10788265	10704584			70.7233	70.0154	80.7567	80.3604
total mapped	1.35461e+06	1.6982e+06	1.3359e+07	1.33207e+07

## Sheet: DE reads Input vs IP
Read sequence expression and classification
sequence	Input_1 rpm	Input_2 rpm	TdrkhIP_1 rpm	TdrkhIP_2 rpm	class
GCATTGGTGGTTCAGTGGTAGAATTCTCGCCTCCCA	172.743	184.312	0.0748561	0	genomic_5p-tR-halves	genomic_misc-tRFs	tRNA
AGTAAGGTCAGCTAATTAAGCTATCGGGCCCAT	96.7067	91.8618	0	0.075071	Mt_5p-tR-halves	Mt_tRNA
GCATTGGTGGTTCAGTGGTAGAATTCTCGCCTGCCA	56.8429	108.939	0	0.075071	genomic_5p-tR-halves	tRNA
GTTTCCGTAGTGTAGTGGTTATCACGTTCGCCTGAC	74.5602	77.1404	0.0748561	0	genomic_5p-tR-halves	tRNA
GTTTCCGTAGTGTAGTGGTTATCACGTTCGCCTGA	62.7486	66.5409	0	0.075071	genomic_5p-tR-halves	tRNA
GCATTGGTGGTTCAGTGGTAGAATTCTCGCCTC	293.073	357.437	0.149712	0.300284	genomic_5p-tR-halves	genomic_misc-tRFs	tRNA
CGGCGGGAGCCCCGGGGA	51.6754	52.4083	0	0.075071	miR.non-Cow
GCCCGGCTAGCTCAGTCGGTAGAGCATGAGACTCTT	104.089	100.106	0.0748561	0.075071	genomic_5p-tR-halves	tRNA
TCCCTGGTGGTCTAGTGGTTAGGATTCGGCGCTCT	310.79	498.174	0.299424	0.300284	genomic_5p-tR-halves	tRNA
GCCCGGCTAGCTCAGTCGGTAGAGCATGAGACTCT	159.455	126.016	0.224568	0	genomic_5p-tR-halves	tRNA
GCATTGGTGGTTCAGTGGTAGAATTCTCGCCTT	40.6021	48.8752	0	0.075071	genomic_5p-tR-halves
GCCCGGCTAGCTCAGTCGGTAGAGCATGGGACTCT	50.9371	36.5092	0	0.075071	genomic_5p-tR-halves	tRNA
GTTTCCGTAGTGTAGTGGTTATCACGTTCGCCTCAC	94.4921	141.915	0.0748561	0.150142	genomic_5p-tR-halves	tRNA
TAACCTCCCTAAGGCTCCA	39.1256	37.098	0.0748561	0	Mt_3p-CCA-tRFs	Mt_tRNA
TCCCTGGTGGTCTAGTGGTTAGGATTCGGCGCTCTC	239.183	490.519	0.224568	0.525497	genomic_5p-tR-halves	tRNA
GGTTCCGTAGTGTAGTGGTTATCACGTCTGCTTTAC	67.9162	75.3738	0.149712	0	genomic_5p-tR-halves	tRNA
GTCAGCTAATTAAGCTATCGGGCCCAT	40.6021	30.6206	0	0.075071	Mt_misc-tRFs
CCTCTCGGCGCCCCCTCGATGCTCTT	20.6701	48.8752	0	0.075071	rRNA
GCATTGGTGGTTCAGTGGTAGAATTCTCGCCTCC	115.162	159.58	0.224568	0.075071	genomic_5p-tR-halves	genomic_misc-tRFs	tRNA
GCATTGGTGGTTCAGTGGTAGAATTCTCGCCTGC	88.5863	176.657	0.0748561	0.225213	genomic_5p-tR-halves	tRNA
TCCCTGGTGGTCTAGTGGTTAGGATTCGGCGCTC	74.5602	121.894	0.149712	0.075071	genomic_5p-tR-halves	genomic_misc-tRFs	tRNA
GCATTGGTGGTTCAGTGGTAGAATTCTCGCCTCCC	632.654	865.621	0.898273	0.825781	genomic_5p-tR-halves	genomic_misc-tRFs	tRNA
TACCCTGTAGAGCCGAATTTGT	39.1256	25.9097	0.0748561	0	miR.Cow
GCCCGGATAGCTCAGTCGGTAGAGCATCAGACTTTT	87.1099	104.817	0.0748561	0.150142	genomic_5p-tR-halves	tRNA
GCCCGGATAGCTCAGTCGGTAGAGCATCAGACTTT	19.9319	43.5755	0.0748561	0	genomic_5p-tR-halves	tRNA
AGCAGAGTGGCGCAGCGGGAGCGTGCTGGGCCCAT	68.6544	91.8618	0.224568	0	genomic_5p-tR-halves	tRNA
GTTTCCGTAGTGTAGTGGTTATCACGTTCGCCTG	31.0052	72.4295	0	0.150142	genomic_5p-tR-halves	tRNA
ATACTCTCCTTGGTGACCA	43.5549	56.5303	0.0748561	0.075071	Mt_3p-CCA-tRFs
CCGCGGCCCGGGTTCGTTTCCCGGTCAGGGAACCA	42.8167	57.1192	0.149712	0	genomic_3p-tR-halves
CTCCCGCCTTTTTTTTCT	61.2722	38.2758	0.0748561	0.075071	no-annotation
GCATTGGTGGTTCAGTGGTAGAATTCTCGCCTGT	126.236	211.4	0.299424	0.225213	genomic_5p-tR-halves	tRNA
GCCCGGCTAGCTCAGTCGGTAGAGCATGAGACTC	121.806	118.949	0.299424	0.075071	genomic_5p-tR-halves	tRNA
GGTTCCATAGTGTAGCGGTTATCACGTCTGCTTTAC	39.1256	53.5861	0.149712	0	genomic_5p-tR-halves
GTTTCCGTAGTGTAGTGGTTATCACGTTCGCCTC	65.7015	71.2518	0.0748561	0.150142	genomic_5p-tR-halves	tRNA
CGGCTAGCTCAGTCGGTAGAGCATGAGACTCTT	21.4084	24.1432	0	0.075071	genomic_misc-tRFs	tRNA
GCATTGGTGGTTCAGTGGTAGAATTCTAGCCT	25.8377	19.4323	0	0.075071	genomic_5p-tR-halves	genomic_misc-tRFs	tRNA
GCATTGGTGGTTCAGTGGTAGAATTATCGCCT	28.0523	16.488	0	0.075071	genomic_5p-tR-halves	genomic_misc-tRFs	tRNA
GCATTGGCGGTTCAGTGGTAGAATTCTCGCCT	25.0995	17.6657	0	0.075071	genomic_5p-tR-halves
GGAACGATACAGAGAAGATTAGCATGGCCCCTGCGC	14.7644	27.0875	0.0748561	0	snRNA
GGACACGGGGCGCGGCCGGA	42.0785	40.6312	0	0.150142	no-annotation
TGGGGTAGTAGGTTGTATAGTT	19.1937	21.7877	0	0.075071	miR.Cow
GCGAGCTCAGGGAGGACA	24.3612	15.3103	0	0.075071	no-annotation
CGCCCCGCACCTCCCCTCTG	23.623	15.8992	0.0748561	0	protein_coding	ping-pong
TAGCAGCACGTAAATATTGGC	24.3612	14.1326	0	0.075071	miR.Cow
TAACCTCACTAAGACTCCA	22.8848	14.7214	0	0.075071	Mt_3p-CCA-tRFs
CCGTGGACGGTGTGAGGCC	16.979	20.61	0	0.075071	no-annotation
AACCTCCCTAAGGCTCCA	22.8848	14.1326	0	0.075071	Mt_3p-CCA-tRFs	Mt_tRNA
CAGCCTGGGCAATATAGCGAGACCCTGTCTCTA	11.0733	24.732	0.0748561	0	no-annotation
GCATTTGTGGTTCAGTGGTAGAATTCTCGCCTG	28.7906	41.8089	0.0748561	0.075071	genomic_5p-tR-halves	genomic_misc-tRFs	tRNA
CGCGGCGGCGGGCGCGTCGG	31.0052	39.4535	0.0748561	0.075071	no-annotation	tRNA
CGCGGCCCGGGTTCGTTTCCCGGTCAGGGAACCA	17.7173	17.0769	0.0748561	0	genomic_3p-tR-halves
GCATTGGTGGCTCAGTGGTAGAATTCTCGCCT	16.979	17.0769	0	0.075071	genomic_5p-tR-halves	genomic_misc-tRFs	tRNA
ACGGCCCTGGCGGAGCGC	12.5497	21.1989	0	0.075071	rRNA
TAGAATTTGGTGTAATTGGGAGCACGAAGAGTTTTG	15.5026	17.6657	0.0748561	0	Mt_5p-tR-halves	Mt_tRNA	genomic_5p-tRFs	tRNA
GAATTTGGTGTAATTGGGAGCACGAAGAGTTTTG	15.5026	17.6657	0	0.075071	Mt_misc-tRFs
CCTGGTGGTCTAGTGGTTAGGATTCGGCGCTCT	11.0733	21.1989	0.0748561	0	genomic_misc-tRFs
AGTAAGGTCAGCTAATTAAGCTATCGGGCCCA	25.8377	38.2758	0.149712	0	Mt_5p-tR-halves	Mt_tRNA
TCTTGCGGCGGGAGACCAA	15.5026	15.8992	0	0.075071	no-annotation
CTTGCGGCGGGAGAACCA	14.7644	15.8992	0	0.075071	no-annotation	ping-pong
AAGGGCTGGGTCGGTCGGGCTGGG	17.7173	42.3978	0	0.150142	no-annotation
CGGGCTGGGGCGCGAAGCGGGGC	15.5026	14.1326	0	0.075071	no-annotation
GAAAAAGTATGCAAGAACTGCT	63.4869	84.2067	0	0.375355	Mt_5p-tRFs	Mt_tRNA
ATTGGTGGTTCAGTGGTAGAATTCTCGCCT	31.7434	25.9097	0.0748561	0.075071	genomic_misc-tRFs
AATTCTGCCGGGGCTTCCA	79.7277	64.1855	0.149712	0.225213	Mt_3p-CCA-tRFs
GCATGGGTGGTTCAGTGGTAGAATTCTCGCCTG	26.5759	59.4746	0.0748561	0.150142	genomic_5p-tR-halves	tRNA
AGCAGAGTGGCGCAGCGGGAGCGTGCTGGGCCCA	8.85863	18.2546	0.0748561	0	genomic_5p-tR-halves
GCCTGTCTGAGCGTCGCT	170.529	254.387	0.523993	0.675639	no-annotation
TGTAAACATCCCCTACTGGAAGCT	17.7173	8.83287	0	0.075071	miR.Cow
GGTTGATGGTGAGACTGCA	14.0262	12.366	0.0748561	0	Mt_misc-tRFs
GCATGGGTGGTTCAGTGGTAGAATTCTCGCCT	116.639	133.671	0.449137	0.300284	genomic_5p-tR-halves	tRNA
GCATTTGTGGTTCAGTGGTAGAATTCTCGCCT	56.8429	42.9866	0.0748561	0.225213	genomic_5p-tR-halves	genomic_misc-tRFs	tRNA
GCATTGGTGGTTCAGTGGTAGAATTCTCGCCA	12.5497	12.366	0	0.075071	genomic_5p-tR-halves	genomic_misc-tRFs	tRNA
TCAATTCTGCCGGGGCTTCCA	46.5078	52.9972	0.0748561	0.225213	Mt_3p-CCA-tRFs
CAATTCTGCCGGGGCTTCCA	14.0262	35.3315	0.0748561	0.075071	Mt_3p-CCA-tRFs	rRNA
GGCTCCGGGACGGCTGGGAA	9.59685	14.7214	0	0.075071	protein_coding	tRNA
CGGGAGACCGGGGTTCGATTCCCCGACGGGGAGCCA	19.9319	28.2652	0.149712	0	genomic_3p-tR-halves
TTTTTCTTGCGGCGGGAGA	8.12041	15.8992	0.0748561	0	no-annotation	ping-pong
CTGGGTCGGGGTTTCGTACGTAGCAGAGCAGCT	16.979	30.6206	0.0748561	0.075071	no-annotation
CCGGCTAGCTCAGTCGGTAGAGCATGAGACTCTT	11.0733	12.366	0	0.075071	genomic_misc-tRFs
CAGGCGGCCCGGGTTCGACTCCCGGTATGGGAACCA	10.3351	12.9549	0.0748561	0	genomic_3p-tR-halves
CTCCCGCCTTTTTTTTTC	25.8377	20.61	0.149712	0	no-annotation
CTTCTTGCGGCGGGAGACCA	15.5026	7.65515	0.0748561	0	no-annotation
GGCAGCGCCGCGGGAGCCTCGG	8.85863	14.1326	0	0.075071	miR.Cow
GCATTGGTGGTCCAGTGGTAGAATTCTCGCCT	10.3351	12.366	0	0.075071	genomic_5p-tR-halves	genomic_misc-tRFs	tRNA
CGGCTAGCTCAGTCGGTAGAGCATGAGACTCT	41.3403	71.2518	0.299424	0.075071	genomic_misc-tRFs	tRNA
AGACCGGGGTTCGATTCCCCGACGGGGAGCCA	8.12041	14.1326	0.0748561	0	genomic_3p-tR-halves
AGGCGGCCCGGGTTCGACTCCCGGTATGGGAACCA	12.5497	31.7983	0	0.150142	genomic_3p-tR-halves	tRNA
TTGGTGGTTCAGTGGTAGAATTCTCGCCT	10.3351	11.7772	0	0.075071	genomic_misc-tRFs	ping-pong
TCCCTGGTGGTCTAGTGGTTAGGATTCGGCGCT	44.2932	65.9521	0.224568	0.150142	genomic_5p-tR-halves	genomic_misc-tRFs	tRNA
GAGGGACGGCCGGGGGCA	22.1466	21.7877	0.0748561	0.075071	rRNA
TTTTCTTGCGGCGGGAGA	11.0733	10.5994	0.0748561	0	no-annotation	ping-pong
AGAGGTAGTAGGTTGTATAGTT	23.623	18.8434	0.0748561	0.075071	miR.Cow
GCATTGGTGGTTCAGTGGTAGAATTCTAGCCTG	11.8115	9.42172	0	0.075071	genomic_5p-tR-halves	genomic_misc-tRFs	tRNA
TGAGGTAGTGGGTTGTATAGTT	13.2879	7.06629	0	0.075071	miR.Cow
GCCCGGCTAGCTCAGTCGGTAGAGCATGAGAC	81.9423	139.559	0.299424	0.525497	genomic_5p-tR-halves	tRNA
GCATTAGTGGTTCAGTGGTAGAATTCTCGCCT	11.0733	8.83287	0	0.075071	genomic_5p-tR-halves	tRNA
CCCGCGCCGCTCCCTCCC	10.3351	9.42172	0.0748561	0	protein_coding
CCAGGCGGCCCGGGTTCGACTCCCGGTGTGGGAACC	7.38219	12.366	0.0748561	0	genomic_3p-tR-halves
GCCCGGATAGCTCAGTCGGTAGAGCATCAGACT	11.8115	27.6763	0.0748561	0.075071	genomic_5p-tR-halves	tRNA
GCGGCGGCGGGCGCGTCGG	25.0995	14.1326	0.149712	0	miR.non-Cow
CTTGCGGCGGGAGACCAAA	9.59685	9.42172	0	0.075071	no-annotation
TCTTGCGGCGGGAGACCA	468.031	568.248	2.47025	1.65156	no-annotation
TATTGCACTTGTACCGGCCTGT	8.85863	10.0106	0	0.075071	miR.Cow
GCATTGGTGGTTCAGTGGTAGAAATCTCGCCT	8.12041	10.5994	0	0.075071	genomic_5p-tR-halves	genomic_misc-tRFs	tRNA
GCATTGGTGGTTCAGTGGTAGAATTCTCGCCTG	887.34	1121.19	4.11709	3.97876	genomic_5p-tR-halves	genomic_misc-tRFs	tRNA
CGCGACCTCAGATCAGACGT	85.6334	135.437	0.748561	0.150142	no-annotation	ping-pong
GCCGCGCTCTCCCCCCCT	8.85863	9.42172	0.0748561	0	no-annotation	ping-pong
GGCTGGGGCGCGAAGCGGGGC	26.5759	28.2652	0.149712	0.075071	no-annotation
GCGGGAGACCGGGGTTCGATTCCCCGACGGGGAG	7.38219	10.5994	0.0748561	0	genomic_3p-tR-halves
TGAGGGTCCAGGGTTCATGTCCCTGTTCGGGCGCCA	6.64397	11.1883	0.0748561	0	genomic_3p-tR-halves
AACGATACAGAGAAGATTAGCATGGCCCCTGCGC	19.9319	32.976	0.149712	0.075071	snRNA
CCCTGTAGAACCGAATTTGT	7.38219	10.0106	0.0748561	0	miR.Cow	tRNA
ACCAGAGAAGGAGAACAACT	6.64397	10.5994	0.0748561	0	Mt_misc-tRFs	Mt_tRNA
TTCTTGCGGCGGGAGACC	50.1989	35.9203	0.149712	0.225213	no-annotation
TAACTAGTACAGCTGACTTCC	8.85863	8.24401	0.0748561	0	Mt_misc-tRFs
CTCTGCCCGCTCTCTGTCTTAC	8.12041	8.83287	0	0.075071	no-annotation
TACCTTCTTATTTACCCCA	27.3141	22.9655	0.149712	0.075071	no-annotation
AATCACTAGTTCCACTGCCATC	6.64397	10.0106	0.0748561	0	miR.Cow	ping-pong
TAACCTCCCTCTCTGGCCA	8.85863	7.65515	0	0.075071	no-annotation	Mt_tRNA
CTTCGGCAGCACATATTTTTT	8.12041	8.24401	0.0748561	0	no-annotation
AACCTCCCTAAGACTCCA	555.141	574.136	3.14396	2.10199	Mt_3p-CCA-tRFs
TCCAGCCTGGGCAATATAGCGAGACCCTGTCTCTA	6.64397	9.42172	0.0748561	0	no-annotation
AGGGCTGGGTCGGTCGGGCTGGG	8.85863	7.06629	0.0748561	0	no-annotation
TAATACTGCCGGGTAATGATGGA	14.7644	17.0769	0.149712	0	miR.Cow	ping-pong
TCAGTGCACTACAGAACTTTGC	20.6701	27.0875	0.149712	0.075071	miR.Cow
ATTCTGCCGGGGCTTCCA	116.639	118.36	0.748561	0.375355	Mt_3p-CCA-tRFs
CTAACCTCCCTAAGACTCCA	606.816	691.319	3.36852	2.8527	Mt_3p-CCA-tRFs	Mt_tRNA
CAACTAACCTCCCTAAGACTCCA	7.38219	8.24401	0	0.075071	Mt_3p-CCA-tRFs
CTGGGGCGCGAAGCGGGGCTGG	7.38219	8.24401	0	0.075071	no-annotation
AGGGCTGGGTCGGTCGGGCTGGGGCGCGAAGC	6.64397	8.83287	0.0748561	0	no-annotation
TAGAATTTGGTGTAATTGGGA	6.64397	8.83287	0.0748561	0	Mt_5p-tRFs	ping-pong
CTAATTAAGCTATCGGGCCCAT	6.64397	8.83287	0	0.075071	Mt_misc-tRFs
GCGGCGGCGGGCGCGTCGGTC	6.64397	8.83287	0	0.075071	no-annotation
CCCGGGGCGCGGGGGGCC	18.4555	12.366	0.149712	0	protein_coding
TTCTTGCGGCGGGAGACA	16.979	28.854	0.149712	0.075071	no-annotation
GGCGAGCTCAGGGAGGACA	14.0262	16.488	0.0748561	0.075071	no-annotation
GGGAATACCGGGTGCTGTAGGCTT	19.9319	10.5994	0	0.150142	rRNA
CACCCTGAACGCGCCCGA	27.3141	18.2546	0	0.225213	rRNA
AGAAATATGTCTGACAAAAGAGTTACTTTGAT	13.2879	17.0769	0	0.150142	Mt_5p-tR-halves
CGCGCGTCGGGGGGGGGCC	7.38219	7.65515	0	0.075071	no-annotation	ping-pong
GGTCGGGCTGGGGCGCGAAGCGGGGCT	6.64397	8.24401	0.0748561	0	no-annotation	ping-pong
TACCCTGTAGAACCGAATTTGA	16.2408	13.5437	0	0.150142	miR.Cow
AAACCAGAGAAGGAGAACAA	35.4345	38.8646	0.0748561	0.300284	Mt_misc-tRFs	Mt_tRNA
GGGCTGGGGCGCGAAGCGGGGC	17.7173	11.7772	0.0748561	0.075071	no-annotation
TTTCTTGCGGCGGGAGACC	11.8115	17.6657	0.0748561	0.075071	no-annotation
GGGACACGGGGCGCGGCCGGA	20.6701	22.9655	0.224568	0	miR.Cow
TACTCTCCTTGGTGACCA	13.2879	30.0317	0.149712	0.075071	Mt_3p-CCA-tRFs
CACGCGGGAGGCCCGGGTTCGTTTCCCGGCCAATG	6.64397	7.65515	0.0748561	0	genomic_misc-tRFs	tRNA
TTCTTGCGGCGGGAGAACCA	5.90575	8.24401	0.0748561	0	no-annotation
GCTCCGGGACGGCTGGGA	14.0262	14.1326	0.0748561	0.075071	miR.non-Cow
AACTAGTACAGCTGACTTCC	16.2408	25.9097	0.149712	0.075071	Mt_misc-tRFs	Mt_tRNA
GGCTGGGTCGGTCGGGCTGG	7.38219	6.47744	0.0748561	0	no-annotation
TAACCTCCCTAAGACTCCA	944.921	1147.68	5.98849	5.33004	Mt_3p-CCA-tRFs	Mt_tRNA
TTCTTGCGGCGGGAGACCA	382.398	504.651	2.17083	2.62749	no-annotation
GCCTGGGCAACATAGCGAGACCCCGTCTCTA	7.38219	6.47744	0	0.075071	miR.non-Cow
CCCTGGTGGTCTAGTGGTTAGGATTCGGCGCTCT	6.64397	7.06629	0.0748561	0	genomic_misc-tRFs	ping-pong
TGGAGTGTGACAATGGTGTTTG	28.7906	39.4535	0.149712	0.225213	miR.Cow
TGAGGTAGTAGGCTGTATAGTT	23.623	17.0769	0.0748561	0.150142	miR.Cow
CCTCGCCGCTCTCCCCTCCG	5.90575	7.65515	0	0.075071	no-annotation
TTCACAGTGGCTAAGTTCTGCA	10.3351	16.488	0.0748561	0.075071	miR.Cow
GTTTCTTCCTTGACCACCA	16.2408	10.5994	0	0.150142	no-annotation	tRNA
GGTCGGGGTTTCGTACGTAGCAGAGCAGCTC	7.38219	5.88858	0.0748561	0	no-annotation
AAGGCGAGCTCAGGGAGGAC	11.0733	15.3103	0.149712	0	no-annotation
CTAACCTCCCTAAGACTCC	38.3874	40.6312	0.299424	0.150142	Mt_3p-tRFs
TGTAACAGCAACTCCATGTGGAA	6.64397	6.47744	0.0748561	0	miR.Cow	ping-pong
TTCAAGTAATCCAGGATAGGCTAT	6.64397	6.47744	0.0748561	0	miR.Cow
TGCGGCGGGAGAAAAAAAAA	5.90575	7.06629	0.0748561	0	no-annotation
TGCGGCGGGAGACCAAAA	5.90575	7.06629	0	0.075071	no-annotation
CATTGGTGGTTCAGTGGTAGAATTCTCGCCTG	22.8848	41.8089	0.224568	0.150142	genomic_misc-tRFs	tRNA
TTTGCGGGATGCCTGGGAGTTGCGATCTGCCCG	101.874	114.238	0.898273	0.375355	snRNA
AATGGCGCCACTAGGGTTGTGT	14.0262	11.1883	0.0748561	0.075071	miR.Cow
TCTTGCGGCGGGAGAACA	9.59685	15.3103	0.149712	0	no-annotation
GCATTGGTGGTTCAGTGGTAGAATTCTCGCCTA	18.4555	18.8434	0.149712	0.075071	genomic_5p-tR-halves	genomic_misc-tRFs	tRNA
CGGGACACGGGGCGCGGCCGGA	15.5026	21.7877	0.149712	0.075071	miR.Cow	tRNA
ATTGGTGGTTCAGTGGTAGAATTCTCGCCTGC	5.90575	6.47744	0.0748561	0	genomic_misc-tRFs	tRNA
TAAGGTCAGCTAATTAAGCTATCGGGCCCAT	14.7644	10.0106	0.0748561	0.075071	Mt_misc-tRFs
GGGTCGGGGTTTCGTACGTAGCAGAGCAGCTC	14.7644	10.0106	0	0.150142	no-annotation
GGATAAGGATTGGCTCTAAGGGCTGGGTCGGT	5.90575	6.47744	0	0.075071	no-annotation	tRNA
ACTAGACCTAGCCCAAAGA	37.6492	48.8752	0.299424	0.225213	Mt_rRNA
TACCCATTGCATATCGGAGCTG	11.0733	13.5437	0.0748561	0.075071	miR.Cow
AGTAAGGTCAGCTAATTAAGCTATCGGGCCC	24.3612	24.732	0	0.300284	Mt_5p-tR-halves
CCAGAGAAGGAGAACAAC	32.4816	16.488	0.149712	0.150142	Mt_misc-tRFs
TATTGAAAGTCAGCCCTCGACACAAGGGTTTGT	14.7644	21.7877	0.0748561	0.150142	no-annotation
AAGAGGGACGGCCGGGGGCA	27.3141	33.5649	0.149712	0.225213	rRNA
ACGCCTGTCTGAGCGTCGCT	19.1937	29.4429	0.149712	0.150142	no-annotation
TCCCTGGTGGTCTAGTGGTTAGGATTCGGCG	33.2199	51.2306	0.449137	0.075071	genomic_5p-tR-halves	genomic_misc-tRFs	tRNA
TTTCTTGCGGCGGGAGACA	11.0733	12.9549	0.0748561	0.075071	no-annotation
CGCGACCTCAGATCAGACGTGGCGACCCGCT	8.12041	15.8992	0.0748561	0.075071	no-annotation	ping-pong
GCATTGGTGGTTCAGTGGTAGAATTCTCGCCTGTTT	7.38219	16.488	0.149712	0	no-annotation	tRNA
CTTGCGGCGGGAGACCAA	18.4555	41.22	0.149712	0.225213	no-annotation
TTCTGGGTCGGGGTTTCGTACGTAGCAGAGCAGCT	53.1518	100.106	0.598849	0.375355	no-annotation
AGCGCACGTGTTAGGACCCGA	11.8115	11.7772	0	0.150142	no-annotation
ACCGCCTGGGAATACCGGGTGCTGTAGGCTT	9.59685	13.5437	0.149712	0	rRNA
CTGGGCAATATAGCGAGACCCTGTCTCTA	10.3351	24.1432	0.149712	0.075071	no-annotation
AACCAGAGAAGGAGAACAAC	33.2199	47.1086	0.149712	0.375355	Mt_misc-tRFs	Mt_tRNA
TCCTCGTTAGTATAGTGGTGAGTATCCCCGCCTGTC	13.2879	9.42172	0.0748561	0.075071	genomic_5p-tR-halves	ping-pong
TAACCTCCCTAAGACTCC	75.2984	60.6523	0.598849	0.300284	Mt_3p-tRFs	Mt_tRNA
AATGGCGCCACTAGGGTTGTG	5.90575	5.29972	0.0748561	0	miR.Cow	Mt_tRNA
GGTGGTGTAGATGGTAGAACA	5.90575	5.29972	0.0748561	0	no-annotation
ATTGGCATGTCTTGGAATGA	11.8115	10.5994	0	0.150142	miR.Cow	ping-pong
ACCAGAGAAGGAGAACAAC	86.3717	91.8618	0.673705	0.525497	Mt_misc-tRFs	Mt_tRNA
TGTAAACATCCCCGACTGGAA	14.7644	18.2546	0.149712	0.075071	miR.Cow
TCTTTGGTTATCTAGCTGTATG	8.12041	13.5437	0.0748561	0.075071	miR.Cow
CTGGGAATACCGGGTGCTGTAGGCTT	17.7173	14.7214	0.224568	0	rRNA
ACCAGAGAAGGAGAACAA	55.3664	63.5966	0.37428	0.450426	Mt_misc-tRFs	ping-pong
CTCGCTGCGATCTATTGAAAGTCAGCCCTCGACACA	10.3351	11.1883	0.149712	0	no-annotation
TCTCACACAGAAATCGCACCCATC	9.59685	11.7772	0	0.150142	miR.Cow
TGGAGTGTGACAATGGTGTT	11.8115	9.42172	0.0748561	0.075071	miR.Cow	ping-pong
GAGGCGGGGGTCGCTCTCTTTT	31.7434	20.61	0.224568	0.150142	no-annotation
AAAAGCTGGGTTGAGAGGGCGAAAA	5.16754	5.29972	0	0.075071	miR.Cow
TTAGAGATTGAGAGCCAT	55.3664	58.2969	0.37428	0.450426	Mt_misc-tRFs	ping-pong
ATCCTCTCCTTAACACCA	15.5026	15.3103	0.149712	0.075071	Mt_3p-CCA-tRFs
GAACGATACAGAGAAGATTAGCATGGCCCCTGCGC	69.3926	74.1961	0.598849	0.450426	snRNA	Mt_tRNA
TAGAATTTGGTGTAATTGGGAGCACGAAG	11.0733	9.42172	0.0748561	0.075071	Mt_5p-tRFs	Mt_tRNA	genomic_5p-tRFs	tRNA
TTATGAATATCTTGACCA	17.7173	12.9549	0.149712	0.075071	Mt_3p-CCA-tRFs
GCATGGGTGGTTCAGTGGTAGAATTCTCGCC	25.8377	24.732	0.149712	0.225213	genomic_5p-tR-halves	tRNA
TGGCTCAGTTCAGCAGGAAC	15.5026	24.732	0.149712	0.150142	miR.Cow
GTTTCCGTAGTGTAGTGGTTATCACGTTCGCC	35.4345	24.732	0.299424	0.150142	genomic_5p-tR-halves
TGCAGATGATAAATGAGATTTTGGGGTGTT	8.85863	21.1989	0.149712	0.075071	no-annotation
CCAGCCTGGGCAACATAGCGAGACCCCGTCTCTA	11.0733	8.83287	0.149712	0	miR.non-Cow	ping-pong
GACCGGGGTTCGATTCCCCGACGGGGAGCCA	7.38219	12.366	0.149712	0	genomic_3p-tR-halves
GAGACCGGGGTTCGATTCCCCGACGGGGAGCCA	12.5497	17.0769	0.149712	0.075071	genomic_3p-tR-halves
CCTGGGCAATATAGCGAGACCCTGTCTCTA	14.7644	14.7214	0.0748561	0.150142	no-annotation
TTTACTTAATTCCTGCCA	159.455	104.817	1.34741	0.675639	Mt_3p-CCA-tRFs
TGTAAACATCCCCGACTGGAAGCTA	9.59685	10.0106	0	0.150142	miR.Cow
AAGTTAGAGATTGAGAGCC	31.0052	27.6763	0.149712	0.300284	Mt_misc-tRFs
ACTAGACCTAGCCCAAAGAT	129.188	193.145	1.64683	0.825781	Mt_rRNA
GTTGATGGTGAGACTGCA	11.8115	27.0875	0.149712	0.150142	Mt_misc-tRFs	Mt_tRNA
CTCTCGGCGCCCCCTCGATGCTCTT	11.0733	27.6763	0.224568	0.075071	rRNA	ping-pong
TTGCGGCGGGAGACCAAA	8.12041	11.1883	0.0748561	0.075071	no-annotation	ping-pong
GAAAAAGTATGCAAGAACTGC	286.429	321.516	2.24568	2.47734	Mt_5p-tRFs	Mt_tRNA
TGTAAAGTTAAAAAATAAAAGGAAGAAAAGA	11.8115	7.06629	0.0748561	0.075071	no-annotation
TTGGTGGTTCAGTGGTAGAATTCTCGCCTG	8.85863	10.0106	0.0748561	0.075071	genomic_misc-tRFs	tRNA
TCAGTGCACTACAGAACTTTG	22.8848	33.5649	0.149712	0.300284	miR.Cow
TGGAGTGTGACAATGGTGTTT	122.544	84.2067	0.673705	0.975923	miR.Cow
TTAGGTCGCTGGTTCGTTTCCGGCTCGAAGGACCA	13.2879	24.1432	0.299424	0	genomic_3p-tR-halves
TGCGGGATGCCTGGGAGTTGCGATCTGCCCG	8.12041	10.5994	0.0748561	0.075071	snRNA
TTCAAGTAATCCAGGATAGG	10.3351	8.24401	0.0748561	0.075071	miR.Cow
AGCAGAGTTGCGCAGCGGAAGCGTGCTGGGCCCAT	7.38219	11.1883	0.0748561	0.075071	genomic_5p-tR-halves	tRNA
GGCTGGTCCGATGGTAGTGGGTTACCAGAACTTATT	12.5497	15.3103	0.0748561	0.150142	misc_RNA
CCTGGGCAACATAGCGAGACCCCGTCTCTA	14.7644	12.9549	0.224568	0	miR.non-Cow
TGCGGGATCTTTAGTTGTGGT	12.5497	5.88858	0.0748561	0.075071	miR.Cow
AACCAGAGAAGGAGAACAA	45.7696	27.6763	0.299424	0.300284	Mt_misc-tRFs
AGACGAGAGGACGGGGCGCC	5.90575	12.366	0	0.150142	no-annotation
GGAGAAGCCGGCGGGAGCCCCGGGGAGAGT	10.3351	7.65515	0.0748561	0.075071	no-annotation
AGAGGGACGGCCGGGGGCA	16.979	18.8434	0.224568	0.075071	rRNA
ATTGCACTTGTCCCGGCCTGT	14.0262	12.366	0.149712	0.075071	miR.Cow	ping-pong
TGGGTCGGGGTTTCGTACGTAGCAGAGCAGCTC	9.59685	16.488	0.224568	0	no-annotation
TTCAAGTAATTCAGGATAGGT	15.5026	10.5994	0.0748561	0.150142	miR.Cow
GCCACCCACCCGACCCGTC	11.8115	14.1326	0.0748561	0.150142	no-annotation
TGGCTCAGTTCAGCAGGAACAG	42.0785	18.2546	0.37428	0.150142	miR.Cow
CTGGGTCGGGGTTTCGTACGTAGCAGAGCAGCTCC	16.979	8.83287	0.0748561	0.150142	no-annotation
GGACACGGGGCGCGGCCGGAAA	7.38219	9.42172	0.149712	0	no-annotation
GAAAAAGTATGCAAGAACTG	62.0104	88.3287	0.37428	0.975923	Mt_5p-tRFs	Mt_tRNA
GCATTTGTGGTTCAGTGGTAGAATTCTCGCCTCC	9.59685	7.06629	0.0748561	0.075071	genomic_5p-tR-halves	genomic_misc-tRFs	tRNA
GCATTGGTGGTTCAGTGGTAGAATTCTCGCCT	1131.69	1294.31	8.60845	13.2876	genomic_5p-tR-halves	genomic_misc-tRFs	tRNA
TCAGTGCACTACAGAACTTTGTT	8.85863	7.65515	0.149712	0	miR.Cow
CCCCCCACTGCTAAATTTGACTGGCTTT	22.8848	34.7426	0.224568	0.300284	misc_RNA
CAAAGTGCTGTTCGTGCAGGTAG	15.5026	25.3209	0.149712	0.225213	miR.Cow
CACACCGCCCGTCGCTACTACC	7.38219	8.83287	0.149712	0	rRNA
AGACCGCCTGGGAATACCGGGTGCTGTAGGCTT	6.64397	9.42172	0.0748561	0.075071	rRNA
GCGCGTCGGGGGGGGGCC	6.64397	9.42172	0.0748561	0.075071	no-annotation
TTCAAGTAATCCAGGATAGGCTA	27.3141	44.7532	0.299424	0.375355	miR.Cow
AGGCGAGAGGACGGGACGCC	9.59685	22.3766	0.224568	0.075071	no-annotation
ACCCTGTAGAACCGAATTTGTGT	68.6544	91.273	0.673705	0.825781	miR.Cow
ACCCTGTAGAACCGAATTTGT	99.6596	123.66	0.598849	1.50142	miR.Cow	ping-pong
CGTGGGGGGCCCAAGTCCTTCTGATCGAGGCC	8.85863	7.06629	0	0.150142	no-annotation
GGCTGGTCCGATGGTAGTGGGTT	5.90575	10.0106	0	0.150142	misc_RNA
GACCGCCTGGGAATACCGGGTGCTGTAGGCTT	12.5497	11.1883	0.0748561	0.150142	rRNA
TTCAATTCTGCCGGGGCTTCCA	22.1466	25.3209	0.149712	0.300284	Mt_3p-CCA-tRFs
CCCCCCACTGCTAAATTTGACTGGCTTTT	8.85863	14.7214	0.0748561	0.150142	misc_RNA
GCATTGGTGGTTCAGTGGTAGAATTCTCGCC	146.167	174.891	1.1977	1.87678	genomic_5p-tR-halves	genomic_misc-tRFs	tRNA
TTCAAGTAATCCAGGATAGGC	25.8377	28.854	0.37428	0.150142	miR.Cow
GAATTGGTGGTTCAGTGGTAGAATTCTCGCCT	10.3351	5.29972	0	0.150142	genomic_5p-tR-halves
AGGCGGCCCGGGTTCGACTCCCGGTATGGGAACC	13.2879	17.6657	0.149712	0.150142	genomic_3p-tR-halves
TATTGCACTTGTCCCGGCCTGC	6.64397	8.83287	0	0.150142	miR.Cow
TGTAAACATCCCCGACTGGAAGC	107.042	132.493	1.12284	1.20114	miR.Cow
TCTGGGTCGGGGTTTCGTACGTAGCAGAGCAGCTC	55.3664	83.0289	0.673705	0.675639	no-annotation
ATTATGAATATCTTGACCA	17.7173	20.61	0.149712	0.225213	Mt_3p-CCA-tRFs
TGCACCATGGTTGTCTGAGCATGC	8.12041	7.06629	0.0748561	0.075071	miR.Cow	ping-pong
CTGGGTCGGGGTTTCGTACGTAGCAGAGCAGCTC	14.7644	30.6206	0.299424	0.150142	no-annotation
AATGCCTAGATGAGTCTCCC	7.38219	7.65515	0	0.150142	Mt_misc-tRFs	Mt_tRNA
TGGGTCGGGGTTTCGTACGTAGCAGAGCAGCT	11.0733	18.8434	0.299424	0	no-annotation
GAAAGTCAGCCCTCGACACAAGGGTTTGT	78.9895	77.1404	1.49712	0.075071	no-annotation
TGCGGCGGGAGAAAAAAAA	5.90575	8.83287	0.0748561	0.075071	no-annotation
AAGAGGGACGGCCGGGGGCATTCGT	8.85863	5.88858	0	0.150142	rRNA
TCACAGTGAACCGGTCTCTTT	11.0733	18.2546	0.149712	0.150142	miR.Cow
TGATTGGCATTTCTTAGAGTGG	16.2408	12.9549	0.149712	0.150142	miR.non-Cow	rRNA
GGTAGCGTGGCCGAGCGGTC	14.7644	7.06629	0	0.225213	genomic_5p-tRFs	tRNA
TACCCTGTAGAACCGAATTTG	97.4449	156.047	1.12284	1.50142	miR.Cow
GAAGCGCGGGTAAACGGCGGGAGTAACT	7.38219	7.06629	0.0748561	0.075071	no-annotation
TACCCTGTAGAACCGAATTTGT	1015.05	1177.13	9.05759	13.8131	miR.Cow
CATTGGTGGTTCAGTGGTAGAATTCTCGC	6.64397	7.65515	0.0748561	0.075071	genomic_misc-tRFs
CGCCTGTCTGAGCGTCGCT	22.1466	41.8089	0.449137	0.225213	no-annotation
TTCTGGGTCGGGGTTTCGTACGTAGCAGAGCAGCTC	56.8429	118.36	1.1977	0.675639	no-annotation
CGCCCGTCCCCGCCCCTT	5.16754	8.83287	0.149712	0	rRNA
TAGCTTATCAGACTGATGTTGAC	39.8638	51.2306	0.224568	0.75071	miR.Cow
AATGACACGATCACTCCCGTTGAGT	5.16754	8.83287	0.0748561	0.075071	miR.Cow
TTCAAGTAATCCAGGATAGGCT	327.031	397.479	3.59309	4.20398	miR.Cow
AGAGGTGTAGGGCATGGGAAAA	6.64397	14.1326	0	0.225213	miR.Cow
TGTAAACATCCCCGACTGGAAG	19.9319	35.3315	0.149712	0.450426	miR.Cow
TGGAGTGTGACAATGGTGTTTGA	21.4084	26.4986	0.149712	0.375355	miR.Cow
TCCCTGGTGGTCTAGTGGTTAGGATTCGGC	9.59685	17.6657	0	0.300284	genomic_5p-tR-halves	genomic_misc-tRFs	tRNA
ACTAACCTCCCTAAGACTCCA	12.5497	28.2652	0.299424	0.150142	Mt_3p-CCA-tRFs	ping-pong
ATTGGTGGTTCAGTGGTAGAATTCTCGCCTG	20.6701	20.0212	0.224568	0.225213	genomic_misc-tRFs	tRNA
AACAACTAACCTCCCTAAGACTCCA	17.7173	9.42172	0.0748561	0.225213	Mt_3p-CCA-tRFs
CCCCCACTGCTAAATTTGACTGGCTTT	5.90575	7.65515	0	0.150142	misc_RNA
TATTGCACTTGTCCCGGCCTGA	5.90575	7.65515	0	0.150142	miR.Cow
TAGCTTATCAGACTGATGTTGA	31.7434	49.4641	0.224568	0.675639	miR.Cow	ping-pong
TCCCTGGTGGTCTAGTGGTTAGGATTCGGCGC	62.7486	72.4295	0.748561	0.75071	genomic_5p-tR-halves	genomic_misc-tRFs	tRNA
TCTGGGTCGGGGTTTCGTACGTAGCAGAGCAGCT	53.89	74.1961	0.898273	0.525497	no-annotation
TCTCACACAGAAATCGCACCCATCT	19.1937	21.1989	0.149712	0.300284	miR.Cow
AACCAGAGAAGGAGAACAACT	8.12041	5.29972	0.149712	0	Mt_misc-tRFs	Mt_tRNA
CTGGTGCGGACCAGGGGAATCCGACTGTTT	5.16754	8.24401	0.149712	0	no-annotation
TGAGGTAGGAGGTTGTATAGTTA	5.16754	8.24401	0	0.150142	miR.Cow
GCCCGGCTAGCTCAGTCGGTAGAGCATGAGACT	74.5602	112.472	0.823417	1.27621	genomic_5p-tR-halves	tRNA
TAGCAGCACGTAAATATTGGCG	39.8638	46.5198	0.523993	0.450426	miR.Cow
TTGCGGGATGCCTGGGAGTTGCGATCTGCCCG	7.38219	5.88858	0.149712	0	snRNA
AATACCGGGTGCTGTAGGCTT	22.1466	17.6657	0.149712	0.300284	rRNA
ATAAAGCTAGATAACCGAAAGT	7.38219	5.88858	0	0.150142	miR.Cow
GGAATACCGGGTGCTGTAGGCTT	11.0733	15.3103	0.149712	0.150142	rRNA
ATTTACTTAATTCCTGCCA	5.90575	7.06629	0.0748561	0.075071	Mt_3p-CCA-tRFs	tRNA
CGGTGAAGAGACATGAGAGGTGTAGAATA	5.90575	7.06629	0.0748561	0.075071	no-annotation
TGCGGGATCTTTAGTTGTGGTG	20.6701	11.7772	0.0748561	0.300284	miR.Cow
ACGAGACTCTGGCATGCTAACTAGTTACGCGACCCC	5.90575	7.06629	0	0.150142	rRNA
TACTTCCAGGAACGGTGCACCA	11.8115	14.1326	0	0.300284	snRNA
CCGTGGACGGTGTGAGGC	5.16754	7.65515	0.149712	0	no-annotation	tRNA
CGTGGACGGTGTGAGGCC	5.16754	7.65515	0	0.150142	no-annotation
GCATTGGTGGTTCAGTGGTAGAATTCTCGC	109.995	107.172	1.12284	1.42635	genomic_5p-tR-halves	genomic_misc-tRFs	tRNA
AAGGCGAGCTCAGGGAGGACAGAAACCTCCCGT	7.38219	5.29972	0.149712	0	no-annotation
CAGTTATGGTTCCTTTGGTCGCTCG	9.59685	9.42172	0.0748561	0.150142	rRNA	tRNA
CGGCGGCGGGCGCGTCGGT	6.64397	12.366	0.0748561	0.150142	miR.non-Cow
TAGCAGCACGTAAATATTGGTG	31.7434	18.8434	0.37428	0.225213	miR.Cow
ACCGGGTGCTGTAGGCTT	18.4555	38.2758	0.149712	0.525497	no-annotation
AGCAGATGATGGTAGAAGGTTCAGA	11.0733	14.1326	0.0748561	0.225213	no-annotation
GAAAAAGTATGCAAGAACT	20.6701	17.0769	0.299424	0.150142	Mt_5p-tRFs
TATTGCACTTGTCCCGGCCTGTA	24.3612	44.7532	0.449137	0.375355	miR.Cow
TGAGGTAGTAAGTTGTATTGTT	35.4345	14.7214	0.224568	0.375355	miR.Cow
CAACGGAATCCCAAAAGCAGCT	67.9162	86.5621	0.898273	0.975923	miR.Cow	ping-pong
AAGTTAGAGATTGAGAGCCA	21.4084	21.7877	0.37428	0.150142	Mt_misc-tRFs	Mt_tRNA
GCTAAACCATTCGTAGACGACCTGCTTC	8.85863	9.42172	0.149712	0.075071	no-annotation
TCAGTGCACTACAGAACTTTGT	313.743	341.537	4.2668	3.82862	miR.Cow
TACCCTGTAGAACCGAATT	8.12041	10.0106	0.149712	0.075071	miR.Cow
ACCCTGTAGAACCGAATTTGTGA	15.5026	20.61	0.224568	0.225213	miR.Cow
TCCCTGAGACCCTTTAACCTGTGT	14.0262	10.0106	0.149712	0.150142	miR.Cow
ATCTATTGAAAGTCAGCCCTCGACACAAGGGTTTGT	6.64397	11.1883	0.149712	0.075071	no-annotation	ping-pong
CACGCGGGAGACCGGGGTTCGATTCCCCGACGGGGA	9.59685	8.24401	0.0748561	0.150142	genomic_misc-tRFs	tRNA
CGGCTAGCTCAGTCGGTAGAGCATGAGACTC	14.0262	9.42172	0.224568	0.075071	genomic_misc-tRFs
TCCCTGGTGGTCTAGTGGTTAGGATTCGG	5.16754	6.47744	0.149712	0	genomic_5p-tRFs
TCTTTGGTTATCTAGCTGTATGA	33.9581	41.8089	0.449137	0.525497	miR.Cow
ATAAGGATTGGCTCTAAGGGCTGGGT	5.16754	6.47744	0.0748561	0.075071	no-annotation
CTCGACACAAGGGTTTGT	14.7644	20.0212	0.0748561	0.375355	no-annotation
TACCCTGTAGAACCGAATTT	16.2408	29.4429	0.149712	0.450426	miR.Cow
TAGCAGCACGTAAATATTGGT	64.2251	38.2758	0.598849	0.75071	miR.Cow
TGAGAACTGAATTCCATAGGCTGT	25.0995	14.7214	0.37428	0.150142	miR.Cow
TTTGTTCTCCAACCTGGCTCTTT	6.64397	4.71086	0.149712	0	miR.Cow
ATCACATTGCCAGGGATTACC	19.9319	14.1326	0.299424	0.150142	miR.Cow
ATCACATTGCCAGGGATTAC	6.64397	4.71086	0.0748561	0.075071	miR.Cow
TACCCTGTAGAACCGAATTTGTG	76.0366	122.482	1.27255	1.35128	miR.Cow
AGTTAGAGATTGAGAGCC	8.12041	8.83287	0.149712	0.075071	Mt_misc-tRFs	ping-pong
GGCTAGCTCAGTCGGTAGAGCATGAGACTCT	8.12041	8.83287	0.149712	0.075071	genomic_misc-tRFs
GAGACCGCCTGGGAATACCGGGTGCTGTAGGCTT	11.8115	16.488	0	0.375355	rRNA	ping-pong
CCGCCTGGGAATACCGGGTGCTGTAGGCTT	9.59685	12.9549	0.299424	0	rRNA
CCCCCCACTGCTAAATTTGACTGGCTT	19.1937	25.9097	0.224568	0.375355	misc_RNA
AATGGCGCCACTAGGGTTGTGA	7.38219	9.42172	0.149712	0.075071	miR.Cow
CTGGGGCGCGAAGCGGGGCTG	5.90575	5.29972	0.0748561	0.075071	no-annotation
TAAACATCCCCGACTGGAAGCT	5.90575	5.29972	0.0748561	0.075071	miR.Cow	ping-pong
TCTTTGGTTATCTAGCTGTAT	20.6701	24.1432	0.224568	0.375355	miR.Cow	ping-pong
GTTTCCGTAGTGTAGTGGTTATCACGTTCGCCT	56.8429	94.2172	0.973129	1.05099	genomic_5p-tR-halves	tRNA
CTTCCAGGAACGGTGCACC	14.0262	19.4323	0.37428	0.075071	snRNA
GTTAGAGATTGAGAGCCAT	79.7277	103.639	1.42227	1.05099	Mt_misc-tRFs	Mt_tRNA
TGGTGTCAAAAATGTTGAGGACCTTTGGTC	10.3351	11.7772	0.224568	0.075071	no-annotation	ping-pong
TACCCTGTAGAACCGAATTTGTGA	34.6963	69.4852	0.748561	0.675639	miR.Cow
GAATACCGGGTGCTGTAGGCTT	26.5759	28.2652	0.299424	0.450426	rRNA
ACTAGACCTAGCCCAAAGATA	36.1727	67.7186	1.27255	0.150142	Mt_rRNA
CATTGGTGGTTCAGTGGTAGAATTCTCGCCT	34.6963	41.8089	0.299424	0.75071	genomic_misc-tRFs	tRNA
AAGCTGCCAGTTGAAGAACTGT	28.0523	26.4986	0.523993	0.225213	miR.Cow
TAATACTGCCGGGTAATGATGGAA	7.38219	8.83287	0.224568	0	miR.Cow
TCGGGCTGGGGCGCGAAGCGGGGC	5.90575	4.71086	0.149712	0	no-annotation
AGGAGTGGAGCCTGCGGCTT	8.85863	7.06629	0.149712	0.075071	rRNA
ACACCGCCCGTCGCTACTACC	5.90575	4.71086	0.0748561	0.075071	rRNA
AAACCAGAGAAGGAGAACAAC	29.5288	34.1537	0.224568	0.675639	Mt_misc-tRFs	Mt_tRNA
GGTAGCGTGGCCGAGCGGTCT	28.7906	24.1432	0.299424	0.450426	genomic_5p-tRFs	tRNA
TGAGGTAGTAGGTTGTATAG	16.979	14.7214	0.37428	0.075071	miR.Cow
TTCCAGGAACGGTGCACC	14.0262	7.06629	0.149712	0.150142	snRNA
ACCCTGTAGAACCGAATTTGTG	31.7434	57.7081	0.898273	0.375355	miR.Cow
TACCCTGTAGATCCGAATTTGT	5.16754	5.29972	0.0748561	0.075071	miR.Cow
CTTCAATTCTGCCGGGGCTTCCA	30.267	21.7877	0.449137	0.300284	Mt_3p-CCA-tRFs
ATTGAAAGTCAGCCCTCGACACAAGGGTTTGT	6.64397	14.1326	0.224568	0.075071	no-annotation
AACGAGACTCTGGCATGCT	4.42932	5.88858	0.149712	0	rRNA
TAAGGGCTGGGTCGGTCGGGCTGG	9.59685	5.88858	0.149712	0.075071	no-annotation
GGTTCCGTAGTGTAGTGGTTATCACGTCTGCT	4.42932	5.88858	0	0.150142	genomic_5p-tR-halves	tRNA
ATCCCACCGCTGCCACCA	41.3403	51.2306	0.598849	0.75071	miR.Cow	ping-pong
AAAAGCTGGGTTGAGAGGGCGAAA	10.3351	15.3103	0.299424	0.075071	miR.Cow
TGTAAACATCCCCGACTGGAAGCT	253.947	371.569	3.89252	5.25497	miR.Cow
AGCGCACGTGTTAGGACCCGAAAGA	5.90575	9.42172	0	0.225213	no-annotation
AAGCGAGCGCACGGGGTCCGCGGCGATG	8.12041	7.06629	0.149712	0.075071	no-annotation
TATACATGTTTCAGTGCCGTTCTTCAGGGA	9.59685	15.3103	0.299424	0.075071	no-annotation
TTCACAGTGGCTAAGTTCTGC	45.7696	68.3075	0.598849	1.12607	miR.Cow
ACGGTGAAGAGACATGAGAGGTGTAGAATA	5.16754	4.71086	0.149712	0	no-annotation
AGTCCTGTACACCTCACCA	13.2879	21.1989	0.149712	0.375355	Mt_3p-CCA-tRFs
ACTAGACCTAGCCCAAAGATAC	22.8848	16.488	0.224568	0.375355	Mt_rRNA
GGAGACCGGGGTTCGATTCCCCGACGGGGAGCCA	4.42932	5.29972	0.0748561	0.075071	genomic_3p-tR-halves
GGGTCGGGGTTTCGTACGTAGCAGAGCAG	4.42932	5.29972	0.0748561	0.075071	no-annotation
GTTAGAGATTGAGAGCCA	15.5026	13.5437	0.149712	0.300284	Mt_misc-tRFs
AGACGAGAGGACGGGACGCA	5.90575	12.9549	0.299424	0	no-annotation	tRNA
GCTGACCCCTGCGATTTCCCCAAA	8.85863	5.29972	0.149712	0.075071	snRNA
AGCAGCATTGTACAGGGCTATGA	20.6701	45.342	0.523993	0.525497	miR.Cow
ACGGCCATACCACCCTGAACGCGCCCGATCTCGT	8.85863	10.0106	0.0748561	0.225213	rRNA
CACCCCGGCCCGCCTCCT	11.0733	17.0769	0.449137	0	protein_coding
TATTGCACTTGTCCCGGCCTGTT	8.12041	15.3103	0.149712	0.225213	miR.Cow
ATACCGGGTGCTGTAGGCTT	18.4555	28.2652	0.149712	0.600568	rRNA	ping-pong
AAATTCAATGAAGCGCGGGTAAACGGCGGGAGTAAC	5.16754	8.83287	0.0748561	0.150142	no-annotation
TCAGTGCACTACAGAACTTTGTC	36.1727	47.6975	0.673705	0.675639	miR.Cow
GAGGCGGGGGTCGCTCTCTTT	15.5026	17.0769	0.224568	0.300284	no-annotation	ping-pong
AAGCGAGCGCACGGGGTCCGCGGCGATGTCGG	5.16754	4.122	0.0748561	0.075071	no-annotation
AAGGTAGATAGAACAGGTCTTG	5.16754	4.122	0	0.150142	miR.Cow
ACTGCAGTTTCTTCCTTGACCA	5.16754	4.122	0	0.150142	Mt_3p-CCA-tRFs
TTCACAGTGGCTAAGTTCTGCAA	7.38219	6.47744	0.149712	0.075071	miR.Cow
GAAGCGAGCGCACGGGGTCCGCGGCGA	6.64397	11.7772	0.149712	0.150142	no-annotation
TGTAAACATCCTCGACTGGAAGC	6.64397	11.7772	0.0748561	0.225213	miR.Cow
CGCGCGTCGGGGGGGGGGCC	4.42932	4.71086	0.149712	0	no-annotation
GTCAGGATGGCCGAGCGGTCTAAGG	4.42932	4.71086	0.149712	0	genomic_5p-tRFs	tRNA
AATGCCTAGATGAGTCTCC	4.42932	4.71086	0.0748561	0.075071	Mt_misc-tRFs
CAAAGAATTCTCCTTTTGGGCT	4.42932	4.71086	0.0748561	0.075071	miR.Cow
TAGCTTTTGTCGTGCCTCCCTCACT	4.42932	4.71086	0.0748561	0.075071	no-annotation
TGTAAACATCCTACACTCTCAGCT	29.5288	24.732	0.37428	0.525497	miR.Cow
AGGCGGCCCGGGTTCGACTCCCGGTGTGGGAACC	9.59685	12.9549	0.299424	0.075071	genomic_3p-tR-halves	tRNA
AGGCGAGCTCAGGGAGGACA	8.12041	5.29972	0.0748561	0.150142	no-annotation
TGTAAACATCCTACACTCAGCT	8.85863	8.83287	0.149712	0.150142	miR.Cow
GTTGGTAGTTTCGGTTGGG	11.0733	15.3103	0.299424	0.150142	Mt_rRNA
GAGCGCACGTGTTAGGACCCGA	8.12041	9.42172	0.0748561	0.225213	no-annotation	Mt_tRNA
TCGCTGCGATCTATTGAAAGTCAGCCCTCGACACA	11.8115	10.0106	0.224568	0.150142	no-annotation	ping-pong
TGAGGTAGTAGGTTGTGTGGTTTT	15.5026	10.5994	0.149712	0.300284	miR.Cow
GGCTGGTCCGAAGGTAGTGAGTTATCTCAATTGA	8.12041	13.5437	0	0.375355	misc_RNA
TATTGCACTTGTCCCGGCCTGTAA	20.6701	31.2095	0.598849	0.300284	miR.Cow
CCAACTCCATAAACACCA	18.4555	28.854	0.37428	0.450426	Mt_3p-CCA-tRFs	ping-pong
TGCTAAACCATTCGTAGACGACCTGCTTC	41.3403	61.8301	0.973129	0.825781	no-annotation
TGAGGTAGTAGGTTGTATAGT	196.366	184.901	3.36852	3.30312	miR.Cow
TCGGTCGGGCTGGGGCGCGA	4.42932	4.122	0.149712	0	no-annotation
TCAGTGCACTACAGAACTTTGTA	8.85863	8.24401	0.149712	0.150142	miR.Cow
AAAAGTATGCAAGAACTGC	11.0733	5.88858	0.224568	0.075071	miR.non-Cow
ATTCAATGAAGCGCGGGTAAACGGCGGGAGTAACTA	7.38219	9.42172	0.299424	0	no-annotation
TTCAAGTAATCCAGGATAGGCTT	24.3612	24.732	0.449137	0.450426	miR.Cow
TAGCAGCACAGAAATATTGGC	5.16754	7.06629	0.0748561	0.150142	miR.Cow
TCGAGGAGCTCACAGTCTAGTA	9.59685	14.7214	0.299424	0.150142	miR.Cow
TGAGGTAGGAGGTTGTATAGT	26.5759	25.9097	0.149712	0.825781	miR.Cow	tRNA
TTCACAGTGGCTAAGTTCTG	11.8115	20.0212	0.224568	0.375355	miR.Cow
GAGCGCACGTGTTAGGACCCGAAAGA	12.5497	11.1883	0.299424	0.150142	no-annotation
ATCACATTGCCAGGGATTACCACT	16.979	14.1326	0.299424	0.300284	miR.Cow
CAACGGAATCCCAAAAGCAGCTG	10.3351	20.61	0.37428	0.225213	miR.Cow
ATCCCACTTCTGACACCA	39.1256	45.9309	0.898273	0.75071	miR.Cow
CGTGGGGGGCCCAAGTCCTTCTGATCGAGGCCC	11.0733	8.24401	0.224568	0.150142	no-annotation
AGTTAGAGATTGAGAGCCAT	31.7434	52.9972	0.823417	0.825781	Mt_misc-tRFs	Mt_tRNA
TACCCTGTAGAACCGAATTTGTGT	23.623	26.4986	0.149712	0.825781	miR.Cow
TCGAGGAGCTCACAGTCTAGT	19.9319	22.3766	0.449137	0.375355	miR.Cow
TGAGTGTGTGTGTGTGAGTGTGTAA	4.42932	7.06629	0.149712	0.075071	miR.Cow
TGATTGGCATTTCTTAGAGTGGA	51.6754	58.8858	1.49712	0.675639	miR.non-Cow
AAAAGCTGGGTTGAGAGGGCGATT	8.12041	7.06629	0.149712	0.150142	miR.Cow
TGAGGTAGTAGATTGTATAGT	50.9371	74.1961	1.04799	1.42635	miR.Cow
CCACCCCGCGCCGCTCCCT	6.64397	4.71086	0.224568	0	no-annotation
TGAGGGGCAGAGAGCGAGACT	16.2408	6.47744	0.224568	0.225213	miR.Cow
ATCCCACTCCTGACACCA	96.7067	65.9521	1.42227	1.8017	miR.Cow
GAAGCGAGCGCACGGGGTCCGCGGCGAT	23.623	32.3872	0.598849	0.525497	no-annotation
TGAGGTAGTAGGTTGTATGGTTT	10.3351	19.4323	0	0.600568	miR.Cow
TATTGCACTTGTCCCGGCCTGT	344.01	431.633	7.93475	7.73231	miR.Cow
TGGCTCAGTTCAGCAGGAACA	7.38219	11.1883	0.0748561	0.300284	miR.Cow
ATCCCGGACGAGCCCCCA	53.1518	73.0184	1.1977	1.35128	protein_coding
TAAGAGGGACGGCCGGGGGCA	5.16754	5.88858	0.149712	0.075071	rRNA
GGAGACCGCCTGGGAATACCGGGTGCTGTAGGCTT	13.2879	12.366	0.37428	0.150142	rRNA
TACCCTGTAGAACCGAATTTGTA	9.59685	19.4323	0.224568	0.375355	miR.Cow
TACTTCCAGGAACGGTGCACC	14.0262	14.7214	0.37428	0.225213	snRNA
TGCCAATACCAGAGGCAGAAGAGACT	6.64397	4.122	0.224568	0	no-annotation	ping-pong
AGTGCACTACAGAACTTTGT	6.64397	7.65515	0.224568	0.075071	miR.Cow
GGTAGCGTGGCCGAGCGG	6.64397	11.1883	0.299424	0.075071	genomic_5p-tRFs
CTTCTCACTACTGCACTTGACTAGTCTT	6.64397	14.7214	0.149712	0.300284	misc_RNA
GAACAACTAACCTCCCTAAGACTCCA	4.42932	5.88858	0.149712	0.075071	Mt_3p-CCA-tRFs
TGAGGTAGTAGTTTGTGCTGTTA	8.85863	8.24401	0.149712	0.225213	miR.Cow
CCTGGGAATACCGGGTGCTGTAGGCTT	8.12041	12.366	0.449137	0	rRNA
CTCCCGCCTTTTTTTTCTT	8.85863	4.71086	0.224568	0.075071	no-annotation
GCTGCGATCTATTGAAAGTCAGCCCTCGACACA	14.7644	8.83287	0.37428	0.150142	no-annotation
TATTGCACTCGTCCCGGCCTCC	14.7644	21.7877	0.449137	0.375355	miR.Cow	ping-pong
TGGAGTGTGACAATGGTGTTTGT	7.38219	5.88858	0.224568	0.075071	miR.Cow
TTGTTCTACTTTGGATGGTGTTTCACTGT	13.2879	16.488	0.224568	0.450426	no-annotation
CAGTCGGTAGAGCATGAGACTCT	5.16754	4.71086	0.149712	0.075071	genomic_misc-tRFs	tRNA
TCGTATCCCACTTCTGACACCA	5.16754	4.71086	0.149712	0.075071	miR.Cow	ping-pong
TACCCATTGCATATCGGAGCTGT	10.3351	28.854	0.37428	0.525497	miR.Cow
TTCTCAAGGACTCTCTCTTACTTAT	4.42932	5.29972	0.0748561	0.150142	no-annotation	ping-pong
AGAGGTGTAGGGCATGGGAAAAT	5.90575	7.06629	0.0748561	0.225213	miR.Cow
TGGGCAAATGTATGAACTTCTTCTGCAGTC	26.5759	21.7877	0.748561	0.375355	no-annotation
GAGAGAGACATAGAGGTT	8.12041	11.1883	0.224568	0.225213	Mt_misc-tRFs	tRNA
TCCCTGAGACCCTTTAACCTGT	40.6021	52.4083	1.04799	1.12607	miR.Cow
CGCAGGTGTCCTAAGGCGAGCTCAGGGAGG	5.16754	7.65515	0.149712	0.150142	no-annotation
TACCGGGTGCTGTAGGCTT	7.38219	18.2546	0.299424	0.300284	rRNA
CGCGACCTCAGATCAGACGTGG	12.5497	6.47744	0.149712	0.300284	no-annotation	ping-pong
TTCAAGTAATTCAGGATAGGTT	43.5549	41.8089	0.973129	1.05099	miR.Cow
TAAGTTAGAGATTGAGAGCCAT	8.12041	7.65515	0.149712	0.225213	Mt_misc-tRFs
CTGGGTCGGTCGGGCTGGGGCGCGAA	5.16754	4.122	0.224568	0	no-annotation
TATCCTTCCCGTACTACCA	5.90575	9.42172	0.149712	0.225213	Mt_3p-CCA-tRFs
GAAGCGCGGGTAAACGGCGGGAGTAACTA	10.3351	14.1326	0.37428	0.225213	no-annotation
GAGGTGTAGAATAAGTGGGAGGCCC	4.42932	4.71086	0.149712	0.075071	no-annotation
GAGGTAGTAGGTTGTATAGTT	5.90575	12.366	0.224568	0.225213	miR.Cow
TTCACAGTGGCTAAGTTCT	19.9319	22.3766	0.823417	0.225213	miR.Cow
CACGCGGGAGACCGGGGTTCGATTCCCCGACGGGG	8.85863	15.3103	0.37428	0.225213	genomic_misc-tRFs
TTCTCAAGGACTCCCTCTT	6.64397	5.29972	0.299424	0	no-annotation	ping-pong
TGAGGTAGTAGTTTGTGCTGTT	104.089	95.9838	1.79655	3.22805	miR.Cow
AACTAACCTCCCTAAGACTCCA	6.64397	8.24401	0.0748561	0.300284	Mt_3p-CCA-tRFs
CAAAGAATTCTCCTTTTGGGCTT	9.59685	8.24401	0.0748561	0.375355	miR.Cow
CCGCGGTGGGGCGCGGGACATGTGGCGTACGGAAGA	6.64397	20.0212	0.449137	0.225213	no-annotation	tRNA
AGAGGTGTAGGGCATGGGAAA	15.5026	11.1883	0.149712	0.525497	miR.Cow
TGAGATGAAGCACTGTAGCTC	18.4555	14.1326	0.224568	0.600568	miR.Cow
AGTTAGAGATTGAGAGCCA	8.85863	5.88858	0.149712	0.225213	Mt_misc-tRFs	Mt_tRNA
TCCTATAGGGTGAGTGTGCAGTGGG	5.90575	5.88858	0.149712	0.150142	no-annotation	ping-pong
TCCCTGAGACCCTTTAACCTG	5.16754	9.42172	0.299424	0.075071	miR.Cow
TTCAGTGGTCCAGCTCTAAGTAAGGT	5.16754	3.53315	0.149712	0.075071	no-annotation
AAGTTAGAGATTGAGAGCCAT	62.7486	84.2067	1.12284	2.70256	Mt_misc-tRFs	Mt_tRNA
TGTAAACATCCTTGACTGGAAGCT	22.8848	28.854	0.748561	0.600568	miR.Cow
GCCCGTGGACGGTGTGAGGCCGGT	14.0262	11.7772	0.37428	0.300284	no-annotation
TCTCGGCGCCCCCTCGATGCTCTT	11.8115	8.24401	0.37428	0.150142	rRNA
TGAGGTAGTAGTTTGTGCTGTTT	8.85863	11.1883	0.224568	0.300284	miR.Cow
TGAGGTAGTAGTTTGTGCTGT	15.5026	18.8434	0.523993	0.375355	miR.Cow
AGTGATAGTACTAGGAGATGGAGC	4.42932	4.122	0.224568	0	no-annotation	ping-pong
CTTCGGCAGCACATATTTTT	4.42932	4.122	0.224568	0	no-annotation	ping-pong
TCTGGGTCGGGGTTTCGTACGTAGCAGAGCAGCTCC	10.3351	15.3103	0.449137	0.225213	no-annotation
GACCTCAGATCAGACGTGGCGACCCGCTGA	6.64397	4.71086	0.149712	0.150142	no-annotation	tRNA
CTTTCAGTGATCCAGCTCTAAGTAA	8.85863	5.29972	0.224568	0.150142	no-annotation
TGGTGTCAAAAATGTTGAGGACCTTTGGT	20.6701	21.7877	0.598849	0.525497	no-annotation
TGAGGTAGGAGGTTGTATAGTT	75.2984	85.9732	1.64683	2.62749	miR.Cow
TGAGGTAGTAGGTTGTATGGTT	76.7748	92.4507	2.32054	2.17706	miR.Cow
GAAGCGCGGGTAAACGGCGGGAGTAAC	10.3351	6.47744	0.37428	0.075071	no-annotation
TCTCAAGGACTCTCCCTTCCTT	8.12041	5.88858	0.224568	0.150142	no-annotation
TGAGGTAGTAGGTTGTATAGTT	636.345	630.667	13.3244	20.5695	miR.Cow
AATGTAGGTAAGGGAAGTCGGC	3.6911	4.71086	0.149712	0.075071	no-annotation
TGAGGTAGTAGTTTGTACAGT	26.5759	20.61	0.224568	1.05099	miR.Cow
GCCCGTGGACGGTGTGAGGCCGGTAGC	8.12041	11.1883	0.449137	0.075071	no-annotation
ACAACCCCCCACTGCTAAATTTGACTGGCTT	4.42932	6.47744	0.299424	0	misc_RNA	ping-pong
TGAGGTAGTAGATTGTATAGTT	393.471	335.649	6.8119	13.2876	miR.Cow
GTCGGTCGGGCTGGGGCGCG	6.64397	4.122	0.0748561	0.225213	no-annotation
GCGCGGGTAAACGGCGGGAGTAACTA	13.2879	8.24401	0.149712	0.450426	no-annotation
ATTTGACCTCTTGCCGTGAATGAC	4.42932	3.53315	0	0.225213	no-annotation
TCAAGAGCAATAACGAAAAAT	11.8115	11.7772	0.149712	0.525497	miR.Cow
TATTGCACTTGTCCCGGCCTGTAT	10.3351	10.5994	0.224568	0.375355	miR.Cow
TGTAAACATCCTCGACTGGAAGCT	17.7173	31.7983	0.598849	0.825781	miR.Cow
AAATCTCGCGCCGGGCCG	3.6911	4.122	0.0748561	0.150142	no-annotation
TTCATCTGTTATGGCCACTTGAAAT	3.6911	4.122	0.0748561	0.150142	no-annotation
TGATTGGCATTTCTTAGAGTGGAA	10.3351	12.9549	0.299424	0.375355	miR.non-Cow
TTCCTATAGGGTGGGGGTGCAGTG	4.42932	5.88858	0.149712	0.150142	no-annotation	ping-pong
ATTCAATGAAGCGCGGGTAAACGGCGGGAGTAAC	3.6911	6.47744	0.299424	0	no-annotation	Mt_tRNA
CACGCTCATGCACACACCCACT	3.6911	6.47744	0.0748561	0.225213	miR.non-Cow
AGCTCGGTCTGAGGCCCCTCAGT	80.4659	57.7081	2.17083	1.95185	miR.Cow
TTAATCCAGCCAGTCCGT	5.90575	4.122	0.224568	0.075071	no-annotation	ping-pong
TCTCAAGGACTCTCCCTTCCTTAT	5.90575	4.122	0.0748561	0.225213	no-annotation
ACCATATTTTCCCTTCAAATGTAGCT	5.90575	4.122	0	0.300284	no-annotation
CTTTCAGTGATCCAGCTCTAAGTAAGAA	5.16754	4.71086	0.149712	0.150142	no-annotation
TGGGAATACCGGGTGCTGTAGGCTT	5.90575	15.8992	0.598849	0.075071	rRNA
TGAGGTAGTAGATTGTATAGTTA	15.5026	13.5437	0.598849	0.300284	miR.Cow
CCCTCAGCCGATCGAAAGGGAGTCGGGTTCAG	3.6911	3.53315	0.149712	0.075071	no-annotation
GCCTGGGAATACCGGGTGCTGTAGGCTT	3.6911	3.53315	0.149712	0.075071	rRNA	ping-pong
GGGGAATTGTGGGCGGATAAC	3.6911	3.53315	0.149712	0.075071	no-annotation
TAAGGCGAGCTCAGGGAGGACAG	3.6911	3.53315	0.149712	0.075071	no-annotation
TTTTAGCAAACTCCAGGAGATAGT	3.6911	3.53315	0.149712	0.075071	no-annotation	ping-pong
TGTAAACATCCCCGACTGGAAGCTT	8.12041	15.8992	0.449137	0.300284	miR.Cow
TCTGAGTAAGCTCCAGGAGTCAGTGA	3.6911	5.88858	0.224568	0.075071	no-annotation	ping-pong
TCCACTGTGAGGGGTATGAGGTCAGCA	6.64397	5.29972	0.37428	0	no-annotation	ping-pong
TTCTCAAGGACTCTCCCTTCCTTA	9.59685	4.71086	0.37428	0.075071	no-annotation	ping-pong
AGGCGGCCCGGGTTCGACTCCCGGTGTGGGAAC	5.90575	5.88858	0.299424	0.075071	genomic_3p-tR-halves	tRNA
AAAACAAGGAGGAAGCCAGGGTAGCA	8.85863	5.29972	0.0748561	0.375355	no-annotation	ping-pong
ACACACCGCCCGTCGCTACTACC	8.12041	5.88858	0.224568	0.225213	rRNA	ping-pong
TGTCAATGCAGGGGATGTGGGTTTG	5.16754	4.122	0.149712	0.150142	no-annotation
TTCTCAAGGACTCCCTCT	5.16754	4.122	0.149712	0.150142	no-annotation	ping-pong
TCCTAAAGGGTGAGGGTGCAGTGGGA	5.16754	4.122	0.0748561	0.225213	no-annotation	ping-pong
TGAGGGGCAGAGAGCGAGACTT	11.8115	11.1883	0.299424	0.450426	miR.Cow
AAAATCCGGGGGAGAGGGT	4.42932	4.71086	0.299424	0	no-annotation	ping-pong
ACGAAATGAATCTGCCACAGGTATACCT	4.42932	4.71086	0.299424	0	no-annotation	ping-pong
TGAAGCGCGGGTAAACGGCGGGAGTAACT	4.42932	4.71086	0.299424	0	no-annotation
TGAGGTAGTAGGTTGTATAGTTT	29.5288	41.22	1.42227	0.900852	miR.Cow
TCCCATAGGGTGAGGGTATAGTGGGA	15.5026	14.1326	0.748561	0.225213	no-annotation
TGAAATGTTTAGGACCACTAG	5.90575	7.65515	0	0.450426	miR.non-Cow	ping-pong
ACGCGGGAGACCGGGGTTCGATTCCCCGACGGGG	12.5497	32.3872	0.973129	0.525497	genomic_misc-tRFs	tRNA
CGCGACCTCAGATCAGACG	16.2408	24.1432	0.673705	0.675639	no-annotation	ping-pong
TGAGGTAGTAGGTTGTATAGTTA	26.5759	35.9203	0.598849	1.50142	miR.Cow
TGAATTGGCAGGTGGATTACTTAC	9.59685	8.24401	0.299424	0.300284	no-annotation	ping-pong
TCCTATATGGTGAGGGTGCAGTGGG	5.16754	5.88858	0.37428	0	no-annotation	ping-pong
TGCGATCTATTGAAAGTCAGCCCTCGACAC	4.42932	8.83287	0.449137	0	no-annotation	ping-pong
ATACTGTTGATGGGTGTCTGG	6.64397	8.83287	0.37428	0.150142	no-annotation	ping-pong
TACGCCTGTCTGAGCGTCGCT	10.3351	11.7772	0.449137	0.300284	no-annotation
TNCTATAGGGTGAGGGTATAGTGGGT	7.38219	5.88858	0.149712	0.300284	no-annotation
TTCGGGATAAGGATTGGC	7.38219	5.88858	0.0748561	0.375355	miR.non-Cow	ping-pong
TCCCTGAGACCCTTTAACCTGTGA	48.7225	51.8195	1.27255	2.17706	miR.Cow
TGAGGTAGTAGGTTGTGTGGTT	132.879	173.713	4.49137	6.08075	miR.Cow
GCGTTGGTGGTATAGTGGTGAGCATAGCT	5.16754	3.53315	0.0748561	0.225213	genomic_5p-tRFs	ping-pong	tRNA
TTCATCTGTGTCTGGCTTCTGGACCA	8.85863	4.122	0.299424	0.150142	no-annotation
GATGGGGATCGGGGATTGC	8.85863	4.122	0.0748561	0.375355	rRNA
AAGGAGGAGAAGGGGGGT	9.59685	7.65515	0.37428	0.225213	ping-pong
TGAGATGAAGCACTGTAGCTCT	12.5497	4.71086	0.224568	0.375355	miR.Cow
TCCTATAGGGTGAGGGTGCAGAGGGA	9.59685	7.65515	0.224568	0.375355	no-annotation	ping-pong
TTCTTTACCAGCTGGGCTCCCAGGGA	6.64397	4.122	0.149712	0.225213	no-annotation	ping-pong
GGGAGACCGCCTGGGAATACCGGGTGCTGTAGGCTT	7.38219	7.65515	0.149712	0.375355	rRNA
TGAGGTAGGAGGTTGTATAGTTT	11.8115	11.7772	0.37428	0.450426	miR.Cow
GCGGGTAAACGGCGGGAGTAACT	4.42932	4.122	0.224568	0.075071	no-annotation	tRNA
TCCATCTGCTCATCACCGCTTCGCAA	4.42932	4.122	0.224568	0.075071	no-annotation
TTCCACTGCAGGGCCACAGGTTTGAACCA	8.85863	8.24401	0.449137	0.150142	no-annotation
TTTTCAGTTATCCAGCTCTAAGTAAA	4.42932	4.122	0.224568	0.075071	no-annotation
TTCCGGTTTATTGTGACCCACAGTC	8.12041	4.71086	0.224568	0.225213	no-annotation	ping-pong
TCTCTCTGCATGGCTCCTTGTTTAG	4.42932	4.122	0.149712	0.150142	no-annotation
TAGCAGCACATAATGGTTTGT	4.42932	4.122	0	0.300284	miR.Cow
TTCTCAAGGACTCTCTCTTCATT	6.64397	8.24401	0.299424	0.225213	no-annotation	ping-pong
TCCTATAGGGTGAGGGTGCAGTTGG	10.3351	12.9549	0.37428	0.450426	no-annotation	ping-pong
GTCAGCGGAGGAAAAGAAAC	3.6911	4.71086	0.224568	0.075071	no-annotation
TCAACTTGCTGAGAATCTCTTCTGT	3.6911	4.71086	0.224568	0.075071	no-annotation	ping-pong
AGCGAGCGCACGGGGTCCGCGGCGAT	8.85863	10.0106	0.149712	0.525497	no-annotation
TCTGACACCGGTTGCTCTGCTTCAAAA	5.16754	5.29972	0.0748561	0.300284	no-annotation
CCCATCTGCTCATCACCGCTTCACAA	6.64397	5.88858	0.299424	0.150142	no-annotation
TGAGGTAGTAGTTTGTACAGTTA	9.59685	7.06629	0.37428	0.225213	miR.Cow
GATGGGGATCGGGGATTGCAA	7.38219	11.1883	0.149712	0.525497	rRNA
CATTGCACTTGTCTCGGTCTGA	23.623	23.5543	0.898273	0.825781	miR.Cow
CTCCACTGCAGGGTCACAGGTTTGAACA	6.64397	7.65515	0.299424	0.225213	no-annotation
TTCTCAAGGACTCTCTCTTCCCTAT	5.16754	7.06629	0.299424	0.150142	no-annotation	ping-pong
AAAAGCTGGGTTGAGAGGGCGAAT	11.8115	28.854	0.823417	0.675639	miR.Cow
GTCACAAAGAGTCAGACACATGGAG	6.64397	3.53315	0	0.375355	no-annotation	ping-pong
TCCACTGTGAGAGGTATGAGGTCGGC	6.64397	9.42172	0.224568	0.375355	no-annotation	ping-pong
GGTGGTGTCGATGGTAGAACC	5.90575	4.122	0.149712	0.225213	no-annotation
TGGAAGACTAGTGATTTTGTTGTT	38.3874	17.6657	0.973129	1.12607	miR.Cow
TATCAAGGACTCTCTCTTCCT	4.42932	3.53315	0.224568	0.075071	no-annotation	ping-pong
TGATGGGGATCGGGGATTGC	4.42932	3.53315	0.149712	0.150142	rRNA	ping-pong
TTCCTTCAGGCCAGTGTCTCCC	4.42932	3.53315	0.149712	0.150142	no-annotation
TCCCATAGGGTGAGGGTGCAGTGGGA	8.85863	7.06629	0.149712	0.450426	no-annotation	ping-pong
TGAGGTAGTAGGTTGTGTGGTTT	77.513	97.1615	2.47025	4.12891	miR.Cow
TCCTATAGGGTGAGGGCATAGTGGGA	14.7644	12.9549	0.449137	0.600568	no-annotation	ping-pong
TTCCCAAGGACTCTCTCTTCCTT	12.5497	11.1883	0.523993	0.375355	no-annotation	ping-pong
TGCACTGGGACTTTGCGGTGTGACCA	5.16754	4.71086	0.299424	0.075071	no-annotation
AGGGTTGGGCGGAGGCTTTC	5.16754	4.71086	0.0748561	0.300284	miR.Cow
TTGAGCTTACAGAACCAAGGGACTT	5.90575	5.88858	0.224568	0.225213	no-annotation
TCCTATAGGGTGATGGTGCAGTGGGA	9.59685	4.122	0.299424	0.225213	no-annotation	ping-pong
ACCCCGTCCGTGCCTCCA	3.6911	4.122	0.224568	0.075071	genomic_3p-CCA-tRFs	ping-pong
CTCTCAAGGACTCTCTCTTCCTTA	3.6911	4.122	0.149712	0.150142	no-annotation	ping-pong
CTTCGGGATAAGGATTGGCT	3.6911	4.122	0.0748561	0.225213	miR.non-Cow
TTTTCAGTGATCCAGCTCCAAGTAAAA	3.6911	4.122	0.0748561	0.225213	no-annotation
CGGGTAAACGGCGGGAGTAAC	4.42932	5.29972	0.224568	0.150142	no-annotation
TCTGCCTTGAGCCCCAGAGGATCTC	4.42932	5.29972	0.149712	0.225213	no-annotation
CTCAGATCAGACGTGGCGACCCGCTGAATTTAA	5.16754	6.47744	0.299424	0.150142	no-annotation	ping-pong
GCCCGGCTAGCTCAGTCGGTAGAGCATGAGA	19.9319	34.1537	0.898273	1.20114	genomic_5p-tR-halves	tRNA
AAAAGCTGGGTTGAGAGGGCGAT	12.5497	18.2546	0.673705	0.525497	miR.Cow
TCCACTGTGGGAGGTATGAGGTC	7.38219	4.122	0.224568	0.225213	no-annotation	ping-pong
TGAGGTAGGAGGTTGTATAGTTG	3.6911	5.88858	0.224568	0.150142	miR.Cow
ACCATCTTTTCCCTTCAAATGCAGCT	7.38219	4.122	0.149712	0.300284	no-annotation
TTCCCTCCAAGGAGCAAGCGTCTCAATG	7.38219	4.122	0.0748561	0.375355	no-annotation
TGAGGTAGTAGGTTGTGTGGTTAA	8.85863	14.1326	0.299424	0.600568	miR.Cow
TCAAGAGCAATAACGAAAAATGT	3.6911	5.88858	0.0748561	0.300284	miR.Cow
ATCTCAAGGACTCTCTCTTCCTTA	6.64397	4.71086	0.449137	0	no-annotation	ping-pong
TCCTATAGGGTGAGGGAGCAGTGGGA	5.90575	3.53315	0.37428	0	no-annotation	ping-pong
TGTGGTAGTACTAGGAGATGGAGC	5.90575	3.53315	0.37428	0	no-annotation	ping-pong
TCTCAAGGACCCTCTCTTCCTTAT	5.90575	3.53315	0.224568	0.150142	no-annotation
TCCTTTAGGATTGACTGGCTTGACCT	6.64397	6.47744	0.37428	0.150142	no-annotation	ping-pong
TCTCAAGGACTCTCCCTTCCT	6.64397	6.47744	0.37428	0.150142	no-annotation	ping-pong
TTCTCAAGGACCCTCTCTTCCT	18.4555	17.0769	0.898273	0.525497	no-annotation	ping-pong
TCCTATAGGGTGAGGGTGCAGTCGGA	5.90575	5.29972	0.224568	0.225213	no-annotation	ping-pong
ACTGGGTGCCAGCGTGGTGGTG	9.59685	29.4429	1.1977	0.375355	no-annotation
TTCCTCAAATTCTCCTGTAAGAGTT	5.16754	4.122	0.149712	0.225213	no-annotation
TGCATTGGCCGTTTGTTGATT	5.16754	4.122	0	0.375355	no-annotation	ping-pong
TCCCTGAGACCCTTTAACCTGTG	15.5026	22.9655	0.673705	0.900852	miR.Cow
TGAGGTAGTAGGTTGTGTGGTTA	22.1466	27.0875	0.973129	1.05099	miR.Cow
TATTGCACTTGTCCCGGCCTG	5.16754	11.1883	0.523993	0.150142	miR.Cow
CCAAAGCAAGGCACTGAA	7.38219	3.53315	0.0748561	0.375355	Mt_misc-tRFs	tRNA
CACCCGTAGAACCGACCTTGCG	9.59685	19.4323	0.449137	0.75071	miR.Cow
TCTCTCTGCATAGCTCCTTGTCTAGT	7.38219	7.06629	0.449137	0.150142	no-annotation
TCTTTGTGACTACATGGACTGCAGCA	3.6911	3.53315	0.224568	0.075071	no-annotation	ping-pong
ATGTCGGCTCTTCCTATCATTGTGAAGCA	3.6911	3.53315	0.149712	0.150142	no-annotation	ping-pong
TCTTGCTGCACCTGCCTTTCCTGGT	3.6911	3.53315	0.149712	0.150142	no-annotation
CTCAGTGATCCAGCTCTAAGTAAGGT	3.6911	3.53315	0.0748561	0.225213	no-annotation
TCCACAGTGCAGCCCCGGGAGAGCCTT	6.64397	5.88858	0.149712	0.375355	no-annotation
ACCTATAGGGTGAGGGTATAGTGGG	9.59685	6.47744	0.449137	0.225213	no-annotation
CTCTTTACCAGCTGAGCCACAAGGGA	5.90575	4.71086	0.37428	0.075071	no-annotation	ping-pong
TTCCTTCAGGTCAGTGCCTCCCAA	14.7644	8.24401	0.449137	0.525497	no-annotation
TCTCTCTGCATAGCTCCTTGTCTAG	5.90575	4.71086	0.149712	0.300284	no-annotation
TGAGGTAGTAGGTTGTATGGT	11.0733	11.7772	0.37428	0.600568	miR.Cow
TCCCTGAGACCCTAACTTGTGA	5.16754	14.1326	0.37428	0.450426	miR.Cow	ping-pong
TTCCCGGGCGGCGCACCA	5.16754	7.06629	0.224568	0.300284	genomic_3p-CCA-tRFs	tRNA
GTAACTTCGGGATAAGGATTGGCTCT	5.16754	5.29972	0.224568	0.225213	miR.non-Cow	ping-pong
TTATAGATAAACAAAAACTGAGATG	5.16754	5.29972	0.224568	0.225213	no-annotation	ping-pong
CTGGAAAAGACTCTGATGCTGGGAGG	5.16754	5.29972	0.149712	0.300284	no-annotation	ping-pong
TTCTCAAGGACTCTCTCTCCCTT	5.16754	3.53315	0.299424	0.075071	no-annotation	ping-pong
TGAAGCGCGGGTAAACGGCGGGAGTAAC	4.42932	9.42172	0.523993	0.075071	no-annotation
ACCTCAGATCAGACGTGGCGACCCGCTGAATT	8.85863	13.5437	0.523993	0.450426	no-annotation
TGAGGTAGTAGTTTGTACAGTTT	6.64397	10.5994	0.224568	0.525497	miR.Cow
TAGCAGCACAGAAATATTGGCA	9.59685	5.88858	0.37428	0.300284	miR.Cow
AGCGCGGGTAAACGGCGGGAGTAAC	4.42932	5.88858	0.224568	0.225213	no-annotation
TTCCACTGCAGGGTCTAGAGGTTTG	4.42932	5.88858	0.149712	0.300284	no-annotation
GTCCGGGGCTGCACGCGCGCT	4.42932	4.122	0.299424	0.075071	rRNA
ATCTCAAGGACTCTCTCTTCCTTAT	4.42932	4.122	0.224568	0.150142	no-annotation	ping-pong
ATTGAGTAAGCTCCAGGAGTCAGTA	4.42932	4.122	0.224568	0.150142	no-annotation	ping-pong
TTCCGGTTCATTGTGATCCACAGT	4.42932	4.122	0.149712	0.225213	no-annotation	ping-pong
TTTCTTCATAGCTCTCATCACCAACT	11.0733	9.42172	0.523993	0.375355	no-annotation	ping-pong
ATCCACTGCAGGGTCACAGGTTTGAACC	8.85863	6.47744	0.523993	0.150142	no-annotation
TTCTCAAGGACTATCTCTTCCTT	8.12041	8.83287	0.673705	0.075071	no-annotation	ping-pong
TCCTATAGGTTGAGGGTGCAGTGGGT	14.7644	10.5994	0.523993	0.600568	no-annotation	ping-pong
TCCTATAGGGTGGGGGTATAGTG	5.90575	5.88858	0.299424	0.225213	no-annotation	ping-pong
ACCTCAGATCAGACGTGGCGACCCGCTGAAT	8.85863	14.7214	0.449137	0.600568	no-annotation
TCCTATAGGGTGAGGGCGCAGTGGGA	10.3351	6.47744	0.224568	0.525497	no-annotation	ping-pong
ACGAACGAGACTCTGGCA	3.6911	4.71086	0.149712	0.225213	rRNA	ping-pong
GTGGGTCGGGGCGGGGCGGACTGTCC	3.6911	4.71086	0.149712	0.225213	no-annotation
TTTTCAGTGATCCAGCCCTAAGT	3.6911	4.71086	0.149712	0.225213	no-annotation
ATTTCAGTGATCCAGCTCTAAGT	8.12041	5.29972	0.37428	0.225213	no-annotation	Mt_tRNA
TTCCTGGGAATTGTGATGAGGGTTA	3.6911	4.71086	0	0.375355	no-annotation
TGGAAGACTAGTGATTTTGTTGT	28.0523	30.6206	1.1977	1.42635	miR.Cow	ping-pong
CCTCTCTGCATAGCTCCTTGTTTAGTA	10.3351	4.71086	0.299424	0.375355	no-annotation
TAGGTGCTGCCCAGGCTCAGGGT	5.90575	4.122	0.149712	0.300284	no-annotation
TTTCCTATGCATATACTTCTTT	14.0262	7.65515	0.449137	0.525497	miR.Cow
TGAGGTAGTAGATTGTATAGTTT	16.2408	17.0769	0.598849	0.900852	miR.Cow
GACCTCAGATCAGACGTGGCGACCCGCTGAATTT	40.6021	37.6869	1.12284	2.40227	no-annotation
TTCAAGTAATCCAGGATAGGCTAG	3.6911	2.94429	0.299424	0	miR.Cow
TCTTTGCGACCCTGTGGACCGTAGC	3.6911	2.94429	0.224568	0.075071	no-annotation	ping-pong
TCTTTTCCAGTGAGTTGGCTCTTAACAT	3.6911	2.94429	0.224568	0.075071	no-annotation	ping-pong
TTCCACTGCAGAGTATAGAGGTTTG	3.6911	2.94429	0.224568	0.075071	no-annotation
TTCCTCAGTGTGTATGCACAGCAGTG	3.6911	2.94429	0.224568	0.075071	no-annotation	ping-pong
TATTTGCGACCCTGTGGACTGTAGCCCA	3.6911	2.94429	0.149712	0.150142	no-annotation	ping-pong
TCCTATAGGGTGAGCATGTAGTGAG	3.6911	2.94429	0.149712	0.150142	no-annotation	ping-pong
TCCTATAGGGTGAGGGCGCAGTGGA	3.6911	2.94429	0.149712	0.150142	no-annotation	ping-pong
TCTTTGAAACCCTATGGACTATAGCCA	3.6911	2.94429	0.149712	0.150142	no-annotation	ping-pong
TGTGAGATGAATGCAATTGTGTTGTA	3.6911	2.94429	0.149712	0.150142	no-annotation	ping-pong
TGTGCCTGATAGCCTCTGAATGTAGGGAAG	3.6911	2.94429	0.149712	0.150142	no-annotation
TTCTCAGGGACTCTCTCTT	3.6911	2.94429	0.149712	0.150142	no-annotation
TGTGAGATGAATGCAATTGCGTGGTA	3.6911	2.94429	0.0748561	0.225213	no-annotation	ping-pong
TTGACTTGCATTTCTCTGATAATGAA	3.6911	2.94429	0.0748561	0.225213	no-annotation	ping-pong
TACAGAAGGTTTTCAATTTACTTTGCA	3.6911	2.94429	0	0.300284	no-annotation
TTCCCAAGGACTCTCTCTTCCT	9.59685	5.29972	0.299424	0.375355	no-annotation
ACCTATAGGGTGAGGGTGCAGTGGG	14.0262	12.366	0.37428	0.825781	no-annotation	ping-pong
CGAGACTCTGGCATGCTAACTAGTTACGCGACCCC	4.42932	7.06629	0.299424	0.225213	rRNA
TCTCTCTGCATAGCTCCTTGTTTGG	4.42932	7.06629	0.299424	0.225213	no-annotation
TCCTATAGGGCGAGGGTGCAGTGGGA	8.85863	5.88858	0.224568	0.450426	no-annotation	ping-pong
CGACCTCAGATCAGACGTGGCGACCCGCTGAA	5.16754	11.1883	0.299424	0.450426	no-annotation
AAAAGCTGGGTTGAGAGGGCGAA	9.59685	24.732	0.598849	0.975923	miR.Cow
CTGCGATCTATTGAAAGTCAGCCCTCGACACA	8.85863	4.122	0.523993	0.075071	no-annotation	ping-pong
TTCCTCAGTGTGTATGCACAGCAGT	2.95288	3.53315	0.299424	0	no-annotation	ping-pong
TTGATTTGCATTTCTCTGAGTTATGA	2.95288	3.53315	0.224568	0.075071	no-annotation	ping-pong
CCCTATAGGGTGAGCATGTAG	9.59685	8.24401	0.37428	0.450426	no-annotation
TTTTCAGTGATACAGCTCTAAGTA	9.59685	14.7214	0.673705	0.450426	no-annotation
AAGCTCGGTCTGAGGCCCCTCAGT	2.95288	3.53315	0.149712	0.150142	miR.Cow
CTGACATCGGTTGCTCTGCTTCAAC	2.95288	3.53315	0.149712	0.150142	no-annotation
TCCACTGTGAGAGGTAAGAGGTCAG	2.95288	3.53315	0.149712	0.150142	no-annotation	ping-pong
TCCATCTGCTAATCACCGCTTCAC	2.95288	3.53315	0.149712	0.150142	no-annotation
TGTGAGATGAGTGCAATTGCGTGGTA	10.3351	12.366	0.37428	0.675639	no-annotation	ping-pong
TCATCAGTGCTGGAGGTGTGCTC	2.95288	3.53315	0.0748561	0.225213	no-annotation
TCGCAAAGAGTCAGACACATGGAA	2.95288	3.53315	0.0748561	0.225213	protein_coding	ping-pong
TCCACGTGGCCATCTTGCTGCACCTG	8.12041	4.71086	0.449137	0.150142	no-annotation
TTTTCAGTGATCCAGCCCTAAGTAAG	5.90575	5.29972	0.299424	0.225213	no-annotation
TCCTATAGGCTGAGGGTGCAGTGGGT	5.90575	5.29972	0.224568	0.300284	no-annotation	ping-pong
TATATGGACTCCTGAGCTGTGGGATG	5.90575	5.29972	0.0748561	0.450426	no-annotation	ping-pong
TCACTCGAGACTTGGGTCCCCTGAGTCCATCTT	4.42932	3.53315	0.37428	0	no-annotation	ping-pong
TTTTACAGTAATGGTTCAGAGGGGGT	4.42932	3.53315	0.37428	0	no-annotation	ping-pong
GTCAGGATGGCCGAGCGGTCT	12.5497	12.9549	0.37428	0.825781	genomic_5p-tRFs	tRNA
TGTCAATGCAGGAGATGTGGGCTT	4.42932	3.53315	0.149712	0.225213	no-annotation
TTCCTACAGGTCAGTGTCTCCCA	4.42932	3.53315	0.149712	0.225213	no-annotation	ping-pong
GTCGTCCGACCTGGGTATAGGGGC	9.59685	4.71086	0.449137	0.225213	no-annotation
CACGCTCATGCACACACCCACA	20.6701	31.7983	1.27255	1.20114	miR.non-Cow
CCCTATAGGGTGAGGGTATAGTGGG	9.59685	9.42172	0.523993	0.375355	no-annotation	ping-pong
CTCTCAAGGACTCTCTCTTCCTT	7.38219	10.0106	0.598849	0.225213	no-annotation	ping-pong
TATGCTCAAACTCATGTCCATTGATT	5.90575	3.53315	0.37428	0.075071	no-annotation
TCCTATAGTGTGAGGGTGCAGT	5.90575	3.53315	0.37428	0.075071	no-annotation	ping-pong
ACCTCAGATCAGACGTGGCGACCCGCT	9.59685	12.366	0.37428	0.675639	no-annotation
TCCTATAGGGTGAGGGTGCAGCGGG	6.64397	5.88858	0.37428	0.225213	no-annotation	ping-pong
TTCCCAAGGACTCTCTCTTCCTTA	3.6911	4.122	0.299424	0.075071	no-annotation	ping-pong
TCTGACATCGGTTGCTAT	7.38219	3.53315	0.299424	0.225213	no-annotation
TTCTTTACCACTAATGCGACTTGGCA	7.38219	3.53315	0.299424	0.225213	no-annotation
TTTTCAGTGATCCAGCTCTAGGTAAAA	4.42932	6.47744	0.149712	0.375355	no-annotation
TCCTATAGGGTTAGGGTGCAGTGGGA	8.12041	5.88858	0.37428	0.300284	no-annotation	ping-pong
CTCCACTGCAGGGTCACAGGTTTGAACCA	8.12041	5.88858	0.224568	0.450426	no-annotation
TGAGGTAGTAGGTTGTGTGGTTAT	12.5497	20.0212	0.523993	1.05099	miR.Cow
TCAGTCTTATTGTGGCTCCGTTGCTT	5.16754	4.122	0.299424	0.150142	no-annotation
TCCTATAGGGTGAGGGAGCAGTGGG	5.16754	4.122	0.224568	0.225213	no-annotation	ping-pong
TCCGCTGTGAGAGGTATGAGGTCAGC	5.90575	6.47744	0.299424	0.300284	no-annotation
TCCATCAACTGATTCTTCTGCCCTCT	6.64397	8.83287	0.37428	0.375355	no-annotation
ACCTCAGATCAGACGTGGCGACCCGCTGAATTTAA	14.0262	22.9655	0.898273	0.900852	no-annotation
AGAGGTGTAGGGCATGGGAA	4.42932	9.42172	0.37428	0.300284	miR.Cow
TCTTGCCGTGGAGGATGAGCGCTAG	13.2879	8.24401	0.598849	0.450426	no-annotation
TTCTCAAGGACTCTCTATTCCT	3.6911	7.06629	0.37428	0.150142	no-annotation	ping-pong
ACTTCCAGGAACGGTGCACC	4.42932	4.71086	0.149712	0.300284	snRNA
TCCTATAGGGTGGGGGTGCAGTGGA	8.12041	7.06629	0.449137	0.300284	no-annotation	ping-pong
TTTTCAGCGATCCAGCTCTAAGTA	5.90575	4.71086	0.37428	0.150142	no-annotation	ping-pong
CTTTCAGTGATCCAGCTCTAAGTAAA	5.90575	4.71086	0.224568	0.300284	no-annotation
TTTCCCAAATTCTCCTGTAAGAGTT	7.38219	4.71086	0.224568	0.375355	no-annotation	ping-pong
TCCTATAGGGTGGGGGTATAGTGGGA	25.8377	19.4323	1.27255	0.975923	no-annotation	ping-pong
TCCTATAGGGCGAGGGTATAGTGGGA	14.0262	7.06629	0.299424	0.75071	no-annotation	ping-pong
TTTTAAGTGATCCAGCTCTAAGTAAA	3.6911	5.29972	0.299424	0.150142	no-annotation
TGGGTCGGGGTTTCGTACGTAGCAGAGCAGCTCCC	5.16754	5.29972	0.449137	0.075071	no-annotation
TCCGTATAGCCAGAGCTGTGGTCTCTCCA	6.64397	5.29972	0.299424	0.300284	no-annotation	ping-pong
TTCCCAAGGACTCTCTCTT	6.64397	5.29972	0.149712	0.450426	no-annotation	ping-pong
TTGGCGGGACCTAGGGAATCTTCCTCTG	6.64397	5.29972	0.0748561	0.525497	no-annotation	ping-pong
GGATGCCTGGGAGTTGCGATCTGCCCG	9.59685	8.24401	0.598849	0.300284	snRNA
AAGGCAGAATGCAGGTTGAACTACGTC	2.95288	2.94429	0.299424	0	no-annotation	protein_coding
TATACATCTTTCAGTGCCGTTCTT	2.95288	2.94429	0.299424	0	no-annotation
TTCTTTACAAGCTGAGCTCCCAGGGA	11.8115	5.88858	0.673705	0.225213	no-annotation	ping-pong
GTCCTTTGATACGCACCTTAACTCT	4.42932	2.94429	0.299424	0.075071	no-annotation
TAGGTGATGACCAGGCTCAGGGTGG	4.42932	2.94429	0.299424	0.075071	no-annotation
TCTTGCTGTGGAGGATGAGCGCTTGG	4.42932	2.94429	0.299424	0.075071	no-annotation
CTTTGGTGACTCTAGATAACCTCGG	2.95288	2.94429	0.224568	0.075071	rRNA
GCGTTGGTGGTATAGTGGTTA	2.95288	2.94429	0.224568	0.075071	genomic_5p-tRFs	ping-pong	tRNA
TCAGTCTTATTGTGGCCCCTTTGCTTAA	2.95288	2.94429	0.224568	0.075071	no-annotation
TGGAACAATGTAGGTAAGGGAAGT	2.95288	2.94429	0.224568	0.075071	no-annotation
TGTGAGATGAATGCAATTGAGTGGTA	2.95288	2.94429	0.224568	0.075071	no-annotation	ping-pong
TTGCCTTATAATATTGTGGGTATT	2.95288	2.94429	0.224568	0.075071	no-annotation	ping-pong
TCTTGCTGTGGAGGATGCGCGCTAGGA	5.90575	5.88858	0.449137	0.150142	no-annotation
CGATCTATTGAAAGTCAGCCCTCGACACAA	4.42932	2.94429	0.224568	0.150142	no-annotation
TTCACTGCAGGGTCACAGGTTTGAAA	4.42932	2.94429	0.224568	0.150142	no-annotation
TATTGTATTGTCAACAATCTTTTAAGCA	4.42932	5.88858	0.37428	0.150142	no-annotation
TTCTTTACCACTAATGCGGCTTGGGAA	7.38219	5.88858	0.37428	0.300284	no-annotation
CTGGGCAAACTCCTGGAGATATTGAA	4.42932	2.94429	0.149712	0.225213	no-annotation
TCCACTGTGAGAGGTATGAGGTAAGCA	4.42932	2.94429	0.149712	0.225213	no-annotation	ping-pong
TTGGAAAAGCCTCTGATGCTGGGAGG	4.42932	2.94429	0.149712	0.225213	no-annotation	ping-pong
ACCATCTTTTCCCTTCAAATGTAGCCT	2.95288	2.94429	0.149712	0.150142	no-annotation
ACTACCTTGAGCCCCAGA	2.95288	2.94429	0.149712	0.150142	no-annotation
TACACTGTGAGAGGTATGAGGTC	2.95288	2.94429	0.149712	0.150142	no-annotation
TCTTTGCAACCCTATGGACTATGGCA	2.95288	2.94429	0.149712	0.150142	no-annotation	ping-pong
TGCATTGGCTGCTTGTTGATTGAATGAA	2.95288	2.94429	0.149712	0.150142	no-annotation	ping-pong
TTTGAGCAAACTCCGGCAGATAGTAAA	2.95288	2.94429	0.149712	0.150142	no-annotation	ping-pong
CTTCCAGGAACGGTGCACCA	5.90575	8.83287	0.37428	0.375355	snRNA
TTCCTTCAGGTCAGTGTCTCCCGA	4.42932	5.88858	0.224568	0.300284	no-annotation
ACACTCGAGACTTGGGTCCCCTGAGTCCCTCT	4.42932	2.94429	0.0748561	0.300284	no-annotation	ping-pong
CCGAATTGTGGTGTTGGAGAA	4.42932	2.94429	0.0748561	0.300284	no-annotation	ping-pong
TGCATTGGCTGTTTGTTGATTGAATGGG	7.38219	11.7772	0.37428	0.600568	no-annotation	ping-pong
CCGGAGGACACTCAAGACATTGGAGAA	2.95288	2.94429	0.0748561	0.225213	no-annotation
TACTGTCTGAGCCACCGGG	2.95288	2.94429	0.0748561	0.225213	no-annotation	ping-pong
TCAGACAGTAAAGAATACACGTACAT	2.95288	2.94429	0.0748561	0.225213	no-annotation	ping-pong
TCCTATAGTGTGAGGGTGCAGTGGGA	5.90575	5.88858	0.0748561	0.525497	no-annotation	ping-pong
GGCTTTGGTGACTCTAGATAACCTCGG	40.6021	32.976	2.09597	1.65156	rRNA
ACCTCAGATCAGACGTGGCGACCCGCTGAATTT	23.623	28.854	1.1977	1.50142	no-annotation
TCCACGGTGCAGCCCCGAGAGAGCCTT	5.16754	6.47744	0.449137	0.150142	no-annotation
TTCAGGTTTATTGTGATCCACAGTCAA	6.64397	3.53315	0.37428	0.150142	no-annotation	ping-pong
TTTTCTGGAACTCTATTGCTTTTTCC	6.64397	3.53315	0.37428	0.150142	no-annotation	ping-pong
TAGCTTTTGCTGTGCCTCCCTCA	6.64397	3.53315	0.224568	0.300284	no-annotation
GACCCTTAGCGGTGGATCACTCGGCA	6.64397	3.53315	0.0748561	0.450426	no-annotation
TCTCTCTGAATAGCTCCTTGTTTAG	5.16754	3.53315	0.299424	0.150142	no-annotation
TTCAAAGCTGAGAGGGTAGCAAGATG	5.16754	3.53315	0.224568	0.225213	no-annotation
TCTTTGCGACCCCATGGACTAAACAA	3.6911	3.53315	0.299424	0.075071	no-annotation	ping-pong
TGCAACAGGAGGAACCACCACAATAAG	3.6911	3.53315	0.299424	0.075071	no-annotation	ping-pong
ACTAATAGGGAACGTGAGCTGGG	3.6911	3.53315	0.224568	0.150142	no-annotation	ping-pong
GAATTGTGAGCGGATAAC	3.6911	3.53315	0.224568	0.150142	no-annotation	genomic_misc-tRFs	tRNA
TTCTCAAGGCCTCTCTCTTCCTT	3.6911	3.53315	0.224568	0.150142	no-annotation	ping-pong
TCACTGGAGTAGCACTTTGGTTTCCT	3.6911	3.53315	0.149712	0.225213	no-annotation
ACCATCTTTTCCCTTCAAATGTAGCC	8.85863	4.122	0.449137	0.225213	no-annotation
CGCGACCTCAGATCAGACGTGGC	7.38219	17.0769	0.523993	0.75071	no-annotation	ping-pong
TGCGAGATGAGTGCAATTGTGTGGTA	14.0262	11.7772	0.973129	0.375355	no-annotation	ping-pong
AAAACAAAGAGGAAGCCGGGGTAGCA	5.90575	4.122	0.149712	0.375355	no-annotation	ping-pong
CTATACGACCTGCTGCCTTTCT	13.2879	15.3103	0.898273	0.600568	miR.Cow	ping-pong
TTCCGCTGCAGGGTCACAGGTTTGAACC	8.12041	4.71086	0.299424	0.375355	no-annotation
TCCTATAGGGTGGGGGTGCAGTGGGT	67.9162	41.8089	2.17083	3.60341	no-annotation	ping-pong
TCCTATAGGGAGAGGGTGCAGTGGGT	18.4555	10.0106	0.598849	0.900852	no-annotation	ping-pong
TCCTATAGGGTGAGGGTGCGGTGGGA	8.85863	5.29972	0.449137	0.300284	no-annotation	ping-pong
TACTGTCTGAGCCACCGGGGAAGTGG	2.95288	4.122	0.299424	0.075071	no-annotation	ping-pong
TCCACTGTGAGAGGTACGAGGTCA	2.95288	4.122	0.299424	0.075071	no-annotation	ping-pong
ACCACTGTGAGAGGTATGAGGTCAGC	8.85863	5.29972	0.299424	0.450426	no-annotation	ping-pong
TCCCTCTGCATAGCTCCTTGTTTAGTA	2.95288	4.122	0.149712	0.225213	no-annotation
TTCAGTAGTGGCCAACTCTGTGTGACCCC	2.95288	4.122	0.149712	0.225213	no-annotation
TACTGTCTGAGCCACCAGGGAGGTGGAA	2.95288	4.122	0.0748561	0.300284	no-annotation	ping-pong
ATTAAGAGGGACGGCCGGGGGCA	5.16754	4.71086	0.224568	0.300284	rRNA
TTCTAAAGGACTCTCTCTTCCTT	17.7173	7.65515	0.748561	0.600568	no-annotation	ping-pong
GCATTGGTGGTTCAGTGGTAGAATTCTC	20.6701	24.1432	1.42227	0.975923	genomic_5p-tRFs	tRNA
TCTCCCTGCATAGCTCCTTGTTTAGTA	5.90575	5.29972	0.149712	0.450426	no-annotation
TTCTCAAGGACTCTCTCTTCCC	6.64397	12.9549	0.449137	0.600568	no-annotation	ping-pong
TTCCGGCTTATTGTGATCCACAGTCA	14.0262	15.3103	0.748561	0.825781	no-annotation	ping-pong
CCTCTCTGCATAGCTCCTTGTTTA	8.12041	10.0106	0.449137	0.525497	no-annotation
TTCTCAAGGACTCTCTCCTCCTT	28.7906	21.1989	2.02111	0.675639	no-annotation	ping-pong
TTAGCACATTCTGTAGGGCTACCC	22.8848	7.65515	0.898273	0.75071	no-annotation
TTAAACCTCACTTACCAACCTCCGCC	12.5497	8.24401	0.598849	0.525497	no-annotation
TTTTCAGTTATCCAGCTCTAAGTA	7.38219	6.47744	0.37428	0.375355	no-annotation
TCCCCGGCATCTCCACCA	26.5759	39.4535	1.8714	1.72663	protein_coding
GTCTACGGCCATACCACCCTGAACGCGCCCGA	5.90575	10.5994	0.449137	0.450426	rRNA
AAAAGCTGGGTTGAGAGGGCGA	25.8377	35.9203	1.34741	2.02692	miR.Cow
TTCTAAAGGACTCTCTCTTCCT	10.3351	8.83287	0.823417	0.225213	no-annotation
TCATGTCAACCTCTTTGCAACACT	7.38219	3.53315	0.37428	0.225213	no-annotation
TTCCTTCAGGTCAGTGTATCCCAAT	8.12041	8.24401	0.449137	0.450426	no-annotation
TCTCTCTGCATGGCTCCTTGTTTAGT	15.5026	7.65515	0.523993	0.75071	no-annotation
TTACACTGCAGAGTCTAGAGGTTTG	8.12041	4.122	0.299424	0.375355	no-annotation
TCTAGTTGCGAGCAGGGGCAGCTCTT	9.59685	9.42172	0.598849	0.450426	no-annotation
TCCTATAGGGTGAGGGTGCAGCG	9.59685	5.29972	0.673705	0.150142	no-annotation	ping-pong
TCTTGCTGTGGGGGATGAGCGCTAG	11.0733	6.47744	0.673705	0.300284	no-annotation
TCACCCGGTAATGCTTTCTCAAATAT	5.90575	3.53315	0.299424	0.225213	no-annotation
TTGTTCTACCTTGGATGGTGTTTCA	5.90575	3.53315	0.299424	0.225213	no-annotation	ping-pong
TCATGTCCACCTCTTTGCAGCACT	5.90575	3.53315	0.224568	0.300284	no-annotation
TGCACCGGGACTTTGTGGTGTGACCA	5.90575	3.53315	0.149712	0.375355	no-annotation
TCCATCTGCTAATCACCGCTTCACA	14.0262	8.83287	0.823417	0.450426	no-annotation
TTATCAGTGATCCAGCTCTAAGTA	3.6911	7.06629	0.0748561	0.525497	no-annotation
TGCTCTGGACTAGGCTTTGGCTTAAG	8.85863	5.88858	0.598849	0.225213	no-annotation
TGAATACATGCAATAGTGCCAGGCACTGTC	9.59685	6.47744	0.523993	0.375355	no-annotation
TCCACTGTGAGAGGTATGAGGCCAG	10.3351	7.06629	0.598849	0.375355	no-annotation	ping-pong
TTATCAAGGACTCTCTCTTCCTT	11.0733	7.65515	0.523993	0.525497	no-annotation	ping-pong
TTCTCAAGGACCCTCTCTTCCTT	18.4555	18.8434	1.57198	0.525497	no-annotation	ping-pong
TTTTCAGCGATCCAGCTCTAAGTAAGAA	4.42932	3.53315	0.37428	0.075071	no-annotation
TTCTCAAGGACTCTCTCTCCCT	3.6911	2.94429	0.299424	0.075071	no-annotation	ping-pong
CCCACTGTGAGAGGTATGAGGTCAGC	14.0262	5.88858	0.673705	0.450426	no-annotation	ping-pong
TCTAGCCGATATAGGGACTTCTGCT	6.64397	5.29972	0.449137	0.225213	no-annotation
TCTTGCTGTGGAGGATGGGCGCTAGGAA	19.9319	10.5994	0.898273	0.825781	no-annotation	ping-pong
AGGTAGTAGTTTGTGCTGTT	3.6911	2.94429	0.224568	0.150142	miR.Cow
TCTAAATCCAGCTTTAACATCCGG	3.6911	2.94429	0.224568	0.150142	no-annotation	ping-pong
TCATATAGGGTGAGGGTATAGTGGGTT	5.16754	4.122	0.299424	0.225213	no-annotation	ping-pong
TCATATAGGGTGAGCATGTA	5.90575	4.71086	0.299424	0.300284	no-annotation	ping-pong
ATCCTTCAGGTCAGTGTCTCCC	5.16754	4.122	0.224568	0.300284	no-annotation
TTTGGCGCCAGGGATGGATTTCATGG	3.6911	2.94429	0.149712	0.225213	no-annotation	ping-pong
TTCCACTGCAGGGTCACAGGTCTGAAC	5.90575	4.71086	0.149712	0.450426	no-annotation	ping-pong
TTTGAGTAAGCTCCAGGAGTCACTG	3.6911	8.24401	0.224568	0.450426	no-annotation
TTCGAGTAAGCTCCAGGAGTCAGTGA	3.6911	2.94429	0	0.375355	no-annotation	ping-pong
TTCCTTCAGGTCAGCGTCTCCCA	14.0262	7.06629	0.523993	0.675639	no-annotation
TCTTACATCGGTTGCTCTGCTTCAATCCA	10.3351	9.42172	0.523993	0.600568	no-annotation
TCCTATGGGGTGAGGGTGCAGTGGGT	49.4607	22.9655	1.64683	2.47734	no-annotation	ping-pong
ACCACGTGGTCATCTTGCTGCACCT	10.3351	4.122	0.748561	0.075071	no-annotation
GACCTCAGATCAGACGTGGCGACCCGCTGAA	9.59685	20.61	0.673705	1.05099	no-annotation
TTTTCAGTGATCCAGCCCTAAGTAAA	6.64397	6.47744	0.449137	0.300284	no-annotation
GCTTTGGTGACTCTAGATAACCTCGG	13.2879	12.9549	0.823417	0.675639	rRNA
GCATTGGTGGTTCAGTGGTAGAATTCTCG	13.2879	36.5092	1.04799	1.8017	genomic_5p-tRFs	genomic_misc-tRFs	tRNA
CACGCTCATGCACACACCCAC	5.90575	5.88858	0.0748561	0.600568	miR.non-Cow	tRNA
TCCTATAGTGTGAGGGTGCAGTGGGT	29.5288	18.8434	1.57198	1.20114	no-annotation	ping-pong
TTCCACAGTGGCTGTACAAGTTTATA	4.42932	4.71086	0.224568	0.300284	no-annotation
TTCTCAAGGACCCTCTCTTC	4.42932	4.71086	0.224568	0.300284	no-annotation	ping-pong
TTCTCAAGGACTCTATCTTCCTT	8.12041	8.83287	0.673705	0.300284	no-annotation	ping-pong
GACCTCAGATCAGACGTGGCGACCCGCTGAATTTA	18.4555	25.9097	1.12284	1.42635	no-annotation
TTTTCTGGAATTCCCTTGCTTCCT	3.6911	4.122	0.224568	0.225213	no-annotation	ping-pong
TTAATCAATACACTGCCAGGGGCACA	3.6911	4.122	0	0.450426	no-annotation	ping-pong
TCCTATAGGGTGAGGGCGCAGTGGGT	33.2199	25.3209	1.12284	2.25213	no-annotation	ping-pong
GACCCTTAGCGGTGGATCACTCGGC	13.2879	8.83287	0.299424	0.975923	rRNA
TCCACTGTGAGAGGTATGGGGTCAGCA	2.95288	3.53315	0.299424	0.075071	no-annotation	ping-pong
GATCGATGATGACTCCCAC	2.95288	3.53315	0.224568	0.150142	snoRNA	ping-pong
TCCACTGTGAGATGTATGAGGTCAGC	2.95288	3.53315	0.224568	0.150142	no-annotation	ping-pong
TGTGAGATGAGTGCAATTGAGTGGTA	2.95288	3.53315	0.224568	0.150142	no-annotation	ping-pong
TTCTCAAGTACTCTCTCT	2.95288	3.53315	0.224568	0.150142	no-annotation	ping-pong
CGACCTCAGATCAGACGTGGCGACCCGCTGAAT	8.85863	10.5994	0.523993	0.600568	no-annotation
TCCTATGGGGTGAGGGTGCAGTGGGA	14.7644	11.1883	0.449137	1.05099	no-annotation	ping-pong
TTGGCAGGACCCAGGGAATCTTCCTCTG	2.95288	3.53315	0.149712	0.225213	no-annotation	ping-pong
TACATCTGGACGGCTTGGCATTGGGA	5.90575	7.06629	0.224568	0.525497	no-annotation
TACGCTGCCAGGGATTGCTCCAGAAAA	2.95288	3.53315	0.0748561	0.300284	no-annotation
TTCCGGTTTATTGTGATCCACAGCCA	11.0733	7.06629	0.449137	0.600568	no-annotation	ping-pong
ATTTCTGGAACTCTCTTGCTTTTTCC	8.12041	3.53315	0.299424	0.375355	no-annotation	ping-pong
GACCTCAGATCAGACGTGGCGACCCGCTGAATT	8.12041	22.9655	0.598849	1.20114	no-annotation
TTCCCTCAGGTCAGTGTCTCCCAA	5.16754	6.47744	0.299424	0.375355	no-annotation
TACACAGTGCAGCCCCGAGAGAGCCTT	9.59685	5.88858	0.823417	0.075071	no-annotation
TTCCTATGCATATACTTCTTT	46.5078	59.4746	1.94626	4.20398	miR.Cow
ACCACTGTGAGAGGTATGAGGTCAG	11.8115	8.83287	0.673705	0.525497	no-annotation
TCCAATAGGGTGAGGGTATAGTGGGT	14.0262	18.2546	0.523993	1.35128	no-annotation	ping-pong
TGGTAAAGGGAGCCGGAAGTATGCA	11.8115	8.83287	0.37428	0.825781	no-annotation
TACCACTGCAGGGTCACAGGTTTGAAC	8.85863	5.29972	0.523993	0.300284	no-annotation
TCCTATAGGGTGAGGGCGCAGTGGG	3.6911	5.29972	0.299424	0.225213	no-annotation	ping-pong
TTCTCAAGGACTCTCCCTTCCTT	19.9319	14.7214	1.12284	0.900852	no-annotation	ping-pong
TCTCGCTGTGGAGGATGAGCGCTA	3.6911	5.29972	0.149712	0.375355	no-annotation	ping-pong
TTTCCCAAATTCTCCTGTAAGAGTTC	7.38219	4.122	0.37428	0.300284	no-annotation
TAGCTTTCTTGGCTGTAAAATGGGGA	2.95288	4.71086	0.299424	0.150142	no-annotation
TCTCACGGGGATGGAATCTGTCAGTA	4.42932	7.06629	0.37428	0.300284	no-annotation	ping-pong
TGGTAAAGGAAGCCAGAAGTATGCA	2.95288	4.71086	0.224568	0.225213	no-annotation
TGGAAGACTAGTGATTTTGTTGTTA	5.90575	9.42172	0.37428	0.525497	miR.Cow
TCAAGAGCAATAACGAAAAATG	9.59685	8.24401	0.598849	0.450426	miR.Cow
TTCCACTGCGGGGTCACAGGTTTGAACC	6.64397	3.53315	0.37428	0.225213	no-annotation
TCTTGATGAAAGTGAAAGTGTAGAGT	13.2879	7.06629	0.748561	0.450426	no-annotation	ping-pong
GGGTCGGGGCGGGGCGGACTGTCC	5.16754	8.83287	0.299424	0.525497	no-annotation	tRNA
AAACCAGAGAAGGAGAACA	3.6911	6.47744	0.37428	0.225213	Mt_misc-tRFs
TCCTATAGGGTGAGGGTATAGCGGGA	13.2879	7.06629	0.299424	0.900852	no-annotation	ping-pong
TGTGAGGTGAGTGCAATTGTGTGGTA	15.5026	11.1883	0.823417	0.75071	no-annotation	ping-pong
TGAGGTAGTAGGTTGTGTGGT	25.8377	21.1989	1.04799	1.72663	miR.Cow
TCCTATAGGGTGATGGTGCAGTGGGT	31.0052	14.7214	1.1977	1.50142	no-annotation	ping-pong
TCCTATATGGTGAGGGTGCAGTGGGT	33.9581	11.7772	0.973129	1.72663	no-annotation	ping-pong
TCAATCAACTGATTCTTTTGCCCTCT	12.5497	6.47744	0.449137	0.675639	no-annotation
CTTTGACCTCTTGCCGTGAATGACAACT	7.38219	5.29972	0.299424	0.450426	no-annotation
TTTTCAGTGATCCAGCTCTAAGTAGG	6.64397	4.71086	0.449137	0.225213	no-annotation
GACCTCAGATCAGACGTGGCGACCCGCTGAATTTAA	58.3193	72.4295	4.56622	3.22805	no-annotation
TCTCTCTGCATAGCTACTTGTTTAGT	21.4084	10.0106	0.973129	0.900852	no-annotation
TCTCACAGGGATGGAATCTGTAAGT	5.90575	4.122	0.449137	0.150142	no-annotation	ping-pong
TCCTAAACAGTTTCAGTTGACATCT	6.64397	5.88858	0.523993	0.225213	no-annotation
TCCGACATCGGTTGCTCTGCTTC	6.64397	5.88858	0.37428	0.375355	no-annotation
TGGGCCCTACTGACTTCATTGAGGCA	10.3351	4.71086	0.299424	0.600568	no-annotation
TGAGGTAGTAGTTTGTACAGTT	126.974	149.57	5.38964	11.1856	miR.Cow
TCCTATAGGTTGAGGGTATAGTGGGT	13.2879	22.9655	1.12284	1.05099	no-annotation	ping-pong
TTCCTTCAGGTAAGTGTCTCCCA	22.8848	17.0769	1.42227	0.975923	no-annotation
TCCTATAGGGTGAGGGCGCAGTG	10.3351	5.88858	0.673705	0.300284	no-annotation	ping-pong
CTCTTGGGAATTGTGATGAGGGT	16.2408	11.1883	0.598849	1.05099	no-annotation	ping-pong
ATCTCGGTGGGACCTCCA	11.8115	10.5994	1.12284	0.225213	miR.non-Cow
GACCTCAGATCAGACGTGGCGACCCGCTGAAT	19.1937	30.6206	1.34741	1.65156	no-annotation
TTGATTTGCATTTATCTGAGTGATGT	5.90575	5.29972	0.299424	0.375355	no-annotation	ping-pong
TCTTGATGAAAGTGAAAGTTGAGAGT	5.90575	5.29972	0.224568	0.450426	no-annotation	ping-pong
TCTATCTGCATAGCTCCTTGTTT	5.16754	3.53315	0.449137	0.075071	no-annotation
ACACAAAGAGTCAGACACATGGAA	5.16754	3.53315	0.299424	0.225213	no-annotation
TGCATTGGCCGTTTGTTGATTGAA	10.3351	7.06629	0.449137	0.600568	no-annotation	ping-pong
TCTTTGCAACCCTATGGACTACAGCC	5.16754	3.53315	0.149712	0.375355	no-annotation	ping-pong
TGCAACAAGAGGAACCGCCACAATAAGAA	13.2879	16.488	0.673705	1.12607	no-annotation	ping-pong
TTCTCAAGGACTCTCCCTTCCTTAT	9.59685	6.47744	0.673705	0.300284	no-annotation	ping-pong
CCCTATAGGGTGAGGGTGCAGTGGGA	17.7173	8.24401	0.598849	0.975923	no-annotation	ping-pong
TTCTTTACCACTAATGCTACTTGGGAA	12.5497	4.71086	0.523993	0.525497	no-annotation	ping-pong
TCCTATAGGGTGGGGGTGCAGTGG	4.42932	2.94429	0.299424	0.150142	no-annotation	ping-pong
TCTTGATGAAAGTGAAGGTGGAGAGA	4.42932	2.94429	0.299424	0.150142	no-annotation	ping-pong
TCTTGCTGTGGAGGACGAGCGCTAG	4.42932	2.94429	0.299424	0.150142	no-annotation	ping-pong
TCTCTCTGCATAGCTCCCTGTTTAGT	16.979	8.83287	0.748561	0.825781	no-annotation
TCAACATGAATCTTCCACAGGTGT	4.42932	2.94429	0.224568	0.225213	no-annotation	ping-pong
TCCGACATCGGTTGCTCT	4.42932	2.94429	0.224568	0.225213	no-annotation
TACCAATGCAAGAGACGTGAGATCTA	4.42932	2.94429	0.149712	0.300284	no-annotation
TTCCACTGCAGGGTCAAAGGTT	4.42932	2.94429	0.149712	0.300284	genomic_misc-tRFs
TTCTCAAGGACTCTCTCCTCCT	15.5026	17.6657	0.823417	1.20114	no-annotation	ping-pong
TTCTTGTGAATTGTGATG	4.42932	2.94429	0.0748561	0.375355	no-annotation
TCCTATGGGGTGAGGGTGTAGTGGGT	5.90575	8.83287	0.149712	0.75071	no-annotation	ping-pong
TACTATAGGGTGAGGGTGTAGTGGGT	9.59685	11.1883	0.37428	0.900852	no-annotation	ping-pong
GTCTACGGCCATACCACCCTGAACGCGCCCG	4.42932	4.122	0.299424	0.225213	rRNA
TAGTCACGCTGTGTCCTTTCAACT	4.42932	4.122	0.299424	0.225213	no-annotation
TTTTCTGGAACTCCCTTGCTTTTTC	8.12041	5.29972	0.299424	0.525497	no-annotation	ping-pong
TACTGTCTGAGCCACAAGGGAAGTGGGGA	5.16754	8.24401	0.449137	0.375355	no-annotation	ping-pong
TTTCACGGCTGTAGTCACCACCTGGTG	4.42932	5.29972	0.299424	0.300284	no-annotation	ping-pong
TTTGAGTAAGCTCCAGGAGTCAGCGA	8.12041	7.65515	0.673705	0.300284	no-annotation	ping-pong
TTCCTTCAGGCCAGTGTCTCCCAAT	15.5026	11.1883	1.1977	0.450426	no-annotation
TCTCTCTGCACAGCTCCTTGTTTAG	7.38219	3.53315	0.449137	0.225213	no-annotation
TCCTATAGGGCGAGGGTGCAGTGGGT	27.3141	20.0212	0.973129	1.95185	no-annotation	ping-pong
AAGCGAGCGCACGGGGTCCGCGGCGAT	5.16754	10.5994	0.523993	0.450426	no-annotation
TGGAAGAAAATTTTAGCTGCTGTAGGA	7.38219	3.53315	0.299424	0.375355	no-annotation	ping-pong
CTAGCAGCCGACTTAGAACTGGTG	4.42932	6.47744	0.449137	0.225213	no-annotation
TCTTTGCGCCCCTGTGGACTGTAGCC	11.8115	11.1883	0.673705	0.75071	no-annotation	ping-pong
TTCTTTACCGCTGAGCCACTTGGGA	14.0262	6.47744	0.673705	0.600568	no-annotation
TCGGAAGGAAAGCTAGGGCAAATCT	7.38219	5.88858	0.299424	0.525497	no-annotation
ACTGGGCATGGCTGGTCGCG	5.16754	14.1326	0.449137	0.75071	no-annotation	Mt_tRNA
ACATCCAAGGAAGGCAGCAGGCGCGC	3.6911	3.53315	0.37428	0.075071	rRNA
TTTCTTCATAGCCCTTATCACC	10.3351	4.122	0.449137	0.450426	no-annotation
TCACCTGGTAATGCTTTCTAAAATA	3.6911	3.53315	0.299424	0.150142	no-annotation	ping-pong
TCCACTGCGAGAGGTATGAGGTCAGCA	3.6911	3.53315	0.299424	0.150142	no-annotation	ping-pong
TCTTTGTGACACCATGGACTTTAGCCA	3.6911	3.53315	0.299424	0.150142	no-annotation	ping-pong
TTCCTTCAGGTCAGCGTCTCCCAAT	14.0262	8.83287	0.898273	0.525497	no-annotation
GGCTGGTCCGAGTGCAGTGGTGTTTACAA	3.6911	3.53315	0.149712	0.300284	misc_RNA
TTAAGTCTTACTGAGTCTAAAAATG	3.6911	3.53315	0.149712	0.300284	no-annotation
CTTTCTGGAATTCCCTTGCTTTCT	3.6911	3.53315	0.0748561	0.375355	no-annotation	ping-pong
TTTTCAGTGACCCAGCTCTAAGTAAAA	3.6911	4.71086	0.37428	0.150142	no-annotation
TCTCTCCGCATAGCTCCTTGTTTAGT	16.979	9.42172	1.12284	0.525497	no-annotation
TTAGCACATTATGTAGGACT	3.6911	4.71086	0.299424	0.225213	no-annotation
TCCTGTAGGGTGAGGGTGCAGTG	3.6911	4.71086	0.224568	0.300284	no-annotation	ping-pong
TCTGACATCGGTTGCTCTGCTTCAGTCC	3.6911	4.71086	0.224568	0.300284	no-annotation
TTGTTCTACTTTGGACGGTGTTTCACT	3.6911	4.71086	0.224568	0.300284	no-annotation
TTCCATGGCTGTAGTCACCACCTGGT	3.6911	4.71086	0.0748561	0.450426	no-annotation
TGCGACAAGAGGAACCACCACAATAAG	6.64397	4.122	0.299424	0.375355	no-annotation	ping-pong
TCCTATAGGGTTAGGGTGCAGTGGGT	31.7434	10.0106	1.42227	1.20114	no-annotation	ping-pong
TCCATCTGCCCATCACCGCTTCACAA	9.59685	8.24401	0.898273	0.225213	no-annotation
TGCGATCTATTGAAAGTCAGCCCTCGACACA	13.2879	25.9097	1.8714	0.600568	no-annotation
TCCACTGTGAGAGGTATGGGGTCAGC	15.5026	8.24401	0.898273	0.600568	no-annotation	ping-pong
TCCTATAGGGTGGGGGTATAGTGGGT	78.9895	84.7955	4.56622	5.78047	no-annotation	ping-pong
TTCCGGTTTATTGTGATCAACAGTCA	12.5497	10.0106	0.37428	1.05099	no-annotation	ping-pong
TTCCACCGCAGGGTCACAGGTTTGAAA	12.5497	14.7214	0.598849	1.12607	no-annotation
TCCAATAGGGTGAGGGTGCAGTGGG	2.95288	2.94429	0.37428	0	no-annotation	ping-pong
TCTCTCTGCACAGCTCCTTGTTTAGT	8.85863	5.29972	0.673705	0.225213	no-annotation
ATCCACTGCAGAGTCTAGAGGTTT	2.95288	2.94429	0.299424	0.075071	no-annotation
TGCATTGAACCTGGACCGGCGACTCA	2.95288	2.94429	0.299424	0.075071	no-annotation	ping-pong
TGGGAGATTAGTGCAACT	2.95288	2.94429	0.299424	0.075071	no-annotation
TTTTCTGGAACTCCCTTGCTTTTTCCA	2.95288	2.94429	0.299424	0.075071	no-annotation	ping-pong
TTCATTCAGGTCAGTGTCTCCCA	8.85863	6.47744	0.673705	0.300284	no-annotation
TCCCGGTTTATTGTGATCCACAGT	2.95288	4.122	0.37428	0.075071	no-annotation
TACTCAAGGACTCTCTCTTCCTT	2.95288	5.29972	0.449137	0.075071	no-annotation
TCCCTCTGCATAGCTCCTTGTTTAG	11.8115	5.88858	0.598849	0.525497	no-annotation
TACTGTCTGAGCCACCAGGGAAGTGGGGG	5.90575	3.53315	0.299424	0.300284	no-annotation	ping-pong
TTCTTTTGGATTGGAATGAAAACT	5.90575	3.53315	0.299424	0.300284	no-annotation
CGAATTGCGGTGTTGGAGAAGACTT	2.95288	2.94429	0.224568	0.150142	no-annotation
TTCCTATAGGGTGAGAATGTAGTGG	2.95288	2.94429	0.224568	0.150142	no-annotation	ping-pong
TTCTTGGGAATCTTGATGAGGATT	2.95288	2.94429	0.224568	0.150142	no-annotation	ping-pong
TTCTTGGGAATTGTGATGCGGGT	2.95288	2.94429	0.224568	0.150142	no-annotation	ping-pong
TTTCCTTTATGACTGACAGGTGTGA	2.95288	2.94429	0.224568	0.150142	no-annotation	ping-pong
GATGTGTGTGCATCATGCAGGCTGTG	2.95288	4.122	0.299424	0.150142	no-annotation
TGCAACAAGAGGAACCACCACAAAAAGA	2.95288	4.122	0.299424	0.150142	no-annotation	ping-pong
TTTCATGGCTGTAGTAACCACCTG	2.95288	4.122	0.299424	0.150142	no-annotation
TCCACAGTGCAGCCCCGAGAGGGCCTT	17.7173	12.9549	0.973129	0.975923	no-annotation
TCCTAGAGGGTGAGGGTATAGTGGGT	8.85863	4.122	0.299424	0.525497	no-annotation	ping-pong
TTAAACCTCACTTACCAACCTCTTCCA	5.90575	3.53315	0.224568	0.375355	no-annotation
TGCATCTCAGCAGCCTCTTGTTTCT	11.8115	8.24401	0.523993	0.75071	no-annotation
CGGGTAAACGGCGGGAGTAACTA	5.90575	5.88858	0.37428	0.375355	no-annotation
TGCACTGGGACTTTGTAGTGTGACC	5.90575	5.88858	0.37428	0.375355	no-annotation
TCTTGCTGCGGAGAACAGGCTCTAGGA	2.95288	4.122	0.224568	0.225213	no-annotation
TCAACTTTCAGGGATCCAATATGCT	2.95288	2.94429	0.149712	0.225213	no-annotation	ping-pong
TCCTTGGATACACTGCAGATGCA	2.95288	2.94429	0.149712	0.225213	no-annotation
TGAAGCTGCAACCTGAGAGAGT	2.95288	2.94429	0.149712	0.225213	no-annotation
TGTGAGATGAATGAAATTGTGTGGTA	2.95288	2.94429	0.149712	0.225213	no-annotation
AGTCCGGGCTGCGCGTTGG	5.90575	11.7772	0.598849	0.525497	no-annotation
GCGACCTCAGATCAGACGTGGCGACCCGCTGAATT	8.85863	14.7214	0.673705	0.825781	no-annotation
TCTTGACGAAAGTGAAAGTGGAGAGT	2.95288	5.29972	0.224568	0.300284	no-annotation
TTTCATGGCCGTAGTCACCACCTGGT	5.90575	9.42172	0.37428	0.600568	no-annotation
GTCAGGATGGCCGAGCGG	2.95288	4.122	0.149712	0.300284	genomic_5p-tRFs	Mt_tRNA
TCTGAGCAAACTCCTGGAGGTATTGAAA	2.95288	4.122	0.149712	0.300284	no-annotation	ping-pong
TTGATTTGCATTTCTCTGAGTGTTG	2.95288	4.122	0.149712	0.300284	no-annotation	ping-pong
TCACTTACTGGCTCTGATAACCTGGG	2.95288	2.94429	0.0748561	0.300284	no-annotation	ping-pong
TCTAAAACCAGCCTGAACATC	2.95288	2.94429	0.0748561	0.300284	no-annotation	ping-pong
TCTAAATCCGGCTTGAACATCCGG	2.95288	2.94429	0.0748561	0.300284	no-annotation	ping-pong
GTTTCTGGAACTCTCTTGCTTTTT	2.95288	4.122	0.0748561	0.375355	no-annotation	tRNA
TCTTGCTGTGGAGGATGGGCGCTAG	19.9319	9.42172	0.823417	1.05099	no-annotation	ping-pong
TCCTGTAGGGTGAGGGTGCAGTGGGT	16.979	11.1883	0.598849	1.20114	no-annotation	ping-pong
TTCCTTCAGGTCAGTGTCCCCCA	22.1466	17.6657	1.04799	1.50142	no-annotation
TCTCTCTGCATAGCCCCTTGTTTAG	16.2408	12.9549	0.973129	0.900852	no-annotation
CCCTATAGGGTGAGGGTATAGTGGGT	111.471	81.2624	5.31478	7.05667	no-annotation	ping-pong
TCCACAGTGCAGCCCCGAGGGAGCCTT	5.16754	7.65515	0.449137	0.375355	no-annotation
TCTGACATAGGTTGCTCT	5.16754	4.122	0.299424	0.300284	no-annotation
TACTGTCTGAGCCACCGGGGA	5.16754	4.122	0.224568	0.375355	no-annotation	ping-pong
TCCATCTGCTCATCACAGCTT	5.16754	2.94429	0.449137	0.075071	no-annotation
TTCCGGTTTATTGTTATCCACAGTCA	10.3351	7.06629	0.37428	0.75071	no-annotation	ping-pong
TCCTATAGGGTGACGGTATAGTGGGT	15.5026	10.0106	0.449137	1.20114	no-annotation	ping-pong
TTCCTGTTTATTGTGATCCACAGTC	5.16754	2.94429	0.224568	0.300284	no-annotation	ping-pong
TGTTGTGGAACCTAGAGTCGTGAAAA	5.16754	2.94429	0.149712	0.375355	no-annotation	ping-pong
TCCTATAGGGTGAGGCTATAGTGGGT	17.7173	11.1883	1.12284	0.75071	no-annotation	ping-pong
TGGTAGAGGGAGCCAGAAGTATGCA	7.38219	6.47744	0.37428	0.525497	no-annotation
TCCTATAGGGTGAGGGTATGGTGGGT	42.0785	32.976	2.32054	2.55241	no-annotation	ping-pong
ATTCCGGTTGTTCTTCTCT	9.59685	10.0106	0.449137	0.825781	no-annotation
TCCTATAGGGCGAGGGTATAGTGGGT	41.3403	33.5649	2.91939	1.95185	no-annotation	ping-pong
TACTATGGCACTAGCTTCTGAGGAA	7.38219	4.122	0.598849	0.150142	no-annotation
TCCAGGTGGAGCCTCAGCCAGAATTT	7.38219	4.122	0.598849	0.150142	no-annotation	ping-pong
TATCTCTGCATAGCTCCTTGTTTAGT	11.8115	11.1883	0.898273	0.600568	no-annotation
TACGACCCTTAGCGGTGGATCACTCGG	7.38219	4.122	0.224568	0.525497	no-annotation
TCTGACACCGGTTGCTCTGCTTCAATCC	9.59685	6.47744	0.224568	0.825781	no-annotation
GCGATCTATTGAAAGTCAGCCCTCGACACA	4.42932	5.88858	0.449137	0.225213	no-annotation
TTCCTTCAGGTAAGTGTCTCCC	4.42932	5.88858	0.37428	0.300284	no-annotation
TTGATTTGCATTTCTCCGAGTGATGT	4.42932	5.88858	0.37428	0.300284	no-annotation	ping-pong
TCCTATAGGGTGAGGGTGCAGTTGGA	9.59685	5.29972	0.523993	0.450426	no-annotation	ping-pong
TCCTTTAGGCCTGACAGGTGTGATC	9.59685	5.29972	0.449137	0.525497	no-annotation	ping-pong
TCCACAGTGCAGCCCCGAGAGCGCCTT	14.0262	10.0106	0.523993	1.05099	no-annotation
TCCTATAGGGTGGGCATGTAGTGGGA	16.2408	11.1883	1.1977	0.600568	no-annotation	ping-pong
AACGAACGAGACTCTGGCATGCT	9.59685	4.122	0.449137	0.450426	rRNA	Mt_tRNA
TTCTTGGGATGAAGGTTGACCT	4.42932	4.71086	0.224568	0.375355	no-annotation
TTAATCCAGCCAGTCCGTT	4.42932	3.53315	0.449137	0.075071	no-annotation
TTCTTCACCACTAGGGCCGCCTGGGA	4.42932	3.53315	0.37428	0.150142	no-annotation
TGTGAGATGAGTGAAATTGTGTGGTA	11.0733	9.42172	0.449137	0.900852	no-annotation	ping-pong
TCATTGTACACGTCCATCCAATCTT	4.42932	3.53315	0.299424	0.225213	no-annotation	ping-pong
TAGCCGCTTCAGCCGTGTCTGACTCTG	4.42932	3.53315	0.224568	0.300284	no-annotation
TGACAATTCAGGGGACATGGGTTTG	4.42932	3.53315	0.224568	0.300284	no-annotation
TCCTATAGGGTGAGGGTGCAGTTGGT	31.7434	19.4323	1.42227	1.95185	no-annotation	ping-pong
AAAAGAGTAATAGAATGAGGATAGC	4.42932	3.53315	0.149712	0.375355	no-annotation	ping-pong
TGGTGAAGGGAGCCAGAAGTATGCA	4.42932	3.53315	0.149712	0.375355	no-annotation
TTCAGTGATACAGCTCTAAGTAAGGT	4.42932	3.53315	0.149712	0.375355	no-annotation
TCCTAGAGGGTGAGGGTGCAGTGGGT	4.42932	3.53315	0.0748561	0.450426	no-annotation	ping-pong
TTTGAGTAAGCTCCATGAGTCAGTGA	6.64397	4.71086	0.523993	0.225213	no-annotation	ping-pong
CCCTATAGGGTGAGGGTGCAGTGGGT	58.3193	35.9203	2.99424	3.22805	no-annotation	ping-pong
TACTATCACACTGAGGGTTGTGGCTT	6.64397	4.71086	0.299424	0.450426	no-annotation
TCCACTGTGAGAGGTACGAGGTCAG	6.64397	4.71086	0.299424	0.450426	no-annotation	ping-pong
TCTAGCTGATATAGGGGCTTCTGCT	6.64397	4.71086	0.299424	0.450426	no-annotation	ping-pong
TCCTATAGGGTGGGGGTGCAGTGGGA	17.7173	11.7772	1.34741	0.600568	no-annotation	ping-pong
TCAGCCTTATTGTGGCTCCTTTGCA	11.0733	7.06629	0.37428	0.825781	no-annotation
TCATATAGGGTGAGGGTGCAGTGGGT	44.2932	27.0875	2.32054	2.40227	no-annotation	ping-pong
TCTTGCTGTGGAGCATGAGCGCTAGGA	6.64397	3.53315	0.523993	0.150142	no-annotation
TCTCTCTGCATAGCTCCTCGTTTAGT	11.0733	5.88858	0.598849	0.525497	no-annotation
TCCATCTGCTCATCACCGCTTAACAA	6.64397	3.53315	0.299424	0.375355	no-annotation
TCTCTCCGCATAGCTCCTTGTTTA	6.64397	3.53315	0.224568	0.450426	no-annotation
TCCTATAGGGTGAGGGTATAGTGGGC	71.6073	57.1192	4.19194	4.35412	no-annotation	ping-pong
TCTCACAGGGATGGAATCTGCCAGTG	10.3351	8.83287	0.598849	0.675639	no-annotation	ping-pong
TTTGAGTAAGCTCCAGTAGTCAGTGA	5.90575	6.47744	0.523993	0.300284	no-annotation	ping-pong
TCCTATGGGGTGAGGGTATAGTGGGT	71.6073	57.7081	3.89252	4.72947	no-annotation	ping-pong
TCCACTGCGAGAGGTATGAGGTCAG	3.6911	5.29972	0.37428	0.225213	no-annotation
TCCTATAGGGTGAGGGTATAATGGGA	3.6911	5.29972	0.37428	0.225213	no-annotation	ping-pong
ACTTTGTGACCCTATGGACTGCAGCA	14.7644	8.83287	0.973129	0.600568	no-annotation
TCCTATAGGGTGAGGGAATAGTGGGT	20.6701	15.3103	0.823417	1.57649	no-annotation	ping-pong
TGCAACAAGAGTAACCACCACAATAA	5.90575	5.29972	0.37428	0.375355	no-annotation	ping-pong
TCTCTCTGCATAGCTCATTGTTTAG	5.90575	5.29972	0.299424	0.450426	no-annotation
TCCTATAGGGTGAGCATGCAGTGGGA	8.12041	5.29972	0.748561	0.150142	no-annotation	ping-pong
TTAGCACATTCTGTAGGACTACCCTTGG	12.5497	17.6657	1.1977	0.825781	no-annotation
CCCAGATGGAGCCTCAGCCAGAATT	3.6911	4.122	0.37428	0.150142	no-annotation	ping-pong
TTTCTCAAATTCTACTGTAAGAGTT	3.6911	4.122	0.37428	0.150142	no-annotation
TGTTGTGGAGTCTAGAGTCGTGAA	3.6911	4.122	0.299424	0.225213	no-annotation	ping-pong
TTCCTCAAATTCTCCTGTAAGAGTTC	3.6911	4.122	0.299424	0.225213	no-annotation
TCCTATTGGGTGAGGGTGCAGTGGGT	3.6911	4.122	0.224568	0.300284	no-annotation	ping-pong
TGTGAGATGAGTGCAATTGTGTGTTA	3.6911	4.122	0.224568	0.300284	no-annotation	ping-pong
ATTCTCAAATTCTCCTGTAAGAGTT	5.90575	4.122	0.449137	0.225213	no-annotation	ping-pong
TACTATAGGGTGAGGGTGCAGTGGGA	17.7173	12.366	0.898273	1.12607	no-annotation	ping-pong
TTCTTTACCACTGAGCAACTTGGGAA	8.12041	4.122	0.449137	0.375355	no-annotation	ping-pong
GCGACCTCAGATCAGACGTGGCGACCCGCTGAAT	8.85863	21.1989	0.523993	1.50142	no-annotation
TGGAGGAAAATTTGAGCTGCTGTAGGA	10.3351	4.122	0.598849	0.375355	no-annotation
TTCATGGCTGTAGCCACCACCTGGTGAGT	8.12041	4.122	0.224568	0.600568	no-annotation
TGCTATAGGGTGAGGGTATAGTGGGT	18.4555	17.0769	1.04799	1.35128	no-annotation
TACATCTGCTCATCACCGCTTCACA	3.6911	2.94429	0.37428	0.075071	no-annotation
TCCATCTGGACGGCTTTGCATTGGGA	3.6911	2.94429	0.37428	0.075071	no-annotation	ping-pong
GGGTCGGGGTTTCGTACGTAGC	3.6911	2.94429	0.299424	0.150142	no-annotation
TACCAATGCAAGAGACGTTAGTTCTATC	3.6911	2.94429	0.299424	0.150142	no-annotation
TCTGACATCGGTTGCTCTGCTTCAACCCA	3.6911	2.94429	0.299424	0.150142	no-annotation
TTCCACTGCAGAGTCTAGAGGCTTG	3.6911	2.94429	0.299424	0.150142	no-annotation
CGGTAAAGGGAGCCAGAAGTATGCA	11.8115	5.88858	0.598849	0.600568	no-annotation	ping-pong
TACTATAGGGTGAGGGTATAGTG	5.16754	5.88858	0.449137	0.300284	no-annotation
TTCTCAAGGACTCTCTCTTACTT	13.2879	8.83287	0.598849	0.900852	no-annotation	ping-pong
TCATCAGTGATGGAGATGTGCTCAA	3.6911	2.94429	0.149712	0.300284	no-annotation
TCCAATAGGGTGAGGGTGCAGTG	3.6911	2.94429	0.149712	0.300284	no-annotation	ping-pong
TCTGACATCGGTTGCTGTGCTTCAATCC	3.6911	2.94429	0.149712	0.300284	no-annotation
TGCATTGGCGGGCGGGTTCTTTATG	3.6911	2.94429	0.149712	0.300284	no-annotation	ping-pong
TGTTGTGGAATCTAGAGTCGCGAA	3.6911	2.94429	0.149712	0.300284	no-annotation	ping-pong
TACTATAGGGTGAGGGTGCAGTGGG	5.90575	11.7772	0.598849	0.600568	no-annotation	ping-pong
CACACCGCCCGTCGCTACTACCGAT	3.6911	2.94429	0.0748561	0.375355	rRNA
CCCTATAGGGTGAGGGTATAGT	3.6911	2.94429	0	0.450426	no-annotation
TCCACTGTGGGAGGTATGAGGTCAG	15.5026	16.488	1.42227	0.75071	no-annotation	ping-pong
TTCTTGGGAATTGTTATGAGGGT	27.3141	12.366	1.34741	1.35128	no-annotation	ping-pong
TCCTATAGGGGGAGGGTATAGTGGGT	9.59685	4.71086	0.37428	0.600568	no-annotation	ping-pong
TTCTCAAGGACCCTCTCTTCCTTAT	7.38219	4.71086	0.523993	0.300284	no-annotation	ping-pong
TTTTCAGTGATCCAGCCCTAAGTAAAA	6.64397	7.65515	0.299424	0.675639	no-annotation
TCCTATAGGGTGAGGGTGGAGTGGGT	7.38219	4.71086	0.149712	0.675639	no-annotation	ping-pong
ACCTCAGATCAGACGTGGCGACCCGCTGAATTTA	4.42932	7.65515	0.299424	0.525497	no-annotation
TCAGTCTCATTGTGGCTCCTTTGCTT	13.2879	6.47744	0.598849	0.75071	no-annotation
TGTTGTGGAGTCTAGAGTCGTGAAA	4.42932	7.65515	0.224568	0.600568	no-annotation	ping-pong
ATGTTATGATGATGGGCAAAATT	5.16754	4.71086	0.149712	0.525497	snoRNA
TTCCTTCCAAGGAGCAAGCGCCTCAATG	5.16754	4.71086	0.149712	0.525497	no-annotation
GAGTCCGGGCTGCGCGTTGG	23.623	55.3526	2.24568	3.15298	no-annotation
ACGAACGAGACTCTGGCATGCTAA	2.95288	4.71086	0.37428	0.150142	rRNA
TCATATAGGGTGAGGGTGCAGTGGGA	14.7644	8.24401	0.673705	0.900852	no-annotation	ping-pong
CCCACTGTGAGAGGTATGAGGTCAG	12.5497	8.24401	0.898273	0.525497	no-annotation	ping-pong
ATCCACAGTGGCTGTACCAGTTT	2.95288	4.71086	0.149712	0.375355	no-annotation	ping-pong
TGGAAGACTAGTGATTTTGTTGTTAA	2.95288	4.71086	0.149712	0.375355	miR.Cow
TCTCGCAGGGATGGAATCTGTCAGTG	6.64397	6.47744	0.523993	0.375355	no-annotation	ping-pong
TTAGAGAAGACTTTGATGCTGTGAAAA	2.95288	4.71086	0.0748561	0.450426	no-annotation	ping-pong
TTCCTTTGATACTCACCTTAACT	7.38219	3.53315	0.523993	0.225213	no-annotation
TTTGGCACCGGGGATGGATTTCATGGA	19.1937	13.5437	1.64683	0.600568	no-annotation	ping-pong
TTCCGGCTTATTGTGATCCACAGTC	14.7644	7.06629	0.898273	0.600568	no-annotation	ping-pong
TCATATAGGGTGAGCATGTAG	7.38219	3.53315	0.37428	0.375355	no-annotation
TAGGTGCTGACCAGGCTAAGGGT	4.42932	6.47744	0.449137	0.300284	no-annotation
TCTCTCTGCATAGCTCCCTGTTTAG	5.90575	8.24401	0.748561	0.225213	no-annotation
TCATATAGGGTGAGGGTATAGTGGGA	17.7173	10.5994	0.823417	1.12607	no-annotation	ping-pong
TGCATCTCAGTAGCCTCTCGTTTCT	14.0262	8.83287	0.898273	0.675639	no-annotation
TGCAACAAGAGGGACCACCACAATAAGA	10.3351	7.06629	0.898273	0.300284	no-annotation	ping-pong
TCCCATAGGGTGAGGGTATAGTGGGT	53.1518	52.4083	3.14396	4.12891	no-annotation	ping-pong
TCCCAAGGACTCTCTCTTCCTT	5.16754	3.53315	0.37428	0.225213	no-annotation	ping-pong
TCGAATTGTGGTGTCGGAGAAGAC	5.16754	3.53315	0.299424	0.300284	no-annotation	ping-pong
TGAATACCTGCAATAGTGACAGGCACTGTC	5.16754	3.53315	0.299424	0.300284	no-annotation	ping-pong
TGCAACAAGAGGGACCACCACA	5.16754	3.53315	0.299424	0.300284	no-annotation	ping-pong
TCAGTCTTATTGTGGCACCTTTGCTT	10.3351	7.06629	0.449137	0.75071	no-annotation
TCCGATAGGGTGAGGGTGCAGTGGGT	5.16754	3.53315	0.224568	0.375355	no-annotation	ping-pong
TCCTATAGGGTGAGGGTATAGAGGGA	16.979	12.366	1.12284	0.900852	no-annotation	ping-pong
TTATTTACCACTAATGCGACTTGGGA	16.2408	7.65515	1.04799	0.600568	no-annotation
TCTCAAGGACCCTCTCTT	5.16754	3.53315	0.0748561	0.525497	no-annotation
TGGTGTCGATGGTAGAACA	5.90575	14.7214	0.449137	0.975923	no-annotation	ping-pong
GGGGATGTAGCTCAGTGG	11.8115	15.3103	0.898273	0.975923	genomic_5p-tRFs
TTCTTTACCAGCTGGGCCACAAGGGA	8.85863	4.122	0.449137	0.450426	no-annotation	ping-pong
AAAACAAAGAGGAAGCAAGGGTAGCA	2.95288	3.53315	0.299424	0.150142	no-annotation
TCGAGTTGCAGCGGGATTCTAGAGT	2.95288	3.53315	0.299424	0.150142	no-annotation	ping-pong
TGCAACGAGAGGAACCACCACAATAAAA	2.95288	3.53315	0.299424	0.150142	no-annotation	ping-pong
TTCACCAATACAATTTCTAATCAGAC	2.95288	3.53315	0.299424	0.150142	no-annotation	ping-pong
TTCTTGGGAATTGCGATGAGGG	4.42932	5.29972	0.449137	0.225213	no-annotation
TCCCTGGAGTAGCACTTTCGTTTCCT	2.95288	3.53315	0.224568	0.225213	no-annotation
TCCTATAGGGTGAGGGTGTAGTGGCT	2.95288	3.53315	0.224568	0.225213	no-annotation	ping-pong
TCGGCACCTATGTTACAGCATTGTAACC	2.95288	3.53315	0.224568	0.225213	no-annotation
TCTTTGCAACACTATGGCCTGCAGCCCT	2.95288	3.53315	0.224568	0.225213	no-annotation	ping-pong
TTTGGCACCAGGAATGGATTTCATGGA	2.95288	3.53315	0.224568	0.225213	no-annotation	ping-pong
TCCTATATGGTGAGGGTGCAGTGGGA	8.85863	4.122	0.224568	0.675639	no-annotation	ping-pong
GACTCTTAGCGGTGGATCACTCGT	4.42932	5.29972	0.299424	0.375355	rRNA
TTGTTATACTTTGGATGGTGTTTCA	4.42932	5.29972	0.299424	0.375355	no-annotation
TCTCTCTGCATAGCTCCTTGTTCAGT	2.95288	3.53315	0.149712	0.300284	no-annotation
TGTTGTGGAATCTAGAGTCGTGGAAAA	2.95288	3.53315	0.149712	0.300284	no-annotation	ping-pong
TTCTTGGGAACTGTGATGAGGGT	5.90575	7.06629	0.224568	0.675639	no-annotation	ping-pong
TTCTTGGGAATTGTGATGACGGT	4.42932	5.29972	0.149712	0.525497	no-annotation
TAAGAAATAAACTGAGGAATGTAGCATG	2.95288	3.53315	0.0748561	0.375355	no-annotation	ping-pong
TCCGCAGTGCAGCCCCGAGAGAGCCTT	9.59685	7.65515	0.748561	0.450426	no-annotation	ping-pong
TACTATAGGGTGAGGGTGCAGTGGA	6.64397	4.122	0.37428	0.375355	no-annotation	ping-pong
AGCATTGGCAGGCGGGTTCTTTATGA	6.64397	4.122	0.299424	0.450426	no-annotation
TTTTCAGTGATCCAGCTCTAGGTAAGAA	6.64397	4.122	0.299424	0.450426	no-annotation
TGAAGCGCGGGTAAACGGCGGGAGTAACTA	3.6911	7.06629	0.449137	0.300284	no-annotation
TTGCTGTGATGACTAACTTAGGACACCTTTGGAAT	3.6911	7.06629	0.299424	0.450426	snoRNA
TCCCATAGGGTGAGGGTGCAGTG	10.3351	4.71086	0.523993	0.525497	no-annotation	ping-pong
TGAATACCTGCAATAGTGCCGGGCACTGTC	15.5026	7.06629	0.748561	0.825781	no-annotation	ping-pong
TCCTATAGGGTGAGGTTATAGTGGGA	10.3351	4.71086	0.37428	0.675639	no-annotation
TCCTATAGGGTGAGGGCATAGTGGGT	46.5078	38.2758	3.44338	2.47734	no-annotation	ping-pong
TTCCGGTTTATTGTGATCCGCAGT	14.7644	8.83287	0.823417	0.825781	no-annotation	ping-pong
TACTTTAGGATTGACTGGTTTGATCT	15.5026	12.366	1.12284	0.825781	no-annotation	ping-pong
TCCTATAGGGTGAGGGTGCGGTGGGT	31.7434	22.9655	0.973129	2.8527	no-annotation	ping-pong
CGCTGCGATCTATTGAAAGTCAGCCCTCGACACA	4.42932	4.122	0.449137	0.150142	no-annotation
TTCCCTCAGGTCAGTGTCTCCCAAT	16.2408	9.42172	1.12284	0.675639	no-annotation
TCCTATAGGGTGAGGGTATAGTGCGA	8.85863	8.24401	0.823417	0.375355	no-annotation	ping-pong
TCCACCAACTGATTCTTTTGCCCTCT	4.42932	4.122	0.37428	0.225213	no-annotation
TCTAGTTGCGAGCAGGGACAGCTCCTCA	8.12041	4.71086	0.449137	0.450426	no-annotation
TTCCGGTTTATTGTGACCCACAGT	8.12041	4.71086	0.449137	0.450426	no-annotation	ping-pong
TTCTAAAGGACTCTCTCTTCCTTA	4.42932	4.122	0.299424	0.300284	no-annotation	ping-pong
TCTCTCTGCATAGCTACTTGTTTAGTA	4.42932	4.122	0.224568	0.375355	no-annotation
TGGTAAAGGGGGCCAGAAGTATGCAG	4.42932	4.122	0.224568	0.375355	no-annotation
CAGACGCGCCGAGACAGAACT	75.2984	164.88	6.88676	9.98444	no-annotation
TCTCTCTGCATAGCCCCTTGTTTAGT	17.7173	10.0106	1.34741	0.600568	no-annotation
TGCATCTCAGTAGCCTCTTGTATCT	11.0733	7.06629	0.598849	0.675639	no-annotation
TTCTCAAGGACTCTCCCTT	7.38219	6.47744	0.673705	0.300284	no-annotation	ping-pong
TCCTATAGGGTGAGGGTGCAGAGGGT	29.5288	20.61	1.34741	2.17706	no-annotation	ping-pong
TTCTTCACCACTAATGCGACTTGGGA	7.38219	6.47744	0.523993	0.450426	no-annotation	ping-pong
TCCTATAGGGTGAGGGTGCAGCGGGT	28.7906	22.3766	1.12284	2.47734	no-annotation	ping-pong
TCCTATAGGGTGAGGGTGAAGTGGGA	13.2879	5.88858	0.673705	0.675639	no-annotation	ping-pong
TTCTCAAGGACTCTCTCCTCCTTAT	9.59685	5.29972	0.673705	0.375355	no-annotation	ping-pong
TTCTAGATAAACAAAAACTGAGGTG	3.6911	5.88858	0.224568	0.450426	no-annotation
TTATTTACCACTAATGCGACTTGGGAA	5.90575	4.71086	0.449137	0.300284	no-annotation
TTATACATGTTTCAGTGCCGTCCTT	16.979	10.5994	1.12284	0.825781	no-annotation	ping-pong
TCAGTCTTATTGTGGCTCCTTTGCC	39.1256	11.7772	1.57198	2.02692	no-annotation
TCTTTGCGAACCTGTGGACTGTAGCC	8.12041	3.53315	0.523993	0.300284	no-annotation	ping-pong
TCTGGCATCGGTTGCTCTGCTTC	8.12041	3.53315	0.299424	0.525497	no-annotation
TCCTATAGGGTGAGGGTATAGTAGGA	5.16754	6.47744	0.449137	0.375355	no-annotation	ping-pong
TGCACTGGGACTTTGTTGTG	5.16754	6.47744	0.299424	0.525497	no-annotation
TTTTCAGTGATACAGCTCTAAGTAAAA	7.38219	5.29972	0.673705	0.225213	no-annotation
TACCATCACACTGAGGGTTATGGCTT	7.38219	5.29972	0.449137	0.450426	no-annotation
TGCGACAAGAGGAACCACCACAAT	11.8115	8.24401	0.673705	0.75071	no-annotation	ping-pong
CGCGACCTCAGATCAGACGTGGCGACCCGCTGAATT	158.717	292.073	8.08446	23.9476	no-annotation	ping-pong
TTCTCAAGGACTCTCCCTTCCT	13.2879	14.1326	0.973129	0.975923	no-annotation	ping-pong
TCTCTCTGCATAGCTCCTTGCTTAGTA	4.42932	2.94429	0.449137	0.075071	no-annotation
TGCATCAAGAGGAACCACCACAAT	4.42932	2.94429	0.37428	0.150142	no-annotation
TTCCAGAACCCTGTGCCACGAAGGGT	4.42932	2.94429	0.37428	0.150142	no-annotation
TTTCTTCATAGCACTTATCACCAA	4.42932	2.94429	0.37428	0.150142	no-annotation
TCCACTGTGAGAGGTATGATGTCAGC	4.42932	2.94429	0.299424	0.225213	no-annotation	ping-pong
TCCATCTCAGTAGCCTCTTGTTTCT	4.42932	2.94429	0.299424	0.225213	no-annotation
TCCTATAGGGTAAGGGTGCAGTGGGA	4.42932	2.94429	0.224568	0.300284	no-annotation	ping-pong
TCCTATAGGGTGGGGGTATAGTGGA	4.42932	2.94429	0.224568	0.300284	no-annotation	ping-pong
TCTTAATGAAAGTGAAAGTGGAGAGT	4.42932	2.94429	0.224568	0.300284	no-annotation
TCTTTGCGACCCTGTGGTCTATAGCT	4.42932	2.94429	0.224568	0.300284	no-annotation	ping-pong
TTGATTTGCATTTCCCTGAGT	4.42932	2.94429	0.224568	0.300284	no-annotation	ping-pong
TTTGAGTAAGCTCCAGGAGACAGTGA	4.42932	2.94429	0.224568	0.300284	no-annotation
TTTTCAGTGATCCAGCTCCAAGTA	4.42932	2.94429	0.224568	0.300284	no-annotation
TTCCGGTTTATCGTGATCCACAGTCA	4.42932	2.94429	0.149712	0.375355	no-annotation	ping-pong
ACCTATAGGGTGAGGGTATAGTGGGA	19.9319	20.0212	1.57198	1.27621	no-annotation
CCAACATGAATCTGCCACAGGTGT	14.7644	9.42172	0.748561	0.975923	no-annotation
TTGATTTGCATTTCTCTGGTAATGAA	3.6911	4.71086	0.224568	0.375355	no-annotation	ping-pong
TCTGCTCAAACTCATGTCCATTGATT	5.90575	3.53315	0.523993	0.150142	no-annotation
TNAGCACATTCTGTAGGACTACCCT	3.6911	4.71086	0.149712	0.450426	no-annotation	ping-pong
CGCAACAAGAGGAACCACCACAATAAGA	5.90575	3.53315	0.449137	0.225213	no-annotation	ping-pong
TCTAGCTGATATAGGGACTTCAGCT	5.90575	3.53315	0.299424	0.375355	no-annotation	ping-pong
TTCCTTCGGGTCAGTGTCTCCCAATG	5.90575	3.53315	0.299424	0.375355	no-annotation
TCCTATAGGGTGAGGGTGCAGTGTGT	37.6492	20.0212	1.79655	2.3272	no-annotation	ping-pong
TCCTATAGGGTGGGGGTGTAGTGGGT	11.0733	8.83287	0.598849	0.825781	no-annotation	ping-pong
TCTAGTTGCGAGCAGGGACAGCCCTTC	53.89	32.976	2.91939	3.30312	no-annotation
CCCACAGTGCAGCCCCGAGAGAGCCTT	14.7644	8.24401	0.748561	0.900852	no-annotation
TCTCTCTGCATAGCTCCTTGCTTA	7.38219	4.122	0.37428	0.450426	no-annotation
TCCACTGTGAGAGGCATGAGGTCAG	4.42932	7.06629	0.523993	0.300284	no-annotation
TTCTCAAGGACTCCCTCTTCCTT	19.9319	17.6657	1.64683	1.05099	no-annotation	ping-pong
TCTCTCTGCGTAGCTCCTTGTTTAGT	6.64397	5.88858	0.37428	0.525497	no-annotation
TTAAACCTCACTTACCAACCTCTCCC	6.64397	5.88858	0.299424	0.600568	no-annotation
TCCCATAGGGTGAGGGTGCAGTGGGT	27.3141	25.9097	1.42227	2.40227	no-annotation	ping-pong
TTCTCAAGGACCCTCTCTT	10.3351	5.29972	0.673705	0.450426	no-annotation
TCTAGTAGCGAGCAGGGACAGCTCTTC	11.8115	5.88858	0.673705	0.600568	no-annotation	ping-pong
TCCTAAAGAAGATAAGTCCTGGGTG	8.85863	8.83287	0.673705	0.600568	no-annotation
TTCCACTGCAGGGTCGCAGGTTTGAAC	11.8115	14.1326	0.523993	1.35128	no-annotation
CGACCTCAGATCAGACGTGGCGACCCGCTGAATTT	28.7906	40.6312	1.42227	3.60341	no-annotation
TTCCACTGCAGGGTCGCAGGTTTGAACC	5.16754	4.122	0.523993	0.150142	no-annotation
TTCCACTGCAGGGTCACAGGTTTTAACC	8.12041	5.29972	0.673705	0.300284	no-annotation
TTCTTGGGAATTGTGATGGGGGA	3.6911	3.53315	0.37428	0.150142	no-annotation	ping-pong
TCTCAAGGACCCTCTCTTCCTT	5.16754	4.122	0.449137	0.225213	no-annotation
TCCTATAGGGTGAGTGTGCAGTGGGA	11.8115	4.71086	0.523993	0.675639	no-annotation	ping-pong
AGTGAGATGAATGCAATTGTGTGGTA	5.16754	4.122	0.37428	0.300284	no-annotation	Mt_tRNA
TCCATCTGGACGGCCTGGCATTGGGA	5.16754	4.122	0.37428	0.300284	no-annotation
TCTCAAGGACTCCCTCTTCCTT	5.16754	4.122	0.37428	0.300284	no-annotation	ping-pong
ACTCTCTGCATAGCTCCTT	2.95288	5.29972	0.449137	0.150142	no-annotation	ping-pong
CCTTTGCAACCCTATGGACTATAGCCC	2.95288	5.29972	0.449137	0.150142	no-annotation	ping-pong
TGCACTGGTACTTTGTGGTGTGACC	16.979	8.83287	0.823417	1.05099	no-annotation
TCCTATAGGGAGAGGGTATAGTGGGA	8.85863	7.65515	0.673705	0.525497	no-annotation	ping-pong
TTCTTTACCACTGAGACACTTGGGA	8.85863	7.65515	0.673705	0.525497	no-annotation
TTAAACCTCACCTACCAACCTCTGC	3.6911	3.53315	0.299424	0.225213	no-annotation
TCTCACAGGGATGGAATCTGTAAGTA	5.90575	6.47744	0.523993	0.375355	no-annotation	ping-pong
TCCTATAGGGTGAGCGTATAGTGGGA	4.42932	5.88858	0.449137	0.300284	no-annotation
TTCCTGCCGAGAAGCAAAGATCTTCTGA	4.42932	5.88858	0.449137	0.300284	no-annotation	ping-pong
TACGACCCTTAGCGGTGGATCACT	3.6911	3.53315	0.224568	0.300284	no-annotation
TCTGAGCTTGGCTTCCCTAGAAAAGAA	3.6911	3.53315	0.224568	0.300284	no-annotation
TGCAACAAGAGGAAACACCACAATA	3.6911	7.65515	0.449137	0.375355	no-annotation	ping-pong
TGCATTGGCTGTTTGTTTATT	2.95288	5.29972	0.299424	0.300284	no-annotation	ping-pong
TGGATACCTGCAATAGTGCCAGGCACTGTC	2.95288	5.29972	0.299424	0.300284	no-annotation
ACACTTACTAGCTCTGATAACCTGG	8.12041	5.29972	0.224568	0.75071	no-annotation	ping-pong
ACCTATAGGGTGAGGGTGCAGTGGAA	4.42932	5.88858	0.299424	0.450426	no-annotation	ping-pong
TAGGTGCTGACCGGGCTCAGGGT	5.16754	8.24401	0.37428	0.600568	no-annotation
CGGCATCAGTGGGAATGTTTACAGCT	2.95288	5.29972	0.224568	0.375355	no-annotation
TCCTATGGGGTGAGGGTATAGTGGGA	19.9319	12.9549	1.1977	1.20114	no-annotation	ping-pong
TCCTATAGGGTGAGGGGATAGTGGGT	11.0733	9.42172	0.673705	0.825781	no-annotation	ping-pong
GGTGGTGTCGATGGTAGAACG	7.38219	14.1326	0.748561	0.825781	no-annotation
TTTGAGTAAGCTACAGGAGTCAGTGA	25.0995	11.7772	1.27255	1.42635	no-annotation	ping-pong
TCCTATAGGGTGAGGGTATAGAGGGT	50.1989	47.1086	3.21881	3.90369	no-annotation	ping-pong
TTCTTTACAAGCTGAGCCACAAGGGA	10.3351	7.06629	0.823417	0.450426	no-annotation	ping-pong
ACCATCAACTGATTCTTTTGCCCTCT	10.3351	7.06629	0.523993	0.75071	no-annotation
TCAGTCCTATTGTGGCTCCTTTGCTA	11.0733	5.29972	0.449137	0.75071	no-annotation
TTACACTGCAGGGTCACAGGT	9.59685	4.71086	0.748561	0.300284	genomic_misc-tRFs	ping-pong
ATTTCAGTGATCCAGCTCTAAGTAA	8.12041	8.24401	0.37428	0.825781	no-annotation
TGCATTGGCAGGCGGGCTCTTTATGA	9.59685	4.71086	0.598849	0.450426	no-annotation	ping-pong
TGAGGTCAGATATGGTCACCTCCA	9.59685	4.71086	0.37428	0.675639	no-annotation
TGCACTGGGACTTTGTGGCG	7.38219	5.88858	0.598849	0.375355	no-annotation
TTTTCTGGAACCCTCTTGCTTTTTCC	7.38219	5.88858	0.523993	0.450426	no-annotation	ping-pong
TACACTGTGAGAGGTATGAGGTCAGC	4.42932	8.83287	0.673705	0.300284	no-annotation	ping-pong
TCCTAAAGGGTGAGGGTATAGTGGGT	31.0052	20.0212	1.94626	1.8017	no-annotation	ping-pong
TACAATCACACTGAGGGTTATGGCT	5.16754	7.06629	0.673705	0.225213	no-annotation
TTCTTTGGAATTGTGATGAGGGT	27.3141	9.42172	1.04799	1.65156	no-annotation	ping-pong
AGACGCGCCGAGACAGAACT	4.42932	8.83287	0.449137	0.525497	no-annotation
TTATACATGTTTAAGTGCCGTTCTT	14.0262	9.42172	1.12284	0.600568	no-annotation	ping-pong
TCTAGTTGCGAGCAGGGACAGCTCCT	5.16754	7.06629	0.523993	0.375355	no-annotation
TCCTATAGGGTGAGGGTGTAGCGGGT	5.90575	5.29972	0.523993	0.300284	no-annotation	ping-pong
TCTTTGCAACCCTATGGGCTATAGCCC	5.90575	5.29972	0.523993	0.300284	no-annotation	ping-pong
TTCCACTGCAGGGCCACAGGTTTGAAA	33.2199	21.7877	2.17083	1.87678	no-annotation
TAAAACCTCACTTACCAACCTCTGCCA	6.64397	3.53315	0.449137	0.300284	no-annotation
TGCTCTGGACTAGGCTTTGGCTTAAGGGA	10.3351	10.0106	0.823417	0.675639	no-annotation	ping-pong
TCCTATAGGGTGAGGGTGCAGTGTG	6.64397	3.53315	0.299424	0.450426	no-annotation	ping-pong
TTCCTTCAGGTAAGTGTCTCCCAAT	18.4555	10.0106	1.42227	0.675639	no-annotation
TTCTCGAGGACTCTCTCTTCCTT	3.6911	6.47744	0.449137	0.300284	no-annotation	ping-pong
TTTGGCACCAGGGACGGATTTCATGGAA	3.6911	6.47744	0.449137	0.300284	no-annotation
TTGAATTGCATTTCTCTGAGTGAT	4.42932	4.71086	0.523993	0.150142	no-annotation
TCCTATAGGGTGAGGGTGCAGTGGCT	16.2408	11.1883	0.823417	1.20114	no-annotation	ping-pong
TACGACCCTTAGCGGTGGATCACTCG	4.42932	4.71086	0.224568	0.450426	no-annotation
TCCCGTGTGAATATTTCAATATATC	5.16754	2.94429	0.37428	0.225213	no-annotation	ping-pong
TCTTGCTGTGTAGGATGAGCGCT	5.16754	2.94429	0.37428	0.225213	no-annotation
TCCTATAGGGTGAGGGTGAAGTGGAA	5.16754	2.94429	0.299424	0.300284	no-annotation	ping-pong
TTAATCTGTTATGGTCACTTGAAAT	5.16754	2.94429	0.299424	0.300284	no-annotation
CTCCACTGCAGAGTCTAGAGGTTTG	7.38219	8.83287	0.748561	0.450426	no-annotation
TGCACTGCCAGGGATTGCTCCAGAA	5.16754	2.94429	0.224568	0.375355	no-annotation
TGCACTGGGACTTTGTGGTTTGACC	5.16754	2.94429	0.224568	0.375355	no-annotation
TTAGCACATTATGTAGGACTACCCTTA	5.16754	2.94429	0.224568	0.375355	no-annotation
TCCGATAGGGTGAGGGTATAGTGGGT	7.38219	8.83287	0.598849	0.600568	no-annotation
ATTCTCAAATTCTCCTGTAAGAGTTC	2.95288	4.122	0.523993	0	no-annotation
ACCTATAGGGTGAGGGTGCAG	8.85863	5.29972	0.748561	0.300284	no-annotation
TCACCGGAGTAGCACTTTCGTTTCCT	16.979	12.366	0.748561	1.42635	no-annotation
TTCCGGTTTACTGTGATCCACAGTCA	2.95288	4.122	0.37428	0.150142	no-annotation	ping-pong
TTCCCTCAGGTCAGTGTCTCCCA	12.5497	7.65515	0.898273	0.600568	no-annotation
GATGTCCGGGGCTGCACGCGCGC	2.95288	4.122	0.224568	0.300284	rRNA
TCCTGTAGGGTGAGGGTGCAGTGGG	2.95288	4.122	0.224568	0.300284	no-annotation	ping-pong
TCTTGCCGTGGAGGATGAGC	2.95288	4.122	0.224568	0.300284	no-annotation
TTGTAAAAGACTCTGATGCTGGGAGGA	2.95288	4.122	0.224568	0.300284	no-annotation	ping-pong
TCAGCAGTAAACATACTCAGGAAACC	2.95288	4.122	0.149712	0.375355	no-annotation
TTTTTCATAAGGAACTTGTCTTTAT	2.95288	4.122	0.149712	0.375355	no-annotation	ping-pong
CCCTTGAGAAACAGCGCACAAAAGAA	12.5497	7.65515	0.598849	0.900852	no-annotation	ping-pong
TAAACCGGAAAATTCAAGAGAAGGGAA	2.95288	4.122	0.0748561	0.450426	no-annotation	ping-pong
TCCATCAACTGATTCTTTTGCCATC	6.64397	6.47744	0.523993	0.450426	no-annotation
TCCTATAGGGTGAGGGTGCAGTGGGC	37.6492	32.976	1.94626	3.30312	no-annotation	ping-pong
TCTTTGCGACCCTGCGGACTGTAGCC	23.623	17.6657	2.17083	0.900852	no-annotation
TCTCTCTGCATAGCCCCTTGTTTA	8.12041	10.0106	0.823417	0.525497	no-annotation
TCAATCTGGACGGCTTGGCATTGGGA	7.38219	4.71086	0.37428	0.525497	no-annotation
TCCTATAGGGTGGGCATGTAGTGGG	4.42932	7.65515	0.449137	0.450426	no-annotation	ping-pong
TCACTGGTGTAGCACTTTCGTTTCCT	11.8115	5.29972	0.523993	0.75071	no-annotation
TCCTATAGGGTGATGGTATAGTGGGT	43.5549	31.7983	2.61996	3.00284	no-annotation	ping-pong
TTTTCAGTGATCCAGCCCTAAGTA	11.0733	10.0106	0.598849	0.975923	no-annotation
TCCTATAGTGTGAGGGTGCAGTGGG	5.90575	4.122	0.449137	0.300284	no-annotation	ping-pong
TCTGACATCGGTAGCTCTGCTTCAATCC	5.90575	4.122	0.37428	0.375355	no-annotation
ATCTTGGGAATTGTGATGAGGG	5.90575	4.122	0.299424	0.450426	no-annotation	ping-pong
TCTCCCTGCATAGCTCCTTGTTTAG	14.0262	10.0106	1.42227	0.375355	no-annotation
TCAGTCTTATTGTGGCTCCTCTGCT	12.5497	6.47744	0.449137	0.975923	no-annotation
TTCCTTCAGGTCAGTGTCCCCC	8.12041	5.88858	0.598849	0.450426	no-annotation
GGCTGGTCCGATGGTAGTGGGTTACCAGAACTT	13.2879	37.6869	1.64683	2.17706	misc_RNA
CCTAGTTGCGAGCAGGGACAGCTCTTCA	3.6911	5.29972	0.37428	0.300284	no-annotation
TCCTATGGGGTGAGGGTATAGTG	3.6911	5.29972	0.299424	0.375355	no-annotation
TTCATGGCTGTAGTCACCACCTGGCGAGT	8.85863	4.122	0.449137	0.525497	no-annotation
TCCATCAACTGATTCTTTTGCCCCCT	19.9319	10.0106	1.1977	1.05099	no-annotation
ATCTTTACCACTGAGCCACTTGGGAA	11.0733	5.88858	0.598849	0.675639	no-annotation
TTCAGGTTTATTGTGATCCACAGT	13.2879	7.65515	0.823417	0.75071	no-annotation
CGACCTCAGATCAGACGTGGCGACCCGCTGAATT	5.90575	7.06629	0.299424	0.675639	no-annotation
TCTCTCTGCATAGCTCCTTGCTTAGT	20.6701	11.1883	1.04799	1.35128	no-annotation
CTTCTCAAATTCTCCTGTAAGAGTTC	4.42932	3.53315	0.299424	0.300284	no-annotation
AAAACAAAGAGGAGGCCAGGGTAGCA	6.64397	5.29972	0.449137	0.450426	no-annotation	ping-pong
TCCTATAGGGTGAGGGTGCAGTGTGA	8.85863	7.06629	0.523993	0.675639	no-annotation	ping-pong
CCTTTGCAACTGTATGGACTTGTA	4.42932	3.53315	0.224568	0.375355	no-annotation
TTTTCTGGAACTCTCTTTCTTTT	4.42932	3.53315	0.224568	0.375355	no-annotation	ping-pong
TAATCTCCCATGGTAGTAAGGTCAT	6.64397	5.29972	0.224568	0.675639	no-annotation	ping-pong
TTCCTTCGGGTCAGTGTCTCCCA	11.8115	7.06629	0.523993	0.900852	no-annotation
ACTTTGCAACACTATGGCCTGTAGCCC	7.38219	3.53315	0.523993	0.300284	no-annotation
TTCACCAATACAATTTCTAATAAGCC	7.38219	3.53315	0.523993	0.300284	no-annotation
TTCTTTACCAGCTGAGCCCCCAGGGA	7.38219	3.53315	0.523993	0.300284	no-annotation	ping-pong
TTTGGAACCAGGGATGGATTTCATGGA	9.59685	5.29972	0.37428	0.75071	no-annotation	ping-pong
TTGATTTGCACTTCTCTGAGTGATGT	7.38219	3.53315	0.449137	0.375355	no-annotation	ping-pong
TACATCAACTGATTCTTTTGCCCTCT	12.5497	5.29972	0.748561	0.600568	no-annotation
TCAGTCTTATTGTGGCTCCTTAGCT	12.5497	5.29972	0.748561	0.600568	no-annotation
TCCTATAGGGTGAGGTTGCAGTGGGT	16.979	14.7214	1.04799	1.35128	no-annotation	ping-pong
CTCCACTGCAGGGTCACAGGTTTGAAA	35.4345	22.9655	2.02111	2.40227	no-annotation
TTAAACCCCACTTACCAACCTCTGCCA	17.7173	12.9549	1.27255	1.05099	no-annotation
TCCTATAGGGTGAGGGTGCAGTGGTT	17.7173	12.9549	1.04799	1.27621	no-annotation	ping-pong
TCAGTCATATTGTGGCTCCTTTGCT	5.16754	4.71086	0.449137	0.300284	no-annotation
TGTGAGATGAGCGCAATTGTGTGGTA	5.16754	4.71086	0.449137	0.300284	no-annotation	ping-pong
TGCATTGGCCGTTTGTTGATTGAATGA	8.12041	4.71086	0.823417	0.150142	no-annotation	ping-pong
TTCTCAAGGACTCCCTCTTCCT	15.5026	17.0769	1.42227	1.05099	no-annotation	ping-pong
TCTTGCTGTGGAGGATGAGCGCTGG	8.12041	4.71086	0.598849	0.375355	no-annotation
TTCCGGTTTATTGTGATCCGCAGTCA	10.3351	12.366	0.823417	0.900852	no-annotation	ping-pong
CCTAGCTGATATAGGGACTTCTGCT	8.12041	4.71086	0.449137	0.525497	no-annotation	rRNA
TTTGAGTAAGCTCCAGGAGTCAGAG	16.979	7.65515	1.12284	0.75071	no-annotation
TTTGAGTAAGCTCCAGGAGCCAGTGA	14.0262	7.65515	0.673705	0.975923	no-annotation	ping-pong
TCCATCAACTGATTCTTTTGCACT	19.9319	10.5994	1.34741	0.975923	no-annotation
TCCAGATGGAGCCTCAGCCATAATT	2.95288	2.94429	0.449137	0	no-annotation	ping-pong
TTATACATGTTTCAGTTCCGTTCTT	2.95288	2.94429	0.449137	0	no-annotation	ping-pong
TCTTTGCGACCATGTGGACTATAGCT	14.7644	8.83287	1.27255	0.525497	no-annotation	ping-pong
TCCTACAGGGTGAGGGTGCAGTG	2.95288	2.94429	0.299424	0.150142	no-annotation	ping-pong
TTCCACTGCAGGGTCACACGTTTG	2.95288	2.94429	0.299424	0.150142	no-annotation
CTCCACTGCAGGGTCACAGGTTTGA	17.7173	8.83287	0.823417	1.20114	no-annotation
TTTGCTCAAACCCATGTCCATTGATT	8.85863	5.88858	0.523993	0.600568	no-annotation	ping-pong
TCCTTGCGACCCTGTGGACTGTAGC	2.95288	2.94429	0.224568	0.225213	no-annotation	ping-pong
TCGGCACCTCTGTTACAGCATTGTATCCA	2.95288	2.94429	0.224568	0.225213	no-annotation
TCTTGCTGTGGAGGATGCGCGCTA	2.95288	2.94429	0.224568	0.225213	no-annotation
TNCCTTTGATACGCACCTTAACTCT	2.95288	2.94429	0.224568	0.225213	no-annotation
TTCCACTGCAGGGTCACAGGCTTGAAC	11.8115	8.83287	0.598849	0.975923	no-annotation
TCCTATAGGGCGAGGGTGCAGTGGG	2.95288	2.94429	0.149712	0.300284	no-annotation	ping-pong
TTTGCTCAAACTCATGACCATTGATT	2.95288	2.94429	0.149712	0.300284	no-annotation	ping-pong
TCCTATAGGGTGGGGGTGCAGTG	21.4084	7.06629	1.12284	1.05099	no-annotation	ping-pong
TAAAGAGTAATAGAATGAGCATAGCT	2.95288	2.94429	0.0748561	0.375355	no-annotation
TCTTTGCGACCCTGTGGACTGTAGCCCTCCA	2.95288	2.94429	0.0748561	0.375355	no-annotation	ping-pong
TCTTGCTGTGGAGTATGAGCGCTAGGA	12.5497	10.0106	1.34741	0.375355	no-annotation
TCTAGTTGCGAGCAGGGGCAGCTCTTC	70.8691	45.9309	4.71593	4.20398	no-annotation
CCTCACAGGGATGGAATCTGTCAGTG	12.5497	7.06629	0.598849	0.900852	no-annotation	ping-pong
TGCACCGGGACTTTGTGGTGTGACC	9.59685	10.0106	0.823417	0.675639	no-annotation
TCCATCTGCTCATCGCCGCTTCACA	9.59685	4.122	0.598849	0.450426	no-annotation
TTCTTTACCAGCTGAGCCACGAGGGA	6.64397	7.06629	0.673705	0.375355	no-annotation	ping-pong
ACCACCTTTTCCCTTCAAATGTAGCT	6.64397	4.122	0.37428	0.450426	no-annotation
TGCACAGGGACTTTGTGGTGTGACC	6.64397	4.122	0.37428	0.450426	no-annotation
TCCTATAGGGTGAGGGTGAAGTGGA	3.6911	4.122	0.523993	0.075071	no-annotation	ping-pong
TCAGTCTTATCGTGGCTCCTTTGCT	10.3351	5.29972	0.673705	0.525497	no-annotation
TCCACTGTGAGAGGTATGGGGTCAG	14.0262	9.42172	0.898273	0.900852	no-annotation	ping-pong
TGAATACCCGCAATAGTGCCAGGCACTGTC	3.6911	4.122	0.37428	0.225213	no-annotation	ping-pong
ACCTATAGGGTGAGGGTGCAGTGGGT	62.7486	32.976	3.81766	3.52834	no-annotation	ping-pong
TAAAACCTCACTTACCAACCTCTGCC	14.0262	6.47744	0.973129	0.600568	no-annotation
TTCTTGGGAATTGTGATGAGGGCTA	3.6911	4.122	0.299424	0.300284	no-annotation
CTCCGGTTTATTGTGATCCACAGT	3.6911	4.122	0.224568	0.375355	no-annotation
ATTTCAGTGATCCAGCTCTAAGTAAGAA	4.42932	5.29972	0.598849	0.150142	no-annotation
TTTGAGTAAGCACCAGGAGTCAGTG	4.42932	5.29972	0.523993	0.225213	no-annotation	ping-pong
TCTTTGCGACCCTGTGGACTGTAGACA	4.42932	5.29972	0.37428	0.375355	no-annotation	ping-pong
TTTACTGAATAGTCCTGCAGGGCCTT	4.42932	5.29972	0.224568	0.525497	no-annotation
TCTTTGTGACCCCCATTGACTATACA	4.42932	5.29972	0.149712	0.600568	no-annotation	ping-pong
TACTGTCTGAGCCACCAGGGAGGTGG	8.12041	3.53315	0.523993	0.375355	no-annotation
TCCACCTGCTCATCACCGCTTCACAA	5.16754	6.47744	0.748561	0.150142	no-annotation
TCACTTACTAGCTCTGATAAACTGGAA	8.12041	3.53315	0.449137	0.450426	no-annotation	ping-pong
TCTGGCTTCTTGGTAAACTGTGTGGCA	8.12041	3.53315	0.449137	0.450426	no-annotation
CCCTATAGGGTGAGGGTATAGTGGGA	25.8377	15.8992	1.64683	1.57649	no-annotation	ping-pong
TCCTATAGGGAGAGGGTATAGTGGGT	20.6701	22.9655	2.02111	1.35128	no-annotation	ping-pong
TGCATTGGCAGGCGGGCTCTTTATGAA	8.85863	4.71086	0.673705	0.375355	no-annotation	ping-pong
TCCATCGGCCTGGGGCAGACCTT	5.16754	3.53315	0.37428	0.300284	no-annotation
TTCCACTGCAGGGTCACGGGTTTGAAA	19.9319	12.9549	0.898273	1.65156	no-annotation
TCCACGTGGTAATCTTGCTGCACCT	19.1937	8.83287	1.34741	0.825781	no-annotation
TCCCACTGCAGGGTCACAGGTTTGAACCA	5.16754	3.53315	0.299424	0.375355	no-annotation
TCCTATAGGGTGATGGTATAGTGGGA	11.0733	8.24401	0.973129	0.525497	no-annotation	ping-pong
TGTGATAGTACTAGGAGGTGGAGCT	16.979	12.9549	1.42227	0.900852	no-annotation
TTAGCACATTCTGTAGGACCACCCTTA	5.90575	4.71086	0.37428	0.450426	no-annotation
TTTTCTGGAACTCCCTTGCTTTTTCC	5.90575	4.71086	0.37428	0.450426	no-annotation	ping-pong
ATCCACTGCAGAGTCTAGAGGTTTG	5.90575	4.71086	0.299424	0.525497	no-annotation	ping-pong
TATAAATGTTTCAGTGCCGTTCTTCA	5.90575	4.71086	0.149712	0.675639	no-annotation
TCCTTTATGATAGACTGGTCTGATC	7.38219	7.06629	0.598849	0.525497	no-annotation	ping-pong
TTCCTTCAGGCCAGTGTCTCCCA	19.9319	14.7214	1.72169	0.975923	no-annotation
TCCTATAGTGTGAGGGTATAGTGGGA	11.8115	6.47744	0.823417	0.600568	no-annotation	ping-pong
TACTATAGGGTGAGGGTATAGTGGGT	99.6596	80.0847	7.41075	6.60625	no-annotation	ping-pong
TCCATCTGCTCATCACAGCTTCACAA	7.38219	4.122	0.673705	0.225213	no-annotation
TTCCACTGCAGGGTCACAGGTTTTAACA	7.38219	4.122	0.598849	0.300284	no-annotation
TCAGTCTTATTGTGGCTACTTTGCT	26.5759	11.7772	1.42227	1.57649	no-annotation
CTCTCAAGGACTCTCTCTTCCT	10.3351	8.83287	0.898273	0.600568	no-annotation
TTCTCGGGAATTGTGATGAGGGT	9.59685	7.65515	0.748561	0.600568	no-annotation
TTCCTTACCAGCTGAGCCACAAGGGA	3.6911	5.88858	0.523993	0.225213	no-annotation
TCCTATAGGGTGAGGGCGTAGTGGGT	8.85863	6.47744	0.598849	0.600568	no-annotation	ping-pong
TTGATTCCCCTTGAGATAGACTGGTT	8.12041	5.29972	0.449137	0.600568	no-annotation	ping-pong
TTCTCAAGGACTCCCTCTTCCTTAT	5.16754	8.24401	0.673705	0.375355	no-annotation	ping-pong
TCTGGCTGATATAGGGACTTCTGCT	3.6911	5.88858	0.37428	0.375355	no-annotation
GCCTATAGGGTGAGGGTGCAGTGGGT	2.95288	4.71086	0.224568	0.375355	no-annotation	ping-pong
TTCCGGTTTATTGTGATACACAGTCA	15.5026	6.47744	0.973129	0.75071	no-annotation	ping-pong
TCCTATAGGGTGAGTGTATAGTGGGA	13.2879	10.5994	0.973129	0.900852	no-annotation	ping-pong
TTTGGCACCAGGGATGGATTTCATCGA	10.3351	5.88858	0.898273	0.375355	no-annotation	ping-pong
TTCCTTCAGGTCAGTGTCCCCCAAT	19.1937	17.0769	1.42227	1.42635	no-annotation
TCCTGCTGCAGAACATAGGCCCT	11.0733	7.06629	0.523993	0.900852	no-annotation	ping-pong
TCTGACATCGGTTGCCCTGCT	11.0733	7.06629	0.299424	1.12607	no-annotation
TGCAACAAGAGTAACCACCACAATAAGAA	7.38219	8.83287	0.673705	0.600568	no-annotation	ping-pong
TTCCGGTTTATTGTGATCCGCAGTC	6.64397	7.65515	0.748561	0.375355	no-annotation	ping-pong
TCTAGCTTATATAGGGACTTCTGCT	9.59685	4.71086	0.449137	0.675639	no-annotation
TTCTCAAGGACTCTCTCTTACT	5.90575	6.47744	0.673705	0.300284	no-annotation	ping-pong
TTCTTTACCAGCTGAGCCACAAGGGG	5.90575	6.47744	0.673705	0.300284	no-annotation	ping-pong
TCAACGTGGTCATCTTGCTGCACCT	12.5497	6.47744	0.973129	0.525497	no-annotation	ping-pong
CCTCTCTGCATAGCTCCTTGTTTAGT	21.4084	14.7214	1.64683	1.20114	no-annotation
TCAATCTGCTCATCACCGCTTCACA	8.85863	8.24401	0.898273	0.450426	no-annotation
TATTTGCGACCCTGTGGACTGTAGCCC	4.42932	4.122	0.449137	0.225213	no-annotation	ping-pong
TGCACTGGGGCTTTGTGGTGTGACC	16.2408	9.42172	0.973129	1.05099	no-annotation
TGCAACAAGAGTAACCACCACAATAAGA	4.42932	4.122	0.299424	0.375355	no-annotation	ping-pong
TGGGCTCTACTTACTTCATTGAGGCA	8.12041	7.06629	0.898273	0.300284	no-annotation
TATCTCTTGAAGGATAGGCCTCTT	4.42932	4.122	0.224568	0.450426	no-annotation
TCTATTTGCGAGCAGGGACAGCTCTTC	4.42932	4.122	0.224568	0.450426	no-annotation	ping-pong
TTCTCAAGGGGGAAGAAAGGACAAA	4.42932	4.122	0.149712	0.525497	no-annotation	ping-pong
TCAACTGTGAGAGGTATGAGGTCAG	8.12041	7.06629	0.598849	0.600568	no-annotation
ATCAAAGCTGAGAGAGTAGCAAGATG	3.6911	2.94429	0.37428	0.150142	no-annotation	ping-pong
TCAGTACCTATGACAGAACTGGAGC	3.6911	2.94429	0.37428	0.150142	no-annotation
TTCCACTGCAGGGTCACAGGTTAGAACCA	3.6911	2.94429	0.37428	0.150142	no-annotation
CCTACTTGGATAACTGTGGTAAT	7.38219	5.88858	0.673705	0.375355	ping-pong
CCCTATAGGGTGAGGGTATAGTGGAA	3.6911	2.94429	0.299424	0.225213	no-annotation	ping-pong
TCTCAAGGACTCTCTCTTACTTAT	3.6911	2.94429	0.299424	0.225213	no-annotation
TCTGACTTATAGATATACAGCATGGCA	3.6911	2.94429	0.299424	0.225213	no-annotation
TGGTAAAGGGAGCCAGAACTATGCA	3.6911	2.94429	0.299424	0.225213	no-annotation
CGCATTGGCAGGCGGGTTCTTTATGAA	3.6911	2.94429	0.224568	0.300284	no-annotation
TAGTCACACTGAGTCCTTTCAACTA	3.6911	2.94429	0.224568	0.300284	no-annotation
TCGAATTGTGGTGTTAGAGAA	3.6911	2.94429	0.224568	0.300284	no-annotation	ping-pong
TTTCAGGGCTGGGGTCTCATCTTTT	3.6911	2.94429	0.224568	0.300284	no-annotation
TCCTTTAGGATAGACTGGTCTGGTC	7.38219	5.88858	0.37428	0.675639	no-annotation	ping-pong
TACACTGCCATGGATTGCTCCAGAAA	3.6911	2.94429	0.149712	0.375355	no-annotation
TTAAGTCTTACTGAGTCTAGAACTG	3.6911	2.94429	0.149712	0.375355	no-annotation
TTCCTTCAGCTCAGTGTCTCCCA	3.6911	2.94429	0.149712	0.375355	no-annotation
TGAGTCTTATTGTGGCTCCTTTGCTT	6.64397	9.42172	0.823417	0.450426	no-annotation
TTCCACTGCAGGGTCACAGGTCTG	5.90575	3.53315	0.37428	0.375355	no-annotation	ping-pong	tRNA
CCCATCTTTTCCCTTCAAATGTAGCT	8.85863	5.29972	0.523993	0.600568	no-annotation
TACTGTTACCTCCTTAGAACATGGT	5.90575	3.53315	0.149712	0.600568	no-annotation
CCTTGATGAAAGTGAAAGTGGAGAGT	14.0262	7.65515	0.898273	0.825781	no-annotation	ping-pong
TCCACCTGCTCATCACCGCTTCACA	8.12041	4.122	0.748561	0.225213	no-annotation
TCATTGTACATGCCCATCCAATCTT	8.12041	4.122	0.673705	0.300284	no-annotation
ACCATTCGTAGACGACCTGCTTC	8.12041	8.83287	0.748561	0.600568	no-annotation
TCCTATAGGGTGAGGGTATAGTGGGG	24.3612	21.7877	2.02111	1.65156	no-annotation	ping-pong
TGCATCTCAGAAGCCTCTTGTTTCT	8.12041	4.122	0.523993	0.450426	no-annotation
ATTGAGTAAGCTCCAGGAGTCAGTGAA	13.2879	6.47744	1.04799	0.525497	no-annotation	ping-pong
TTTTGTTGCGGAGAGCAGGCTCTAGGA	8.12041	8.83287	0.523993	0.825781	no-annotation
TCTAGCTGATATAGGGACCTCTGCT	15.5026	11.7772	0.898273	1.27621	no-annotation	ping-pong
TCCTATAGGGTGAGGGTACAGTGGGT	53.89	38.2758	2.99424	4.35412	no-annotation	ping-pong
TCCTATAGGGTGAGTGTGCAGTGGGT	25.0995	20.0212	1.79655	1.8017	no-annotation	ping-pong
TCCTATAGGGTGAGGGTGCAGCGGGA	12.5497	5.29972	0.673705	0.75071	no-annotation	ping-pong
CGCATCTCAGTAGCCTCTTGTTTCT	16.979	11.1883	1.04799	1.20114	no-annotation
CCCTATAGGGTGAGGGTGCAGTGGG	13.2879	12.9549	1.27255	0.825781	no-annotation	ping-pong
TCCTATAGTGTGAGGGTATAGTGGGT	44.2932	40.0423	3.81766	2.92777	no-annotation	ping-pong
TCCTATACGGTGAGGGTATAGTGGGT	11.0733	7.65515	0.898273	0.600568	no-annotation	ping-pong
TTTTCAGTGATCCAGCCCTAAGTAA	5.90575	10.0106	0.673705	0.600568	no-annotation
TCCGACATCGGTTGCTCTGCTTCAAA	8.85863	7.06629	0.299424	0.975923	no-annotation
TTGTCGACAAGGAATTGGGACCCCT	15.5026	8.83287	0.523993	1.42635	no-annotation	ping-pong
TATACATGTATCAGTGCCGTTCTTCA	3.6911	4.71086	0.523993	0.150142	no-annotation
TCTGACATCGGTTGCTCCGCTTC	3.6911	4.71086	0.449137	0.225213	no-annotation
TCTTCAGTGATCCAGCTCTAAGTAAAA	3.6911	4.71086	0.37428	0.300284	no-annotation
TTGTCGACAGGGAATTGGGACCTCT	8.12041	5.88858	0.449137	0.675639	no-annotation	ping-pong
TTCCTTCAGGCCAGTGTCTCCCAATG	5.90575	5.29972	0.37428	0.525497	no-annotation
TTGTCGACAAGGAATTGGGACCCCTA	3.6911	4.71086	0.299424	0.375355	no-annotation	ping-pong
TGCACTGGGACTTTGTGTTGTGACCGT	5.90575	5.29972	0.224568	0.675639	no-annotation
GCTTTGGTGACTCTAGATAACCTC	19.9319	7.06629	1.42227	0.75071	rRNA	ping-pong
TAAAGAGTAATAGAATGAGGGTAGCT	8.85863	8.83287	0.748561	0.675639	no-annotation	ping-pong
TGCAACAAGAGGAACCACCGCAATA	9.59685	5.29972	0.523993	0.675639	no-annotation	ping-pong
TCCTATAGGGTGAGGGTATAGTGCGT	33.9581	26.4986	2.54511	2.3272	no-annotation	ping-pong
TACTATCACGCTGAGGGTTATGGCT	17.7173	12.9549	1.42227	1.05099	no-annotation
TGAAACAAGAGGAACCACCACAATAAGA	5.16754	4.122	0.523993	0.225213	no-annotation	ping-pong
TGTGAGGTGAATGCAATTGTGTGGTA	5.16754	4.122	0.523993	0.225213	no-annotation	ping-pong
TTAAACCTCACTTACCAACCTATGCC	9.59685	11.7772	0.898273	0.825781	no-annotation
CTTGAGTAAGCTCCAGGAGTCAGT	5.16754	4.122	0.449137	0.300284	no-annotation
TAATACATGTTTCAGTGCCGTTCTT	5.16754	4.122	0.449137	0.300284	no-annotation
TGCCAATTCAGGGGACATGGGCTTG	5.16754	4.122	0.299424	0.450426	no-annotation	ping-pong
TGGAAGAAAATTTGAGCTGCCGTAGGA	5.16754	4.122	0.299424	0.450426	no-annotation
ATCTCAAGGACTCTCTCTTCCTT	14.0262	14.7214	1.34741	0.975923	no-annotation	ping-pong
TCCCAAGGACTCTCTCTTCCTTAT	2.95288	3.53315	0.449137	0.075071	no-annotation
TTCCACTGCGGGGTCACAGGTTTGAAA	16.979	11.7772	0.973129	1.35128	no-annotation
TTCTCAAGGACCCTCTCTTCCTTA	8.85863	4.122	0.598849	0.450426	no-annotation	ping-pong
TAATCTCCCATGGTAGTAAGGTC	2.95288	3.53315	0.37428	0.150142	no-annotation
TGGAAGAAAATTTGAGCTGCTGTAGGAAC	2.95288	3.53315	0.37428	0.150142	no-annotation	ping-pong
TGCAACAAGGGGAACCACCACAATAAG	15.5026	7.65515	1.27255	0.600568	no-annotation	ping-pong
TCCATCAACTGATTCTTTTACCCT	2.95288	3.53315	0.299424	0.225213	no-annotation
TCCTATAGGGTGAGGGTATAGCGGG	2.95288	3.53315	0.299424	0.225213	no-annotation	ping-pong
CGCAACAAGAGGAACCACCACAATA	8.85863	4.122	0.299424	0.75071	no-annotation
TCCACTGTTAGAGGTATGAGGTCA	2.95288	3.53315	0.224568	0.300284	no-annotation	ping-pong
TCTAAGTTAACTCATTCTCTGAAAGAAA	2.95288	3.53315	0.224568	0.300284	no-annotation	ping-pong
TCTTGGGAATTGTGATGAGGGCT	2.95288	3.53315	0.224568	0.300284	no-annotation
TGCATTGAACCTGGACTTGCGACT	2.95288	3.53315	0.224568	0.300284	no-annotation	ping-pong
TTCCTTCAGGTCAGCGTCTCCC	2.95288	3.53315	0.224568	0.300284	no-annotation
TCTTTGTGACACCATGGACTATGCAG	2.95288	3.53315	0.149712	0.375355	no-annotation
TCTAGCTGATATAGGGACTTATGCT	6.64397	3.53315	0.449137	0.375355	no-annotation	ping-pong
TTCCACTACAGGGTCACAGGTTTGA	6.64397	3.53315	0.299424	0.525497	no-annotation	ping-pong
TGCAACAAGAGGGACCACCACAATAAG	7.38219	6.47744	0.823417	0.300284	no-annotation	ping-pong
TGCAACAAGGGGAACCACCACAATAAAA	18.4555	19.4323	1.64683	1.42635	no-annotation	ping-pong
TTTGGCGCCAGGGATGGATTTCATGGAA	11.0733	12.9549	0.973129	0.975923	no-annotation	ping-pong
TGCACTGGGACTTTGTGGTGTGCCC	11.8115	9.42172	0.598849	1.12607	no-annotation
ACATCTCCCATGGTAGTAAGGTCAT	4.42932	2.94429	0.523993	0.075071	no-annotation
TCTCCCTGCATAGCTCCTTGT	4.42932	2.94429	0.523993	0.075071	no-annotation	ping-pong
TCAGCATGAAACCGCCACAGGTATTA	4.42932	2.94429	0.449137	0.150142	no-annotation	ping-pong
TCTCTCTACATAGCTCCTTGTTTAG	4.42932	2.94429	0.449137	0.150142	no-annotation
TCAGCATGAAACAGCCATAGGTATT	4.42932	2.94429	0.37428	0.225213	no-annotation	ping-pong
TCCTATAGGGTGAGGGAGCAGTGGGT	18.4555	14.7214	1.49712	1.20114	no-annotation	ping-pong
TAGTTTTCTTGGCCGTAAAATGGGGA	4.42932	2.94429	0.299424	0.300284	no-annotation
TCAGCGTGAATCCGCCACAGGTA	4.42932	2.94429	0.299424	0.300284	no-annotation
TCATATAGGGTGAGGGTATAGTG	4.42932	2.94429	0.299424	0.300284	no-annotation
TTCTCAAGGTCTCTCTCTTCCTT	4.42932	2.94429	0.299424	0.300284	no-annotation	ping-pong
TTGATTTCCCTTGGGATAGACTGGT	4.42932	2.94429	0.299424	0.300284	no-annotation
TTCTTGCGAATTGTGATGAGGGT	5.16754	5.88858	0.523993	0.375355	no-annotation
CCCTAAAGAAGATCAGTCCTGGGTG	4.42932	2.94429	0.224568	0.375355	no-annotation
TTCCGGTTTATTGCGATCCACAGTC	5.16754	5.88858	0.449137	0.450426	no-annotation	ping-pong
TCCTATAGGGTGAGGGTATAGTGGCA	5.16754	5.88858	0.37428	0.525497	no-annotation	ping-pong
TTCCTTCAGGTCAGTGTCTCACA	7.38219	8.24401	0.748561	0.525497	no-annotation
TCTCTCTGCATAGCTACTTGTTTAG	16.2408	7.65515	1.1977	0.75071	no-annotation
TTTTCAGTGATCCAGCTCTAGGTAA	6.64397	5.29972	0.523993	0.450426	no-annotation
TCACTAGAGACTTGGGTCCCCTGAGTCCCTCTT	6.64397	5.29972	0.449137	0.525497	no-annotation	ping-pong
TTCCACTGCAGGGTCACAGGTATGAAC	6.64397	5.29972	0.449137	0.525497	no-annotation
TATACATGTTTCAGTGCAGTTCTTCA	20.6701	12.366	1.57198	1.12607	no-annotation	ping-pong
TCCTATATGGTGAGGGTATAGTGGGA	11.0733	10.0106	1.04799	0.675639	no-annotation
TCTAAAGGACTCTCTCTTCCTT	2.95288	5.29972	0.299424	0.375355	no-annotation	ping-pong
TTCTTTACCACCAATGCGACTTGGGA	2.95288	5.29972	0.299424	0.375355	no-annotation	ping-pong
ACCGTATAGTCAGAGCTGTGGTCTCTCCA	8.12041	4.71086	0.598849	0.450426	no-annotation
TCTTGCTGTGGAGGATGAGCGCTATG	15.5026	6.47744	1.34741	0.450426	no-annotation
TATATGGACTCCCGAGCTGTGGCA	18.4555	11.7772	1.42227	1.05099	no-annotation	ping-pong
TCTAGTTGCGAGCAGGGACAGCTATT	4.42932	4.71086	0.598849	0.150142	no-annotation
TACTATAGGGTGAGGGTGCAGTGGAA	6.64397	7.06629	0.748561	0.375355	no-annotation	ping-pong
TATACACGTTTCAGTGCCGTTCTT	4.42932	4.71086	0.449137	0.300284	no-annotation
TCTTTGCGACCCTCTGGACTGTAGCC	4.42932	4.71086	0.449137	0.300284	no-annotation	ping-pong
TCCTACAGGGTGAGGGTGCAGTGGGT	8.85863	9.42172	0.898273	0.600568	no-annotation	ping-pong
TCCTATAGGGCGAGGGTGCAGTG	6.64397	7.06629	0.673705	0.450426	no-annotation	ping-pong
TACTGTTACCCCTTTAGAACATGGT	4.42932	4.71086	0.37428	0.375355	no-annotation	ping-pong
TTTGGCACCAGGGATGTATTTCATGGAA	4.42932	4.71086	0.37428	0.375355	no-annotation	ping-pong
TTCTTTACCACTAATGCGACCTGGGA	11.0733	11.7772	0.898273	0.975923	no-annotation	ping-pong
TCATCAGTGCTGGAGATGTGCCC	4.42932	4.71086	0.299424	0.450426	no-annotation
TCCCACTGCAGGGTCACAGGTT	6.64397	7.06629	0.449137	0.675639	genomic_misc-tRFs	ping-pong	tRNA
TTGGAAAAGACTCTGATGCCGGGA	4.42932	4.71086	0	0.75071	no-annotation	ping-pong
TCTATGTGACCCCCATGGACTATACA	5.90575	4.122	0.748561	0.075071	no-annotation	ping-pong
TCCCACAGGGATGGAATCTGTCAGTG	10.3351	8.83287	0.673705	0.900852	no-annotation	ping-pong
ACTTTGCGACCCTGTGGACTGTAGCCCACCA	7.38219	11.7772	0.823417	0.75071	no-annotation	ping-pong
TCCTATAGGGTTAGGGTATAGTGGGT	31.0052	36.5092	2.84453	2.70256	no-annotation	ping-pong
ACAGTCTTATTGTGGCTCCTTTGCT	25.8377	8.83287	1.34741	1.50142	no-annotation
TTCCTTAGATACGCACCTTAACTC	5.90575	4.122	0.598849	0.225213	no-annotation
TACATCTCAGTAGCCTCTTGTTTCT	8.12041	6.47744	0.299424	0.900852	no-annotation
TCCTATAGGGTGAGGGTACAGTGGGA	11.0733	13.5437	0.898273	1.12607	no-annotation	ping-pong
TGCAACAAGAGGAACCACCACAATAGGA	5.90575	4.122	0.37428	0.450426	no-annotation	ping-pong
TTAAACCCCACTTACCAACCTCTGCC	27.3141	18.2546	1.79655	1.95185	no-annotation
TCTTTGTGACCCTATTGACTGCAGCA	6.64397	8.83287	0.973129	0.300284	no-annotation	ping-pong
CGCGACCTCAGATCAGAC	13.2879	7.65515	0.823417	0.900852	no-annotation
ACTTTGCGACCCTGTGGACTGTAGCA	7.38219	3.53315	0.748561	0.150142	no-annotation	ping-pong
TACTATCACACTGAGGGTTACGGCT	10.3351	10.5994	1.04799	0.675639	no-annotation
TCATATAGGGTGAGGGTGTAGTGGGT	6.64397	8.83287	0.673705	0.600568	no-annotation	ping-pong
TCCTATAGGGTGAGGGTGAAGTGGGT	41.3403	22.3766	2.61996	2.62749	no-annotation	ping-pong
TCCACGTGGTCATCTTGCTGCACAT	14.7644	7.06629	1.12284	0.675639	no-annotation
TCCTGTAGGGTGAGGGTATAGTGGGT	33.2199	25.9097	2.02111	2.8527	no-annotation	ping-pong
TTCTTGGGAATTGTGATGAGGGCTG	36.1727	24.732	3.21881	1.8017	no-annotation
TCACTGGAGTAGCACTTTCATTTCCTT	4.42932	6.47744	0.37428	0.525497	no-annotation
TACTATCACACAGAGGGTTATGGCT	5.90575	5.88858	0.449137	0.525497	no-annotation	ping-pong
TCCTATAGGGTGAGGGTGCGG	5.90575	5.88858	0.37428	0.600568	no-annotation	ping-pong
TCTCCCTGCATAGCTCCTTGTTTAGT	13.2879	11.1883	0.973129	1.05099	no-annotation
TCAACAGTGCAGCCCCGAGAGAGCCTT	7.38219	5.29972	0.673705	0.375355	no-annotation	ping-pong
TTTGGCACCAGGGATGGATTTCAAGGA	7.38219	5.29972	0.598849	0.450426	no-annotation	ping-pong
TCACTGGAGTAGCACTATCGTTTCC	7.38219	5.29972	0.299424	0.75071	no-annotation
TCCTAAAGAAGATCAGTCCTGGGCG	8.85863	4.71086	0.598849	0.525497	no-annotation	ping-pong
CTATACATGTTTCAGTGCCGTTCT	3.6911	3.53315	0.523993	0.075071	no-annotation
CAACTTCTTAGAGGGACAAGTGGCGTT	12.5497	8.24401	0.673705	1.05099	ping-pong	Mt_tRNA
TCTGACACCGGTTGCTCTGCTTCA	12.5497	8.24401	0.673705	1.05099	no-annotation
TTCCGGTTTATTGCGATCCACAGT	10.3351	4.122	0.523993	0.675639	no-annotation	ping-pong
TATAAGTTAACTCCTCCTCCGAAAGAA	3.6911	3.53315	0.37428	0.225213	no-annotation
TCCTATAGGGTTAGGGTATAGTGGG	3.6911	3.53315	0.37428	0.225213	no-annotation
TGCTCTGGACTAGGCTTTGGCTTAA	3.6911	3.53315	0.37428	0.225213	no-annotation
TGTTGTGGAATATAGAGTCGTGAAAA	3.6911	3.53315	0.37428	0.225213	no-annotation	ping-pong
TTATACATGTTTCAGTGACGTTCT	3.6911	3.53315	0.37428	0.225213	no-annotation	ping-pong
TTATACATGTTTCAGTGCCGATCTT	3.6911	3.53315	0.37428	0.225213	no-annotation	ping-pong
TCCTAAACAGTTTCAGTTGACCCCT	3.6911	3.53315	0.299424	0.300284	no-annotation
TCCTATAGGGTGAGGGTGAAG	3.6911	3.53315	0.299424	0.300284	no-annotation	ping-pong
TCGAGTTGTGGTGTTGGAGAAGACTTG	3.6911	3.53315	0.299424	0.300284	no-annotation	ping-pong
TTCCCAAGGAGGAAGAAAGGACAAAC	3.6911	3.53315	0.299424	0.300284	no-annotation	ping-pong
TCCTATATGGTGAGGGTATAGTGGGT	49.4607	33.5649	2.84453	4.05383	no-annotation	ping-pong
TTCTTGGGAATTGAGATGAGGGT	14.0262	9.42172	1.04799	0.900852	no-annotation	ping-pong
TACAACAAGAGGAACCACCACAATAAAA	5.16754	2.94429	0.449137	0.225213	no-annotation	ping-pong
TGCAACAAGAGGAACCACCACAAC	5.16754	2.94429	0.449137	0.225213	no-annotation	ping-pong
TTCCTTCCAAGGAGCAGGCGTCTCAATG	5.16754	2.94429	0.449137	0.225213	no-annotation
CGCCAATTCAGGGGACATGGGTTT	5.16754	2.94429	0.37428	0.300284	no-annotation
TCCTATAGGGTTAGGGTGTAGTGGGT	5.16754	2.94429	0.37428	0.300284	no-annotation	ping-pong
TAGGTGCTGACAAGGCTCAGGGTG	10.3351	5.88858	0.673705	0.675639	no-annotation
TAAAGAGTAATAGAGTGAGGATAGCT	5.16754	2.94429	0.299424	0.375355	no-annotation	ping-pong
TCCACAGTGCAGCCACGAGAGAGCCTT	11.8115	5.29972	0.973129	0.450426	no-annotation
TCACCTCCCATGGTAGTAAGGTCAT	5.16754	2.94429	0.224568	0.450426	no-annotation	ping-pong
ACCTGCGGAAGCCAAGAAGGAAAC	5.16754	2.94429	0.149712	0.525497	no-annotation
TTCTTTACCGCTAATGCGACTTGGGA	14.0262	11.1883	0.748561	1.35128	no-annotation
TTTGAGTAAGCTCCAGGAGTAAGTGA	22.1466	14.7214	1.72169	1.35128	no-annotation
TCTCGCAGGGATGGAATCTGTCAGTA	3.6911	5.29972	0.37428	0.375355	no-annotation	ping-pong
TTTCTCAAATTCCCCTGTAAGAGTTC	3.6911	5.29972	0.299424	0.450426	no-annotation	ping-pong
ACCTCAGATCAGACGTGGCGACCCGCTGAA	5.16754	4.71086	0.523993	0.300284	no-annotation
TACACTGCCGGGGATTGCTCCAGAAA	10.3351	9.42172	0.823417	0.825781	no-annotation
TACCAATGCAAGAGACGCGAGTTCT	5.16754	4.71086	0.37428	0.450426	no-annotation
ACCTATAGGGTGAGGGTGTAGTGGGT	7.38219	12.366	0.823417	0.825781	no-annotation	ping-pong
TACACTGTGAGAGGTATGAGGTCA	6.64397	4.122	0.598849	0.300284	no-annotation	ping-pong
TGCATCTAAGTAGCCTCTTGTTTCTG	5.16754	4.71086	0.224568	0.600568	no-annotation	ping-pong
TTCTTAGGAATTGTGATGAGGGTTG	8.85863	11.7772	0.748561	0.975923	no-annotation
TGAAGCTGCAGACTGAGAGAGT	6.64397	4.122	0.37428	0.525497	no-annotation
TTCCGGTTTATTGTGATACACAGTC	6.64397	5.88858	0.673705	0.375355	no-annotation	ping-pong
TCCTATAGGGTGAGCATGTAGTGGGCT	6.64397	5.88858	0.598849	0.450426	no-annotation	ping-pong
TTGTCGACAAGGGATTGGGACCTCT	8.12041	5.29972	0.748561	0.375355	no-annotation	ping-pong
ACCTATAGGGTGAGGGTGCAGTGGGA	14.7644	11.1883	1.12284	1.05099	no-annotation	ping-pong
TCCTATAGGGTGATGGTGCAGTG	8.12041	5.29972	0.598849	0.525497	no-annotation	ping-pong
ACTTTGTGACCCCCATGGACTATACA	5.16754	8.24401	0.523993	0.600568	no-annotation	ping-pong
TCCGTATAGTCAGAGCTGTGGTCTCCCCA	8.12041	7.06629	0.748561	0.525497	no-annotation
TTCCACTGCGGGGTCACAGGTTTGA	9.59685	8.24401	0.898273	0.600568	no-annotation
TAAACTGGAAAATTCAAGAGAAGGGGA	14.0262	8.24401	0.973129	0.900852	no-annotation	ping-pong
TCCACTGTGAGAGGTATGAGGTAAG	12.5497	10.5994	1.04799	0.900852	no-annotation	ping-pong
TCTTTGCGAACCTGTGGACTATAGCT	5.90575	2.94429	0.673705	0.075071	no-annotation	ping-pong
TCAGCACCCATGACAGAACTGGAGCA	13.2879	5.29972	1.1977	0.375355	no-annotation
ATCCAGAACAAGGCCATAAGTGTA	4.42932	3.53315	0.598849	0.075071	no-annotation	ping-pong
TTTGCTCAGCTTCATGCCCATTGAAT	4.42932	3.53315	0.598849	0.075071	no-annotation	ping-pong
TTCCACTGCAGGGTAACAGGT	7.38219	5.88858	0.898273	0.225213	genomic_misc-tRFs
TCCTATAGGGTGAGGGTGCAATGGGT	13.2879	5.29972	0.973129	0.600568	no-annotation	ping-pong
TTCTTGGGAATTGTGATGAGCGT	7.38219	4.122	0.673705	0.300284	no-annotation	ping-pong
TCCTGTAGGGTGAGGGTGCAGTGGGA	4.42932	3.53315	0.523993	0.150142	no-annotation	ping-pong
TTCTCAAGGACCCTCTCTTCC	4.42932	3.53315	0.523993	0.150142	no-annotation	ping-pong
TCCACAGTGCAGCCCCGAGAGAGACTT	4.42932	5.29972	0.673705	0.150142	no-annotation
TCCTTTAGGATTTACTGGTTTGAT	5.90575	4.71086	0.598849	0.300284	no-annotation	ping-pong
ACCCAGAACAAGGCCCTAAGTGTAT	4.42932	3.53315	0.449137	0.225213	no-annotation
TCTCACGGGGATGGAATCTGTCAGT	4.42932	3.53315	0.449137	0.225213	no-annotation
TCGAATTGTGGTGTCGGAGAAGACTTA	5.90575	2.94429	0.37428	0.375355	no-annotation	ping-pong
TCTTGCTGTGAAGGATGAGCGCTA	2.95288	4.122	0.449137	0.150142	no-annotation
TCTTTCTGTGGAGGATGAGCGCTA	2.95288	4.122	0.449137	0.150142	no-annotation	ping-pong
TTCCACCGCAGGGTCACAGGTTTGAAC	10.3351	4.71086	0.598849	0.675639	no-annotation
TCTTTGCAGCACTATGGCCTGTAGCCC	7.38219	5.88858	0.673705	0.450426	no-annotation	ping-pong
TTCCTTCAGGTCGGTGTCTCCCA	7.38219	5.88858	0.673705	0.450426	no-annotation
TCACTGGAGAAGCACTTTCGTTTCCTT	4.42932	3.53315	0.37428	0.300284	no-annotation
TCCTATAGGGTGAGGGTATAGCGGGT	47.246	28.854	3.0691	3.3782	no-annotation	ping-pong
TACATCTGCTCATCACCGCTTCACAA	4.42932	7.06629	0.673705	0.300284	no-annotation
TCTTTGCGCCCCTGTGGACTGTAGCCC	5.90575	2.94429	0.299424	0.450426	no-annotation
TTTGAGTAAGCTCCAGGAGTAAGTGAA	22.1466	8.83287	0.898273	1.72663	no-annotation
TTCCACTGCAGGGTCACGGGTTT	7.38219	4.122	0.37428	0.600568	no-annotation	ping-pong	tRNA
TTCTTTACCACTAATACGACTTGGGA	4.42932	3.53315	0.299424	0.375355	no-annotation
TCCCGGTTTATTGTGATCCACAGTCA	5.90575	2.94429	0.224568	0.525497	no-annotation	ping-pong
TGCAACAGGAGGAACCACCACAATA	2.95288	5.88858	0.449137	0.300284	no-annotation	ping-pong
TCTCAAGGACTCCCTCTTCCT	4.42932	8.83287	0.673705	0.450426	no-annotation
TCCATAAACTGATTCTTTTGCCCTCT	7.38219	9.42172	0.673705	0.75071	no-annotation
AAGCGCGGGTAAACGGCGGGAGTAAC	4.42932	5.29972	0.37428	0.450426	no-annotation
GAAAATCCGGGGGAGAGGG	4.42932	3.53315	0.224568	0.450426	no-annotation	Mt_tRNA
TCTAGTTGCGAGCAGGGACAGCTCGTC	4.42932	3.53315	0.149712	0.525497	no-annotation
TCACTGGAGCAGCACTTT	2.95288	4.122	0.149712	0.450426	no-annotation
TCACTTACCAGCTCTGATAACCTG	2.95288	4.122	0.0748561	0.525497	no-annotation
TCCTAAAGGGTGAGGGTGCAGTGGGT	15.5026	8.24401	0.449137	1.57649	no-annotation
TCTGACCTCGGTTGCTCTGCTTCAAT	14.0262	7.06629	0.823417	0.975923	no-annotation
TTCTAGGGAATTGTGATGAGGGT	11.0733	6.47744	0.898273	0.600568	no-annotation	ping-pong
TTTCATGGCTGTAGCCACCACCTGGTG	9.59685	8.83287	0.823417	0.75071	no-annotation
TCCTATAGGGTGAGGGTATAGTAGGT	25.8377	25.9097	2.39539	2.02692	no-annotation	ping-pong
TCCTATAGAGTGAGGGTGCAGTGGGT	8.12041	7.65515	0.748561	0.600568	no-annotation
TTCTTTACCACTGAGCCACTTGGGGA	9.59685	5.29972	0.673705	0.600568	no-annotation	ping-pong
TCTAAACTCAGCTGGTACATCAGGA	8.12041	5.88858	0.898273	0.300284	no-annotation
TTACACTGCAGGGTCACAGGTTTG	16.2408	13.5437	1.04799	1.50142	no-annotation	ping-pong
TCTTGCTGTGGAGGATGAGCTCTAGGA	6.64397	6.47744	0.823417	0.300284	no-annotation
AGACGAGAGGACGGGACGCC	230.324	734.306	38.7006	43.9165	no-annotation
TCCTATAGGGTGAGGGTATAGTGGCT	28.0523	27.0875	2.17083	2.55241	no-annotation	ping-pong
TCCTTGTGACCCCGTGGACTGTAGTCCACCAGGC	8.12041	4.122	0.673705	0.375355	no-annotation	ping-pong
GCCACAAAGAGTCGGAAACGACTGAGT	8.12041	4.122	0.598849	0.450426	no-annotation	ping-pong
TCCTATAGGGTCAGGGTATAGTGGGT	11.8115	13.5437	0.973129	1.20114	no-annotation	ping-pong
TCACTGGAGTTGCACTTTCGTTTCCT	8.12041	4.122	0.37428	0.675639	no-annotation
TGCACTGGGACTTTGTGGTGTTACCA	6.64397	4.71086	0.523993	0.450426	no-annotation
TCATATAGGGTGAGGGTGCAGTG	14.7644	7.06629	1.12284	0.75071	no-annotation	ping-pong
TTCAGGTTTATTGTGATCCACAGTC	5.16754	5.29972	0.823417	0.075071	no-annotation	ping-pong
TACTATAGGGTGAGGGTATAGTGGGA	20.6701	24.732	2.09597	1.8017	no-annotation	ping-pong
TCACTCGAGACTTGGGCCCCCTGAGTCCCTCTT	5.16754	5.29972	0.673705	0.225213	no-annotation	ping-pong
TTAAACCTCACTTACCACCCTCTGCCA	5.16754	5.29972	0.598849	0.300284	no-annotation
TACTACCACACTGAGGGTTATGGCTT	14.7644	5.29972	0.973129	0.75071	no-annotation
TAGGTGCTGACCAGGCCCAGGGTG	5.16754	5.29972	0.449137	0.450426	no-annotation
TCCTATAGGGTGAGGGTATAGTCGGA	11.8115	8.24401	0.748561	0.975923	no-annotation	ping-pong
TCTTTGTGACCCTATGGACTGCGGCA	16.979	11.7772	1.1977	1.27621	no-annotation	ping-pong
TATATGGACTCCTGAGCCGTGGCA	8.85863	11.1883	0.598849	1.12607	no-annotation	ping-pong
CCTCTCTGCATAGCTCCTTGTTT	13.2879	5.88858	0.449137	1.20114	no-annotation
TGGGCTCTACCGACTTCATTGAGGCA	5.16754	3.53315	0.598849	0.150142	no-annotation
TTAAACCTCACTTACCGACCTCTGC	5.16754	3.53315	0.598849	0.150142	no-annotation
ACTCTCTGCATAGCTCCTTGTTTAGT	11.8115	6.47744	0.673705	0.900852	no-annotation
TCTTTGCAACCCCATGGACTATAGCCC	5.16754	3.53315	0.523993	0.225213	no-annotation	ping-pong
TCCTATAGAGTGAGGGTATAGTGGGT	19.1937	16.488	1.79655	1.27621	no-annotation	ping-pong
TCCAATAGGGTGAGGGTGCAGTGGGT	11.8115	6.47744	0.523993	1.05099	no-annotation	ping-pong
TCTATCTGCATAGCTCCTTGTTTAGT	10.3351	7.06629	0.973129	0.525497	no-annotation
TCTTGCTGTGGAGGATGACCGCTA	5.16754	3.53315	0.449137	0.300284	no-annotation
TCAACAGTGTGCTTAAAATAT	5.16754	3.53315	0.37428	0.375355	no-annotation	ping-pong
TTGCTCTACTTTGGATGGTGTTTCA	5.16754	3.53315	0.37428	0.375355	no-annotation
TTAAACCTCACTTACCGACCTCTGCCA	15.5026	8.83287	0.973129	1.12607	no-annotation
CCCTATAGGGTGAGGGTGCAGTG	17.7173	15.3103	1.12284	1.72663	no-annotation	ping-pong
TCCTATAGGGTGAGCATGTAGTGGCA	3.6911	4.122	0.37428	0.300284	no-annotation	ping-pong
TCTGACGTCGGTTGCTCTGCTTC	3.6911	4.122	0.37428	0.300284	no-annotation
TCTTTATGACCCTATGGACTGCAGCA	3.6911	4.122	0.37428	0.300284	no-annotation	ping-pong
TGCATTGGCTGCTTGTTGAT	3.6911	4.122	0.37428	0.300284	no-annotation	ping-pong
TCCAGGTGGAGCCTCAGCCAGAATT	7.38219	8.24401	0.673705	0.675639	no-annotation	ping-pong
TGGGCTCTACTGACCTCATTGAGGCA	7.38219	8.24401	0.598849	0.75071	no-annotation
TTAGCACAATCTGTAGGACTACCC	3.6911	4.122	0.299424	0.375355	no-annotation
ATAAGTCTTACTGAGTCTAAAACTGT	3.6911	4.122	0.149712	0.525497	no-annotation
TGCATCTCAGTAGCCTCTTGATTCT	7.38219	6.47744	0.823417	0.375355	no-annotation
TCATCTCCCATGGTAGTAAGGTAAT	8.85863	4.122	0.898273	0.225213	no-annotation
TTCCACTGCAGGGCCACAGGTT	19.9319	11.1883	1.1977	1.50142	genomic_misc-tRFs
TTCCAGTTTGTTGTGATCCAAGAGGT	7.38219	4.71086	0.598849	0.450426	no-annotation	ping-pong
CGCGACCTCAGATCAGACGTGGCGACCCGCTGAAT	182.34	283.241	11.6776	28.7522	no-annotation	ping-pong
TGTGAGATGAGTGCAATTGTGAGGTA	9.59685	7.65515	1.04799	0.450426	no-annotation	ping-pong
TCCTATAGGGTGAGTGTGCAGTG	6.64397	10.5994	0.973129	0.525497	no-annotation	ping-pong
TCTTGATGAAAGTGAAAGTGGATAGT	5.90575	5.29972	0.598849	0.375355	no-annotation	ping-pong
TTAGCGCATTCTGTAGGACTACCC	4.42932	7.65515	0.0748561	0.975923	no-annotation
TCTGACATCGGCTGCTCTGCTTCAATAA	5.90575	5.29972	0.37428	0.600568	no-annotation
ATCCGGTTTATTGTGATCCACAGTCA	15.5026	11.1883	1.42227	0.900852	no-annotation	ping-pong
TTCAACTGCAGGGTCACAGGTTTGAAAA	9.59685	5.88858	0.898273	0.450426	no-annotation
TCTTTGTGCCCCCATGGACTGTAGCC	11.8115	8.83287	1.1977	0.600568	no-annotation
TTCTTTACCACTAATGAGACTTGGGA	14.0262	11.7772	1.04799	1.20114	no-annotation	ping-pong
AGCAACAAGAGGAACCACCACAATAAGA	15.5026	9.42172	1.27255	0.900852	no-annotation	ping-pong
TTCCTCAGTGATCAAGCCAAGAACAT	4.42932	5.88858	0.299424	0.600568	no-annotation	ping-pong
TCCTATAGGGTGAGGGTATAGTTGGA	14.0262	10.0106	1.42227	0.675639	no-annotation	ping-pong
TCCATCCGCTCATCACCGCTTCACA	5.90575	3.53315	0.673705	0.150142	no-annotation
TCTGACATCGGTTGCCCTGCTTCAATAA	8.12041	6.47744	0.523993	0.75071	no-annotation
TCTTTGCGACCCTGTGGACCGTAGCC	11.8115	7.06629	1.04799	0.600568	no-annotation	ping-pong
CTCTTTACCACTAATGCGACTTGGGA	17.7173	10.5994	1.27255	1.20114	no-annotation
TCCTGCGTGAATATTTCAATATATCA	5.90575	3.53315	0.37428	0.450426	no-annotation	ping-pong
ATAAACCTCACTTACCAACCTCTGC	9.59685	4.122	0.748561	0.450426	no-annotation
TCCTTTAGGATAGACTGGTCTTATC	18.4555	14.1326	1.27255	1.57649	no-annotation	ping-pong
TTAAACCTCACCTACCAACCTCTGCCA	14.0262	8.24401	0.973129	0.975923	no-annotation
TTCCGGTTTATTGTGGTCCACAGT	15.5026	5.88858	0.823417	1.05099	no-annotation	ping-pong
TCCACCAACTGATTCTTTTGCCCT	4.42932	4.122	0.449137	0.300284	no-annotation
TTCTCAAGGACTCTCTCCTCCTTA	5.16754	7.65515	0.598849	0.525497	no-annotation	ping-pong
TTTCTTAATAGCTCTTATCACCAA	19.1937	14.1326	1.8714	1.05099	no-annotation
TTCAGGTTTATTGTGATCCACAGTCA	14.0262	6.47744	1.12284	0.675639	no-annotation	ping-pong
TTCTTGGGAATTGTGATGAGGGC	30.267	14.1326	2.09597	1.8017	no-annotation	ping-pong
TTTTCAGTGATCAAGCTCTAAGTAA	6.64397	5.29972	0.748561	0.300284	no-annotation
TGCAGCAAGAGGAACCACCACAATAAGAA	23.623	24.1432	2.09597	2.10199	no-annotation
TTCTTTACCACTGAGCCACTTGGGG	11.8115	11.1883	1.27255	0.75071	no-annotation	ping-pong
ACCTATAGGGTGAGGGTATAGTGGGT	89.3245	68.3075	6.58734	7.28189	no-annotation	ping-pong
TCCTATAGGGTGGGGGTGCAGTGGAA	2.95288	4.71086	0.449137	0.225213	no-annotation	ping-pong
TCTTGCTGTGGAGGTTGAGCGCTA	2.95288	4.71086	0.449137	0.225213	no-annotation
TTTGAGTAAGCCCCAGGAGTCAGTGA	8.85863	6.47744	0.598849	0.75071	no-annotation	ping-pong
TCTTGCTGTGGGGGATGAGCGCTA	14.7644	15.8992	1.34741	1.35128	no-annotation
TTCCCGGCCAATGCACCA	2.95288	4.71086	0.37428	0.300284	genomic_3p-CCA-tRFs
TGTGAGATTAGTGCAATTGTGTGGTA	5.90575	9.42172	0.748561	0.600568	no-annotation	ping-pong
TCCTGCCGCAGAACATAGGCTCTA	2.95288	4.71086	0.299424	0.375355	no-annotation	ping-pong
TCCTATAGGGTGAGGGTGAAGTGGG	5.16754	5.88858	0.523993	0.450426	no-annotation	ping-pong
TCCTATAGGGTGAGGGTGCAGTGGC	5.16754	5.88858	0.449137	0.525497	no-annotation	ping-pong
TCCTATAGGGTGAGGTATAGTGGGT	5.16754	5.88858	0.449137	0.525497	no-annotation	ping-pong
TCTGAGCAAACTCCTTGAGATATT	8.12041	10.5994	0.37428	1.27621	no-annotation
CTCCACAGTGGCTGTACCAGTTTATAAAA	5.16754	5.88858	0.37428	0.600568	no-annotation	ping-pong
TCCTATGGGGTGAGGGTGCAGTGGAA	5.16754	5.88858	0.37428	0.600568	no-annotation	ping-pong
TATTTGCGACCCTGTGGACTGTAGCC	14.7644	6.47744	1.27255	0.600568	no-annotation
TTATACATGTTTCAGTGCCGCTCTT	16.979	7.65515	1.12284	1.05099	no-annotation	ping-pong
ATCTTTACCACTAATGCGACTTGGGA	19.1937	16.488	1.34741	1.8017	no-annotation
TTCCGGCTTATTGTGATCCACAGT	11.8115	9.42172	0.673705	1.20114	no-annotation
TCCAGTTGCGAGCAGGGACAGCTCTTC	13.2879	14.7214	0.973129	1.50142	no-annotation	ping-pong
TCCACTGTGAGAGGTATGAGGCCAGC	6.64397	3.53315	0.598849	0.300284	no-annotation	ping-pong
TTCCTGGGAATTGTGATGAGGGTT	138.785	89.5064	8.08446	12.0864	no-annotation
TTCCCTCAGGTCAGTGTCTCCCAATG	6.64397	3.53315	0.523993	0.375355	no-annotation
TTCCTTTGATACGCACCTTAACCC	8.85863	4.71086	0.673705	0.525497	no-annotation
TTCCGGTTTATTGTGATCCACAGACA	6.64397	3.53315	0.449137	0.450426	no-annotation	ping-pong
TGAAGTCAGATATGGTCACCTCACCT	8.85863	4.71086	0.523993	0.675639	no-annotation
TTCTTTACCACTAATGCGACTTTGGA	16.2408	10.0106	0.898273	1.42635	no-annotation
TACTATAACACTGAGGGTTATGGCTT	11.8115	7.65515	0.748561	0.975923	no-annotation
TCTTGATGAAAGTGAAAGAGGGGAGT	7.38219	5.29972	0.748561	0.375355	no-annotation	ping-pong
TGCACTGGGACTTTGTGGTGTAACCG	9.59685	6.47744	0.449137	0.975923	no-annotation
ATCTCAAGGAGGAAGAAAGGACAAAA	7.38219	5.29972	0.598849	0.525497	no-annotation	ping-pong
TTTTGACCTCTTGCCGTGAATGACAGCT	7.38219	5.29972	0.598849	0.525497	no-annotation
TTCTAGATAAACAAAAACTTAGATG	5.16754	4.122	0.598849	0.225213	no-annotation	ping-pong
TTCTAGATAAGCAAAAACTGAGATG	7.38219	5.29972	0.299424	0.825781	no-annotation	ping-pong
CGAACGAGACTCTGGCATGCT	5.16754	4.122	0.449137	0.375355	rRNA
TCTTTGTGACTCCACGGACTGCAGCA	5.16754	4.122	0.449137	0.375355	no-annotation	ping-pong
TCCTATAGCGTGAGGGTGCAGTGGGT	5.16754	4.122	0.37428	0.450426	no-annotation	ping-pong
ATGGACACGACTGAGCACACACGCAT	2.95288	2.94429	0.37428	0.150142	no-annotation	ping-pong
TCCTATAGGGTGAGGTTGCAGT	2.95288	2.94429	0.37428	0.150142	no-annotation	ping-pong
ACCCAGCACAGCCAATAGACATTT	11.8115	5.88858	0.823417	0.75071	no-annotation	ping-pong
TCTTTGCGACCCTGTGGGCTGTAGCCA	5.90575	5.88858	0.673705	0.375355	no-annotation	ping-pong
TACTGTCTGAGCCGCCAGGGAAGTGGGG	2.95288	2.94429	0.299424	0.225213	no-annotation	ping-pong
TCCATCTGCTCATCACCGCCT	2.95288	2.94429	0.299424	0.225213	no-annotation
TTTGAGTAAGCTCCAGGAGTCATTGA	2.95288	2.94429	0.299424	0.225213	no-annotation	ping-pong
TACTACCACACTGAGGGTTATGGCT	33.9581	12.366	2.17083	1.95185	no-annotation
TACCGGTTTATTGTGATCCACAGTCA	2.95288	2.94429	0.224568	0.300284	no-annotation	ping-pong
TATCCCTTGAAGGATAAGCCTCTTG	2.95288	2.94429	0.224568	0.300284	no-annotation
TTCATGTTTATATATGGCAAAACAA	2.95288	2.94429	0.224568	0.300284	no-annotation	ping-pong
TTCCACTGCAGGGTCACAGGCTTGAACCATG	2.95288	2.94429	0.224568	0.300284	no-annotation
TTCCACTGCAGGGTCACGGGTTTGAACCA	2.95288	2.94429	0.224568	0.300284	no-annotation
TTAAACCTCACTTACCAACCTCTACC	9.59685	4.71086	0.823417	0.450426	no-annotation
TTTGAGTAAGATCCAGGAGTCAGTGA	2.95288	2.94429	0.149712	0.375355	no-annotation	ping-pong
AGTTGATGTGGAGTTCGTCCAGC	9.59685	4.71086	0.748561	0.525497	no-annotation
TCTTAGTGACCCCATGGACTGTAGCCA	2.95288	2.94429	0.0748561	0.450426	no-annotation	ping-pong
TTGATATGCATTTCTCTGAGTGATGT	2.95288	2.94429	0.0748561	0.450426	no-annotation
TCAGCACATATGACAGAACTGGAGCA	9.59685	4.71086	0.449137	0.825781	no-annotation
ACTCTCTGCATAGCTCCTTGTTTAG	6.64397	7.65515	0.449137	0.825781	no-annotation
TCACTGCAGTAGCACTTTCGTTTCC	3.6911	4.71086	0.37428	0.375355	no-annotation
TGTTCTGGACTAGGCTTTGACTTAAGGG	11.0733	8.24401	1.04799	0.675639	no-annotation
TCATATAGGGTGAGGGTATAGTGGGT	72.3455	49.4641	5.46449	5.40511	no-annotation	ping-pong
CCGAATTGTGGTGTTGGAGAAGACTTG	3.6911	4.71086	0.299424	0.450426	no-annotation	ping-pong
TCCTATAGGGTGAGGGTATAGTCGGT	29.5288	25.9097	1.94626	3.00284	no-annotation	ping-pong
TGCACAACATGGGGGATCATG	3.6911	4.71086	0.224568	0.525497	no-annotation
TTCTATGGGATTGGAATGAAAACTGAA	7.38219	3.53315	0.449137	0.525497	no-annotation	ping-pong
TACTATGGCACTAGTTTCTGGGGAA	8.12041	5.29972	0.823417	0.375355	no-annotation
TTCCTTCAGGTCAGTGTCCCCCAA	12.5497	11.7772	0.973129	1.20114	no-annotation
TTCCTTCAGGCCAGTGTCTCCCAA	8.85863	7.06629	1.04799	0.375355	no-annotation
TCCATCTGCTCATCACCGCCTCACA	8.85863	7.06629	0.973129	0.450426	no-annotation
TCCATCTGCTCATCACCGCCTCACAA	8.12041	5.29972	0.449137	0.75071	no-annotation
TCCACTGCGAGAGGTATGAGGTCAGC	12.5497	5.88858	0.973129	0.675639	no-annotation	ping-pong
TCCTATAGGGTGAGGGTTCAGTGGGT	9.59685	8.83287	0.973129	0.675639	no-annotation	ping-pong
TTCCACTGCAGGGTCACAGGTTAG	8.85863	7.06629	0.449137	0.975923	no-annotation
TCCTTAAGGACTGACAGGTGTGATCT	14.0262	9.42172	0.898273	1.20114	no-annotation	ping-pong
CCACTGGAGTAGCACTTTCGTTTCCTT	14.7644	11.1883	0.898273	1.42635	no-annotation
TAGCTTTTGTTGTGCCTCCCCCACT	10.3351	4.71086	1.12284	0.225213	no-annotation
TTTCATGGCTGTAGTCACCACCTGGCG	10.3351	4.71086	1.04799	0.300284	no-annotation
TCTTGCTGTGGAGGATGGGCGCTAGGA	53.89	50.6418	5.68906	3.67848	no-annotation	ping-pong
TAAAGTTGCACGTCCCCTAACAGTG	5.90575	4.122	0.748561	0.150142	no-annotation	ping-pong
TGCAACAAGAGGAACCACCGCAATAAGA	6.64397	5.88858	0.823417	0.300284	no-annotation	ping-pong
CTTCATGGCTGTAGTCACCACCTGGTG	14.7644	5.29972	0.748561	1.05099	no-annotation
TCACTGGTGTAGCACTTTCGTTTCC	5.90575	4.122	0.449137	0.450426	no-annotation
CCTTTGCGACCCTGTGGACTATAGCT	8.12041	9.42172	0.973129	0.600568	no-annotation
TCCTATAGGGTGAGGGTATAGTTGGT	54.6282	40.6312	4.04223	4.50426	no-annotation	ping-pong
TAGTCACACTGTGTCCTTCCAACT	5.90575	4.122	0.37428	0.525497	no-annotation
TTGATTTACATTTCTCTGAGTGAT	6.64397	5.88858	0.523993	0.600568	no-annotation	ping-pong
TGCCAATTCAGGGGGCATGGGTTTG	7.38219	7.65515	0.673705	0.675639	no-annotation	ping-pong
TCCGTATAGTCAGAGCTGTGGTCTCTCAA	6.64397	5.88858	0.449137	0.675639	no-annotation
TCCTATGGGGTGAGGGTGCAGT	5.90575	4.122	0.299424	0.600568	no-annotation	ping-pong
TCTTGCTGTGGAGGATGAGAGCT	5.90575	4.122	0.299424	0.600568	no-annotation
CGTGAGATGAGTGCAATTGTGTGGTA	8.12041	9.42172	0.673705	0.900852	no-annotation
TACATGGACTCCTGAGCTGTGGCAT	8.12041	9.42172	0.673705	0.900852	no-annotation	ping-pong
TTTGGGTAAGCTCCAGGAGTCAGTGAA	11.8115	8.24401	0.523993	1.27621	no-annotation
TTCCACTGCAGGGTCACAGGTTTTAAC	25.0995	14.1326	1.79655	1.72663	no-annotation
TAAGCACCTATGACAGAACTGGAGCA	17.7173	6.47744	0.898273	1.27621	no-annotation
TCAGTCTTAATGTGGCTCCTTTGCTT	14.0262	7.65515	0.823417	1.12607	no-annotation
TCCATAAACTGATTCTTTTGCCCT	9.59685	7.06629	0.973129	0.525497	no-annotation
TTCTCAAGGACTCTCTCTTCCCT	8.85863	5.29972	0.898273	0.375355	no-annotation	ping-pong
TTCTTTACCACTAATGCGACTAGGGA	8.85863	5.29972	0.823417	0.450426	no-annotation	ping-pong
TACCAATGCAAGAGACGTGAGATCT	8.12041	3.53315	0.748561	0.300284	no-annotation
TGCACTGGGACTTTGCGGTG	8.12041	3.53315	0.449137	0.600568	no-annotation
TACTATCACACTGAGGGTCATGGCT	12.5497	8.24401	0.823417	1.05099	no-annotation
TCCTTTAGGATAGACTGGTCTGACCT	4.42932	4.71086	0.523993	0.300284	no-annotation	ping-pong
TTTCATGGCTGTAGTCACCGCCTGGT	11.0733	4.71086	0.898273	0.525497	no-annotation	ping-pong
TATATGGGCTCCTGAGCTGTGGCATGA	4.42932	4.71086	0.449137	0.375355	no-annotation	ping-pong
TCCTATAGGGTGAGGCTGCAGTGGGT	11.0733	4.71086	0.748561	0.675639	no-annotation	ping-pong
TCATCAGTGCTGGAGATGTGCGCAT	4.42932	4.71086	0.299424	0.525497	no-annotation
TTTTCAGTGATACAGCTCTAAGTAAA	4.42932	4.71086	0.299424	0.525497	no-annotation
TTCAGGAACAAAAGACTTGTGACAGCA	3.6911	2.94429	0.523993	0.075071	no-annotation
TTCCACTGCAGCGTCACAGGTTTG	3.6911	2.94429	0.523993	0.075071	no-annotation	ping-pong
TCAGTCTTATTGTTGCTCCTTTGCTT	15.5026	13.5437	1.57198	1.05099	no-annotation
TCGAATTGTGGTGTTGGAGGAGAC	3.6911	2.94429	0.449137	0.150142	no-annotation
TTCCTGCCAAGAAGCAAAGATCTACTGA	3.6911	2.94429	0.449137	0.150142	no-annotation	ping-pong
TTCTCAAGGACTCTCTCTTCATTAT	3.6911	2.94429	0.449137	0.150142	no-annotation	ping-pong
TATGACATCGGTTGCTCTGCTTC	7.38219	5.88858	0.748561	0.450426	no-annotation
CTCCACAGTGGCTGTACCAGTTTATA	3.6911	2.94429	0.37428	0.225213	no-annotation	ping-pong
TATCTCTGCATAGCTCCTTGTTTAGTA	3.6911	2.94429	0.37428	0.225213	no-annotation
TTCTTTACCACTTAGCCACTTGGGAA	3.6911	2.94429	0.37428	0.225213	no-annotation	ping-pong
CCCTTTAGGATTGACTGGTTTGATCT	11.0733	8.83287	0.973129	0.825781	no-annotation	ping-pong
TCCCACTGCAGGGTCACAGGTTTGAAAA	3.6911	2.94429	0.299424	0.300284	no-annotation	ping-pong
TGCAAATTCAGGGGACATGGGTTTGA	3.6911	2.94429	0.299424	0.300284	no-annotation
TGCATTGGCTGCTTGTTGATT	3.6911	2.94429	0.299424	0.300284	no-annotation	ping-pong
TTATGGCAGCTATAGCCCTATGAGGTG	3.6911	2.94429	0.299424	0.300284	no-annotation
TTTTCTGGAACTATCTTGCTTTTTC	3.6911	2.94429	0.299424	0.300284	no-annotation	ping-pong
TCGGCAGGAAAGCAATGACAAATC	3.6911	2.94429	0.224568	0.375355	no-annotation
TGTAAATGCAGGAGATGTGGGTTT	3.6911	2.94429	0.224568	0.375355	no-annotation
TACCATGGCACTAGTTTCTGAGGAAA	3.6911	2.94429	0.149712	0.450426	no-annotation
TCCTATAGGGTGGGCATGTAGTGGGTT	7.38219	5.88858	0.299424	0.900852	no-annotation	ping-pong
TCTTTGTTACCCCATGGACTATGCA	10.3351	7.06629	0.748561	0.825781	no-annotation
TCTTTGCGACCCTGTGTACTGTAGCCCACC	6.64397	4.122	0.598849	0.375355	no-annotation	ping-pong
TTCCTTCAGGTCAGTGTCTCCAA	19.9319	12.366	1.72169	1.20114	no-annotation
TCTCTCTGCATAGCTCCTTGCTTAG	6.64397	4.122	0.523993	0.450426	no-annotation
ATCTCAAGGACTCTCTCT	6.64397	4.122	0.37428	0.600568	protein_coding
ATCCACTGCAGGGTCACAGGTT	13.2879	12.366	1.42227	0.900852	genomic_misc-tRFs	ping-pong	tRNA
TTAAACCTCACTTACCACCCTCTGCC	9.59685	5.29972	0.523993	0.825781	no-annotation
TTTCATGGCCGTAGTCACCACCTGGTG	12.5497	6.47744	0.673705	1.05099	no-annotation
TTCATGGGAATTGTGATGAGGGT	11.8115	8.83287	0.973129	0.900852	no-annotation
TCCTATAGGGTGAGGATATAGTGGGA	5.90575	6.47744	0.673705	0.450426	no-annotation	ping-pong
TCCTATAGGGTGAGGGTGTAGTTGGT	5.90575	6.47744	0.673705	0.450426	no-annotation	ping-pong
TTTCATGGCTGTAGTCAACACCTGGTG	2.95288	5.29972	0.449137	0.300284	no-annotation
TCTCCCTGCATAGCTCCTTGTTTA	2.95288	5.29972	0.37428	0.375355	no-annotation
TAAAGTTGAACGTCCCCTGACAGT	2.95288	5.29972	0.224568	0.525497	no-annotation	ping-pong
TCTAGCTGATATAGGGACTTCCGCT	5.16754	4.71086	0.673705	0.225213	no-annotation	ping-pong
TGCAAATTCAGGGGACATGGGTTT	8.12041	5.88858	0.449137	0.825781	no-annotation	ping-pong
TCACCTGGTAATGCTTTCTAAAAT	5.16754	4.71086	0.598849	0.300284	no-annotation	ping-pong
TCCTGCCGCAGAACATAGGCTCT	5.16754	4.71086	0.523993	0.375355	no-annotation	ping-pong
TCCACGTGGTCATCTTGCCGCACCT	13.2879	6.47744	0.748561	1.05099	no-annotation
TTAGCACATTCTGCAGGACTACCC	5.16754	4.71086	0.449137	0.450426	no-annotation
TACACTGCCAGGGATTGCTACAGAA	5.16754	4.71086	0.37428	0.525497	no-annotation
TTCCGGTTTATTGTGATCCACAGC	10.3351	5.29972	0.598849	0.825781	no-annotation	ping-pong
[truncated: 26,654 more rows]

## Sheet: Repeat elements annotation
Small RNAs mapping to Repeat elements (Absolute Counts)
	RPM
	Input 1	1.35461e+06		Input 2	1.6982e+06		TdrkhIP 1	1.3359e+07		TdrkhIP2	1.33207e+07
	sense	antisense	total	sense	antisense	total	sense	antisense	total	sense	antisense	total
Total Repeats	197701	255007	452709	193156	255115	448270	192075	254218	446293	192626	254948	447574
Repeat Class
LINE/L1	64533.9	107634	172167	63462.4	108808	172270	61661.7	102244	163905	61838.7	102537	164376
LINE/RTE-BovB	32488.3	49113.6	81602	31370.7	49928.1	81298.9	32201.5	51997.5	84199	32294	52146.8	84440.8
SINE/tRNA-Core-RTE	16275.4	23262.1	39537.5	15952.2	22376.4	38328.6	17679	23497.7	41176.7	17729.8	23565.2	41294.9
LINE/L2	13793	15945.5	29738.6	14122.6	15144.3	29266.9	13510.1	16119.3	29629.4	13548.9	16165.6	29714.4
LTR/ERVL-MaLR	10255.1	16057.5	26312.6	10091.4	15599.6	25690.9	9161.85	15075.5	24237.3	9188.16	15118.8	24306.9
DNA/hAT-Charlie	20673.7	2839.92	23513.7	19344.1	2654.92	21999	16318.8	2495.23	18814.1	16365.7	2502.4	18868.1
SINE/MIR	7966.67	9622.64	17589.3	8082.26	9418.48	17500.7	8487.86	10398.3	18886.2	8512.23	10428.2	18940.4
SINE/Core-RTE	6594.85	8181.24	14776.1	6663.4	8251.28	14914.7	6848.83	7905.02	14753.9	6868.5	7927.71	14796.2
LTR/ERVL	5412.84	6834.31	12247.2	4691.72	7116.27	11808	5828.49	9003.98	14832.5	5845.23	9029.83	14875.1
SINE/tRNA	8289.31	4353.85	12643.2	8226.34	4528.17	12754.5	9013.92	4244.2	13258.1	9039.8	4256.38	13296.2
LTR/ERV1	2531.01	3623.21	6154.22	2501.24	3569.63	6070.88	2722.75	3690.3	6413.05	2730.57	3700.89	6431.46
LTR/ERVK	1738.8	1954.15	3692.95	1812.33	2000.51	3812.85	1170.99	2058.44	3229.42	1174.35	2064.35	3238.69
Simple_repeat	1458.37	753.002	2211.37	1449.66	836.534	2286.19	1720.66	827.222	2547.88	1725.6	829.597	2555.2
DNA/TcMar-Tigger	1133.95	1039.6	2173.55	1129.81	991.589	2121.4	1203.17	1097.24	2300.4	1206.62	1100.39	2307.01
DNA/hAT-Tip100	610.089	947.74	1557.83	662.543	827.898	1490.44	536.827	742.139	1278.97	538.368	744.27	1282.64
LINE/CR1	782.351	497.051	1279.4	726.886	566.278	1293.16	830.443	579.406	1409.85	832.827	581.07	1413.9
DNA/TcMar-Mariner	1290.97	86.0999	1377.07	1082.27	73.1323	1155.4	1258.21	66.9983	1325.21	1261.83	67.1906	1329.02
Low_complexity	242.116	987.776	1229.89	206.322	1129.54	1335.87	265.33	837.334	1102.66	266.092	839.738	1105.83
LTR/Gypsy	230.447	114.673	345.121	224.792	124.79	349.581	250.277	171.657	421.934	250.995	172.15	423.145
Unknown	298.802	24.1244	322.927	279.661	24.9187	304.58	328.947	21.9632	350.91	329.891	22.0263	351.917
Satellite/centr	202.501	92.9762	295.478	202.391	107.199	309.59	195.209	122.355	317.563	195.769	122.706	318.475
LINE/RTE-X	197.504	117.956	315.46	156.663	121.467	278.13	131.595	117.472	249.067	131.972	117.809	249.782
DNA/hAT-Blackjack	105.788	105.029	210.817	102.256	127.239	229.495	112.495	126.692	239.186	112.818	127.055	239.873
LTR	85.1487	87.2176	172.366	91.8849	93.2012	185.086	102.372	101.739	204.111	102.666	102.031	204.697
DNA/hAT?	123.915	32.9366	156.851	126.878	32.7811	159.659	185.938	24.6659	210.604	186.472	24.7367	211.209
SINE/tRNA-RTE	18.3059	113.187	131.493	17.0939	101.36	118.454	19.3364	127.028	146.364	19.3919	127.393	146.784
DNA/hAT	23.0725	136.198	159.271	27.3061	127.06	154.366	23.0176	65.639	88.6566	23.0837	65.8274	88.9111
DNA	48.216	83.7704	131.986	40.1501	74.8702	115.02	19.0787	72.2323	91.311	19.1334	72.4397	91.5731
DNA/TcMar-Tc2	56.7349	47.8903	104.625	49.4413	42.1095	91.5508	48.2755	47.356	95.6316	48.4141	47.492	95.9061
LTR?	44.8724	37.4549	82.3273	35.3476	44.0446	79.3922	53.7795	43.0547	96.8342	53.9339	43.1783	97.1122
LTR/Gypsy?	32.2864	27.7086	59.995	27.1176	27.5282	54.6458	28.1958	28.5289	56.7247	28.2767	28.6108	56.8875
DNA/hAT-Ac	17.7363	27.5352	45.2715	20.7907	42.1033	62.894	18.8301	29.9408	48.7709	18.8841	30.0268	48.9109
LTR/ERV1?	4.10955	32.7581	36.8677	4.52735	30.9125	35.4398	5.8937	46.9743	52.868	5.91062	47.1092	53.0198
LTR/ERVL?	18.4947	23.9828	42.4775	22.9285	19.0421	41.9706	19.9372	25.739	45.6762	19.9944	25.8128	45.8073
DNA/TcMar	10.2624	27.7437	38.0061	5.70517	26.8246	32.5297	6.2722	26.031	32.3032	6.2902	26.1057	32.3959
DNA/hAT-Tip100?	23.8608	10.0141	33.8749	35.4053	9.6484	45.0537	9.856	16.4869	26.3429	9.88429	16.5342	26.4185
DNA?	14.2604	10.19	24.4503	14.1733	10.4576	24.6309	20.7745	13.0867	33.8612	20.8341	13.1243	33.9584
DNA/hAT-Tag1	17.9917	12.6138	30.6055	17.9846	10.4519	28.4366	16.7016	11.4393	28.141	16.7496	11.4722	28.2218
SINE/5S-Deu-L2	9.3722	14.5045	23.8767	8.57827	13.8343	22.4126	9.80716	13.8183	23.6254	9.83531	13.858	23.6933
DNA/PiggyBac	8.54697	13.8801	22.4271	6.35456	9.92184	16.2764	6.24327	15.611	21.8543	6.26119	15.6558	21.917
RC/Helitron	3.99382	17.5213	21.5151	11.4089	13.1758	24.5846	7.67976	9.09187	16.7716	7.70181	9.11797	16.8198
DNA/TcMar-Tc1	0.782427	15.3414	16.1238	1.46467	15.6409	17.1056	1.22863	14.0324	15.2611	1.23216	14.0727	15.3049
tRNA	6.68661	6.76705	13.4537	12.2245	6.13812	18.3626	6.26324	8.6631	14.9263	6.28122	8.68797	14.9692
rRNA	6.00831	7.32052	13.3288	8.23261	8.74186	16.9745	4.27748	9.03792	13.3154	4.28976	9.06387	13.3536
RNA	1.98563	12.66	14.6456	4.23923	6.22527	10.4645	2.34021	4.22341	6.56362	2.34693	4.23553	6.58247
RC?/Helitron?	0.889703	5.78288	6.67259	1.08927	7.65862	8.74789	1.4779	9.17669	10.6546	1.48215	9.20304	10.6852
snRNA	3.92156	5.24605	9.16761	3.22245	3.27096	6.49341	3.01784	3.59691	6.61475	3.02651	3.60724	6.63374
DNA?/hAT-Tip100?	3.28257	1.52658	4.80916	5.8527	2.4297	8.28239	1.75869	1.54738	3.30608	1.76374	1.55182	3.31557
LINE/Dong-R4	1.64256	1.97298	3.61554	1.89331	1.13426	3.02757	2.99591	1.84698	4.84289	3.00451	1.85228	4.8568
SINE/tRNA-Deu	0.976654	1.40313	2.37978	2.16502	2.39322	4.55825	3.49422	0.827016	4.32124	3.50425	0.82939	4.33364
DNA/Kolobok	3.60948	1.09864	4.70813	3.18661	0.737541	3.92415	1.49588	1.62706	3.12295	1.50018	1.63173	3.13191
DNA?/PiggyBac?	0.980825	0.871235	1.85206	1.6631	1.31583	2.97893	2.20266	2.0148	4.21746	2.20898	2.02059	4.22957
LINE/Penelope	1.65846	0.683762	2.34222	0.702083	0.764296	1.46638	1.05506	0.850889	1.90595	1.05809	0.853332	1.91142
LINE/L1-Tx1	0.177632	0.584136	0.761768	1.38515	0.646964	2.03212	0.455027	1.15541	1.61044	0.456333	1.15873	1.61506
DNA/TcMar?	0.717351	0.710568	1.42792	0.212776	0.846657	1.05943	0.644296	0.653218	1.29751	0.646145	0.655093	1.30124
srpRNA	0.418732	0.262769	0.6815	0.388087	1.24854	1.63662	0.893502	0.229338	1.12284	0.896067	0.229997	1.12606
LINE/Jockey	0.446699	0.0683762	0.515075	0.312012	0.144415	0.456427	0.205933	0.0942702	0.300203	0.206525	0.0945409	0.301065
DNA/PIF-Harbinger	0.0372239	0.143637	0.18086	0.0814882	0.120189	0.201677	0.0922313	0.229607	0.321838	0.0924961	0.230266	0.322762
scRNA	0.00856022	0.204915	0.213475	0.000417419	0.0680636	0.068481	0.00353997	0.114521	0.118061	0.00355014	0.114849	0.1184
DNA/TcMar-Pogo	0.0664309	0.00779938	0.0742303	0.0801875	0.0163921	0.0965796	0.0637756	0.0340161	0.0977917	0.0639587	0.0341137	0.0980724
SINE?/tRNA	0.00024091	0.013504	0.0137449	0.000427158	0	0.000427158	0.0019028	7.4321e-06	0.00191024	0.00190827	7.45344e-06	0.00191572
