# Supplementary material for: PIWIL3 Forms a Complex with TDRKH in Mammalian Oocytes
Source: Cells. 2020 May 29;9(6):1356. doi: 10.3390/cells9061356 (PMC7349845; doi:10.3390/cells9061356)
Supplement: Supplementary file 1 [file cells-09-01356-s001.zip › SI_Table 4.xlsx]

## Sheet: pp-targets input1
target_seq	1	2	3	4	5	6	7	8	9	10	11	12	13	14	15	16	17	18	19	20	21	22	23	24	25	26	27	28	29	30	31	32	33	34	35	36	Z-score (p<=0.05 for Z>=1.96)
ENSBTAG00000014482.4 ENSBTAT00000079520.1	0	0	0.0178571	0.257143	15.2305	2.6375	95.9302	1394.51	5434.42	93090	212.06	0	0	0	0	0	0	0	0	0	0.010989	0.021978	0	0	0	0	0	0	0	0	0	0	0	0	0	0	4.35122
ENSBTAG00000012592.6 ENSBTAT00000016715.6	2.88731	77.0444	16.8231	308.242	274.331	2980.89	521.137	2282.94	4070.86	82274.2	1332.59	656.719	47.8678	224.905	134.299	101.439	3.84979	95.4421	30.9887	15.7132	356.794	7.0197	5.40822	124.599	1.66661	23.9435	0.147985	0	0	0	0	0	0	0	0	0	4.35056
ENSBTAG00000021211.5 ENSBTAT00000079584.1	1758.24	1470.67	625.022	23272.7	741.508	1475.36	1040.58	9872.86	4136.73	78221.8	1386.76	545.349	2419.69	310.773	2773.71	299.683	62.779	87.6222	9.77165	186.619	33.4092	14.3329	144.909	7.12731	4.70846	0.08	0.0428732	0	0	0	0	0	0	0	0	0	4.15752
ENSBTAG00000033535.4 ENSBTAT00000008602.4	10.725	192.345	310.647	173.908	144.694	602.731	1751.28	1037.47	2363.1	33643.8	367.859	295.106	84.783	96.3488	161.547	1531.28	26.579	186.536	73.1021	448.45	2511.75	27.3765	59.1414	36.8884	577.332	66.149	0	0	0	0	0	0	0	0	0	0	4.34224
ENSBTAG00000053945.1 ENSBTAT00000072371.1	0.124136	0.621412	0.641327	0.784749	8.02759	15.5338	263.417	1086.17	1520.47	31355.5	1170.16	550.528	16.2234	183.863	3.74708	3.28072	0.116965	0.351167	0.213691	0.0353902	0.0311359	0.105932	0.390557	0.0031178	0.0118327	0.000386456	0.222222	0	0	0	0	0	0	0	0	0	4.34934
ENSBTAG00000052766.1 ENSBTAT00000085047.1	680.3	12.3513	7.18878	1.05404	27.0693	31.1988	275.406	1085.45	1495.96	31333	1165.29	545.029	16.7954	183.912	3.62754	3.25993	0.254811	0.12901	0.871943	0.0334936	0.130826	0.11313	0.888664	0.340333	0.00677235	0.0033954	0	0	0	0	0	0	0	0	0	0	4.34933
ENSBTAG00000014272.5 ENSBTAT00000076678.1	0.614634	2.63125	0.151045	3.81075	17.1032	44.0864	151.935	2048.11	12126	24854.4	124.153	3.08176	0.839274	2.02322	0.519715	0.0900412	0.115622	0.48824	0.259803	2.47407	1.77105	1.05084	2.32882	0.153422	0.172778	0.000512821	0	0	0	0	0	0	0	0	0	0	3.89211
ENSBTAG00000027425.5 ENSBTAT00000070115.1	0.636364	79.4	111.768	134.254	19.3655	52.5429	87.0338	278.163	814.554	23701.3	96.1046	9.75	22.7361	79.4619	86.8667	38.6873	54.8119	3	9.82857	13.6429	30.6393	0.75	1.75	12.1	259.333	0	0	0	0	0	0	0	0	0	0	0	4.3564
ENSBTAG00000014224.6 ENSBTAT00000081884.1	13.7861	198.798	63.2481	22.1172	241.685	211.713	75.6723	2170.31	10064.2	23594.1	407.255	168.489	308.189	737.673	1237.87	889.96	14.487	4.31525	104.542	472.926	1122.94	3.44293	2.07744	49.8781	578.951	267.873	0.666667	0	0	0	0	0	0	0	0	0	3.99316
ENSBTAG00000008401.6 ENSBTAT00000077870.1	0	0.0485714	0	1.59091	111.928	924.433	7.0303	82.1281	1820.49	15505	15.6214	0	0	0	0.0681207	0	0.047619	0.0825397	0.181905	2.25201	4.33831	0.00666667	0.0550283	0.151956	0.423077	0	0	0	0	0	0	0	0	0	0	0	4.32307
ENSBTAG00000051704.1 ENSBTAT00000070259.1	0.0078125	0.195216	0.00291971	3.31397	0.110301	0	0.80925	21.8042	712.629	10780.3	0.112383	0.328833	0.0318116	0.135613	1.03389	0.00149007	0	0.472453	0	0.0651411	0.241523	0.0163809	0	0.00640321	0.0214823	0.2	0	0	0	0	0	0	0	0	0	0	4.3494
ENSBTAG00000012577.5 ENSBTAT00000016697.5	4.85581	0	0.00892857	1.62451	0.11678	3.62851	0.208509	39.3122	361.086	9570.57	0	0	0	0	0.0147059	0	0	0	0	0.010989	0	0	0.0178571	21.7179	0	0	0	0	0	0	0	0	0	0	0	0	4.35581
ENSBTAG00000040422.3 ENSBTAT00000046494.4	26.4487	121.915	3.51908	9.80406	10.3448	1.54642	16.6344	141.869	1379.26	7935.86	34.043	5.50639	44.599	18.7056	7.70589	11.3114	0.425906	3.65961	2.39935	31.9796	36.9975	96.5252	918.725	16.8768	100.259	0.637088	0	0	0	0	0	0	0	0	0	0	4.29465
ENSBTAG00000013718.6 ENSBTAT00000087434.1	6	5.23344	11.5	365.689	27.1778	12.3124	179.711	479.629	580.441	7502.44	0.0486336	0	0.0204082	0.335887	0	0	0.956291	2.28762	4.57525	6.25283	0.00468975	0	0.0556469	0	0	0	0	0	0	0	0	0	0	0	0	0	4.33468
ENSBTAG00000053474.1 ENSBTAT00000082290.1	2.05335	0.585997	1.95698	58.583	1.13322	4.23633	21.7949	443.626	755.308	6763.76	94.4021	83.5934	6.16608	6.35815	0.473688	1.97275	0.00528926	0.0388559	1.01851	3.14348	16.7832	1.16336	0.00368717	0.131456	0.039281	0	0	0	0	0	0	0	0	0	0	0	4.32486
ENSBTAG00000051982.1 ENSBTAT00000082295.1	0.660976	0.7328	0.999085	45.659	12.197	8.48991	69.6634	236.414	772.106	6416.94	2.13908	0.101943	1.53374	0.22238	0.0525531	2.4081	0.473022	1.18477	1.98929	0.688721	2.01784	3.95717	153.819	130.914	0.0108696	2.88761	0	0	0	0	0	0	0	0	0	0	4.32585
ENSBTAG00000008176.3 ENSBTAT00000010748.3	0	0	0	0	0	0	11.375	83.4167	327.853	5967.81	0	0	0	0.0888889	0	0	0	0	0.0136054	0	0	0	0	0	0	0	0	0	0	0	0	0	0	0	0	0	4.35209
ENSBTAG00000053341.1 ENSBTAT00000080921.1	2.32194	5.37283	12.0549	6.42496	673.789	709.384	5185.86	110.402	250.411	5901.23	41.0707	5.09639	229.135	0.111865	0.705319	1.30757	5.89454	1.57089	4.1125	3.51125	0.275856	2.89535	10.4012	75.0287	6.13412	1.02089	0	1	0	0	0	0	0	0	0	0	3.18657
ENSBTAG00000021263.6 ENSBTAT00000002785.6	11.6762	6.8274	1.77501	5.45909	7.69753	12.3083	24.8766	110.38	1055.43	5100.88	26.9455	16.8255	7.47368	2.56316	13.4915	5.94754	1.18796	18.0495	25.0631	4.16676	19.1004	5.0714	6.76689	6.17726	12.562	0.648848	0	0	0	0	0	0	0	0	0	0	4.26818
ENSBTAG00000010018.5 ENSBTAT00000079189.1	0.165956	0.56792	5.81586	9.81599	30.4917	112.356	274.404	176.248	593.162	4726.2	85.3172	145.798	1241.95	208.055	254.949	13.1414	7.02262	0.186469	1.36561	0.722713	356.925	1.62281	0.783334	0.574871	0	0	0.0701754	0	0	0	0	0	0	0	0	0	4.18992
ENSBTAG00000006221.6 ENSBTAT00000008168.6	5.08644	1.75021	0.000336527	0.0470719	0.106002	0	0.00232919	1.93114	246.938	4664.64	0.079674	0.109082	0.162087	2.56688	1.46482	0.30929	0.20417	0.0273441	0.0111111	0.635417	0.177489	1.96467	94.8833	0.0669643	0.000931639	0.622311	0	0	0	0	0	0	0	0	0	0	4.35282
ENSBTAG00000051936.1 ENSBTAT00000074137.1	0.0321658	2.9239	0.462165	2.82801	6.88625	15.829	42.7808	121.426	215.734	4621.67	371.73	277.712	1920.14	29.1705	9.32656	206.008	30.4172	6.69373	13.904	20.1102	43.0288	11.3764	9.51841	4.21657	0.0403163	0.0101149	0	0	0	0	0	0	0	0	0	0	4.00765
ENSBTAG00000001133.6 ENSBTAT00000063788.2	5.48479	0.0208333	0.0375716	0.307797	5.45427	9.04749	29.3905	228.411	3230.72	4554.88	41.3461	16.1499	0.073439	1.1934	9.74655	39.7927	0.0959846	4.07306	1.31985	0.140053	0.209988	6.01838	4.74048	1.6001	11.8471	0.107142	0	0	0	0	0	0	0	0	0	0	3.51043
ENSBTAG00000012239.4 ENSBTAT00000083884.1	0.297379	0	0.868056	0.102402	1.17148	3.38174	120.648	18.2692	191.688	4553.38	5.06574	0.596693	0.126799	2.80035	0.704086	2.43399	0.140299	3.49198	1.61229	15.2943	39.0444	1.7345	0.948399	10.0355	0.918786	0.452806	0	0	0	0	0	0	0	0	0	0	4.35391
ENSBTAG00000055031.1 ENSBTAT00000079996.1	0.623204	0.355488	0.0329406	0.205517	0.38246	12.0709	62.4469	48.4801	148.317	4506.86	0.0339285	0.0466243	2.99937	0.487733	0.107547	0.293629	0.113293	0.63458	0.568686	0.497401	0.134959	0.0894143	0.138352	0.0158294	0.140956	0.000695017	0	0	0	0	0	0	0	0	0	0	4.35614
ENSBTAG00000053150.1 ENSBTAT00000067566.1	42.4583	34.3798	92.6288	671.674	266.875	12.7674	6.38276	1335.72	2280.01	4495.55	1.57475	0.986004	0.127778	73.9667	130.879	255.253	11.8611	0.156566	0.05	0	1.77307	1.07198	1.91667	0.125	0	0	0	0	0	0	0	0	0	0	0	0	3.73136
ENSBTAG00000016345.5 ENSBTAT00000073585.1	3.01455	8.60066	30.8018	57.9788	196.131	146.447	202.022	1022.78	695.107	4383.62	0.0317891	0	0.00141743	0	0.0802957	0.00230415	0.127633	0.75	1.26099	0.0416667	1.09583	1.57668	9.59259	0	0	0	0	0	0	0	0	0	0	0	0	0	4.19872
ENSBTAG00000053987.1 ENSBTAT00000081758.1	16.1366	3.24493	7.55936	41.8012	14.298	39.2321	530.616	68.1572	1210.66	4372.89	6.32721	0.351882	0.103797	0.16452	0.14851	0.501746	0.157225	1.51443	1.47472	1.3767	0.0412525	8.52142	0.0142391	0.383505	0.0113539	0.00913927	0	0	0	0	0	0	0	0	0	0	4.17534
ENSBTAG00000007366.5 ENSBTAT00000047333.3	0.0356173	7.43356	0.00680272	1.86457	5.85389	1.66739	11.8787	12.0449	413.227	4344.53	5.5012	4.30968	45.2492	107.306	12.0176	9.92567	8.02597	425.571	1	0.503524	4.675	0.1	1	0.157895	0.00127084	0	0	0	0	0	0	0	0	0	0	0	4.32127
ENSBTAG00000001034.5 ENSBTAT00000001371.5	16.8556	15.4379	3.74611	3.17237	0.0277294	16.8774	14.2511	22.4905	193.475	4036.53	0.268367	2.15706	5.25435	3.69069	2.20465	8.85414	0.632833	8.72121	0.634646	0.0312484	28.287	0.996569	1.18843	0.330709	0	0	0	0	0	0	0	0	0	0	0	0	4.3541
ENSBTAG00000040169.3 ENSBTAT00000044684.4	0	0.00769231	0.0131868	0	0.010989	0	1.47619	27.9907	333.947	3953.9	0	0	0.0307692	0.00137106	2.32169	0	0	0	0	0	3	221.167	0	0	0	0	0	0	0	0	0	0	0	0	0	0	4.34338
ENSBTAG00000053316.1 ENSBTAT00000084349.1	88.9677	150.339	108.267	992.479	78.0556	87.7722	159.763	512.057	387.141	3835.71	101.483	46.8229	457.236	163.956	559.026	403.488	49.6532	35.7938	9.23737	191.821	188.416	14.7985	148.452	19.4562	4.03395	0.520464	0.0428732	0	0	0	0	0	0	0	0	0	4.16997
ENSBTAG00000013724.6 ENSBTAT00000081460.1	82.8583	145.203	95.2729	984.173	70.1137	78.3673	158.672	500.161	379.194	3791.96	92.5179	43.9398	444.54	135.909	534.021	368.866	46.5448	33.2095	5.8051	188.046	175.852	12.6796	185.074	14.9117	0.0666503	0	0	0	0	0	0	0	0	0	0	0	4.17111
ENSBTAG00000015098.5 ENSBTAT00000074576.1	2.86575	0.003125	0.294174	6.3842	7.68008	17.0709	26.8923	37.2459	285.944	3765.24	32.117	97.2799	3.48886	0.148456	12.6595	215.389	0.234407	0.0222222	0.025	0.109436	0.320907	6.85043	4.53341	0	0.09375	0	0	0	0	0	0	0	0	0	0	0	4.3405
ENSBTAG00000053318.1 ENSBTAT00000067440.1	48.7443	218.276	9.60983	7.22208	2.49712	10.4107	28.8757	144.387	998.459	3682.71	120.405	147.804	19.393	24.9809	53.3593	6.24095	1.96822	4.61012	0.56628	8.61857	37.8941	2.7537	0.926449	0	0.0042735	0	0	0	0	0	0	0	0	0	0	0	4.20216
ENSBTAG00000048916.1 ENSBTAT00000075023.1	0	0.25	0	0.0295285	15.3172	11.591	3.87021	48.0981	1781.04	3613.08	1.25	9.74919	22.8546	0.0835612	0	0.011654	0.0987903	0	7.24932	13.1714	26.8659	3.59439	0.0532581	2.11457	3.18288	0	0	0	0	0	0	0	0	0	0	0	3.89171
ENSBTAG00000040131.3 ENSBTAT00000023836.6	1.61549	0.40887	2.36662	10.3757	19.7139	117.249	173.364	68.5341	287.33	3458.35	26.9345	68.1444	50.2291	233.529	282.405	14.0345	13.7745	1.07406	6.22049	13.2713	7.16619	2.37421	5.05258	3.83142	0.162992	0.0177551	0.0701754	0	0	0	0	0	0	0	0	0	4.32476
ENSBTAG00000016704.6 ENSBTAT00000069229.1	0.564554	0.527519	2.74159	33.1001	72.292	293.205	1123	160.012	639.912	3065.27	135.054	161.793	1733.81	88.5156	55.3314	5.70912	1.02338	6.8107	10.5398	94.7027	94.6627	13.3033	45.2661	89.6519	1.1121	4.18935	0.021469	0	0	0	0	0	0	0	0	0	3.5664
ENSBTAG00000050900.1 ENSBTAT00000080706.1	6.4	1.17619	2	0.0075188	29	4.23559	1.14588	53.0116	114.761	3055.93	172.31	3.95238	0	0	1.03144	0.108869	0	0.00248139	0	12.8	0.4	4	0	0	1.75	0	0	0	0	0	0	0	0	0	0	0	4.3494
ENSBTAG00000025612.4 ENSBTAT00000068538.1	0	0	0	0	0	4.10885	11.7441	232.38	351.677	2974.49	0.82177	8.27683	43.7978	258.117	207.628	0.109569	0.286733	6.76462	15.1204	0	0	0.0222222	0.246743	0	0	0	0	0	0	0	0	0	0	0	0	0	4.30032
ENSBTAG00000045877.2 ENSBTAT00000084046.1	0	0	0	0	0	0.125	1.925	111.28	155.71	2926.43	0	0	0	0	0	0	0	0	0	0	0	0	0	0	0	0	0	0	0	0	0	0	0	0	0	0	4.35005
ENSBTAG00000049121.1 ENSBTAT00000068656.1	8.12868	1.91282	2.25554	18.5578	1.83289	9.02829	6.41162	60.7314	235.318	2915.48	105.669	20.0011	19.6423	0.917331	7.0255	1.95935	5.37807	0.534974	0.767828	1.75287	35.685	33.8281	9.25546	1.14016	1.00132	0.000186376	0.0740741	0	0	0	0	0	0	0	0	0	4.34302
ENSBTAG00000054650.1 ENSBTAT00000066636.1	7.60662	1.88161	3.11973	19.4043	2.69419	12.5766	10.1203	57.2589	205.31	2912.95	13.6619	4.77814	3.63432	4.22069	1.87959	1.90679	0.329811	0.527836	0.891954	1.78323	35.8886	36.5292	9.46045	0.129731	0.352695	0.00971019	0.0185078	0	0	0	0	0	0	0	0	0	4.34804
ENSBTAG00000007397.5 ENSBTAT00000009723.5	0	0.00645161	0.0658986	1.53041	38.093	219.08	87.4116	236.696	296.653	2890.87	117.503	27.7466	57.5293	308.911	18.5762	128.666	9.24767	122.205	656.207	2422.37	1185.26	72.1086	59.2276	133.806	82.3602	1.20696	0	0	0	0	0	0	0	0	0	0	3.22771
ENSBTAG00000052888.1 ENSBTAT00000082720.1	8.20081	1.85587	2.20585	18.768	2.41599	9.71561	7.38743	65.6515	193.934	2786.71	19.0877	0.29977	5.95062	1.68155	4.61122	9.99203	13.8815	1.53659	0.804617	1.77408	35.8933	34.0103	8.45111	0.806996	5.54464	0.0178414	0	0	0	0	0	0	0	0	0	0	4.34814
ENSBTAG00000051457.1 ENSBTAT00000067200.1	2.64463	0.409	1.52054	7.6317	12.537	60.5781	113.829	35.3957	280.333	2723.24	25.5484	72.5565	24.4854	227.441	278.611	37.5419	7.87169	62.3384	0.403386	1.65422	0.967136	1.5782	0.801079	0.0494233	0	0.0101149	0.0701754	0	0	0	0	0	0	0	0	0	4.30932
ENSBTAG00000002596.6 ENSBTAT00000003362.5	0.811312	0.419793	0.519905	6.07187	27.4935	62.3254	11.3729	37.6324	1235.26	2624.78	15.5513	8.00705	1.00418	2.1185	10.5735	2.80711	1.78263	12.9015	24.787	5.25587	11.6318	4.98847	5.7108	0.62082	13.314	1.29704	0	0	0	0	0	0	0	0	0	0	3.92977
ENSBTAG00000021318.6 ENSBTAT00000065890.2	1.65514	0	0.00107991	0	0	7.86931	0	0.296736	1209.87	2597.78	44.5012	95.6557	0.155152	0.112497	0.196382	0.00323176	2.73042	0.000499211	3.24776	9.75467	20.8962	3.29483	0	1.73855	2.68309	0	0	0	0	0	0	0	0	0	0	0	3.93505
ENSBTAG00000000603.6 ENSBTAT00000080737.1	0.221939	1.09759	4.33749	7.96473	34.1797	100.89	266.354	181.163	422.977	2551	70.447	85.1883	1535.37	1.11135	0.935076	0.97797	3.15024	1.69377	2.10444	30.1886	4.33206	1.97782	3.63476	18.8885	1.40075	0.428571	12.2094	0	0	0	0	0	0	0	0	0	3.66819
ENSBTAG00000011366.6 ENSBTAT00000039438.4	0	0	0.75	0.455083	39.5832	57.4922	82.5833	1713.36	668.127	2464.12	615.101	215.896	7.33333	0.983522	11.421	0.151694	0.21848	10.7553	5.86583	165.41	20.2832	7.72425	0.291577	0.0916017	3.62149	0.194177	0	0	0	0	0	0	0	0	0	0	3.39962
ENSBTAG00000018385.5 ENSBTAT00000024465.5	0.0149167	0.0336358	2.53977	11.9095	19.6942	2.20361	5.39718	29.1469	517.347	2430.64	19.6116	32.9901	3.45431	2.20579	12.5285	6.28408	0	0	0	0.0262335	0.0401125	0	0	0.000833333	0	0	0	0	0	0	0	0	0	0	0	0	4.26322
ENSBTAG00000004237.5 ENSBTAT00000005549.5	0.0353383	0	0	0	0.503739	1.57641	23.2156	82.7384	894.244	2418.01	9.85282	34.2316	0.638095	0.0402939	28.091	97.361	0	1.79313	0.0329485	29.1798	92.301	1.31667	0.046875	0	0	0	0	0	0	0	0	0	0	0	0	0	4.08051
ENSBTAG00000037537.3 ENSBTAT00000031802.5	0.0471702	0.167723	1.05912	3.74608	21.1854	42.346	16.9284	101.901	353.371	2375.38	44.2721	52.8329	1539.24	10.8282	0.26091	0.628691	0.187211	0.156888	0.157763	26.811	3.58738	2.48115	5.81145	20.2712	0.252887	0.00952381	0.00512821	0	0	0	0	0	0	0	0	0	3.60119
ENSBTAG00000051916.1 ENSBTAT00000085803.1	0.943645	0.668187	1.40789	2.37934	4.73527	44.2954	68.1361	88.5686	448.288	2356.29	146.022	21.4827	111.109	34.2235	112.047	66.4092	18.1594	11.1741	12.6759	617.755	375.124	2.84176	3.00289	3.45509	1.786	0.0391513	0.0185078	0	0	0	0	0	0	0	0	0	4.15925
ENSBTAG00000011698.6 ENSBTAT00000015532.6	0.166667	3.68492	0.320501	0.250712	1.53024	5.78967	26.1801	21.8595	78.4548	2335.63	13.109	33.9894	392.666	3.22843	68.8184	5.02152	2.85332	2.08439	2.10422	27.2802	0.300049	54.0483	0.0166667	0	0.014418	0.167715	0	0	0	0	0	0	0	0	0	0	4.29798
ENSBTAG00000054287.1 ENSBTAT00000080305.1	1.90426	1.57731	2.96608	4.07847	1.48456	7.25233	14.9331	97.8482	1757.83	2258.75	21.0523	7.32696	0.962731	5.14918	25.475	5.41375	0.169268	4.85636	5.3184	11.8517	2.4781	7.39485	6.75947	18.4009	20.1268	2.13189	0	0	0	0	0	0	0	0	0	0	3.38674
ENSBTAG00000007681.6 ENSBTAT00000010103.6	176.007	1048.17	493.972	35.8889	0	6.75	486.188	121.125	31.375	2258.03	0	0	0	0	0	0.75	53.8333	0	0	0	0	0	0	0	0	0	0	0	0	0	0	0	0	0	0	0	3.81576
ENSBTAG00000019745.6 ENSBTAT00000066947.1	0.0036067	0.0196533	0.474014	2.42141	7.43014	26.0147	28.2608	20.6607	68.5625	2194.42	14.9011	14.1478	19.795	0.0135326	0.21364	1.01656	0.812524	1.26438	5.9188	15.3477	0.2684	3.3451	6.1517	21.947	0.325984	0.0355103	0	0	0	0	0	0	0	0	0	0	4.35648
ENSBTAG00000000275.6 ENSBTAT00000049732.4	1.03694	1.57912	16.4064	13.1289	5.57013	10.7886	219.179	44.6313	384.318	2168.41	11.9375	1.54574	4.21948	5.60897	10.3344	0.609978	1.07293	9.90886	5.20073	18.1487	4.37082	34.6263	27.3953	6.68688	3.38414	0.238401	0	0	0	0	0	0	0	0	0	0	4.27609
ENSBTAG00000055244.1 ENSBTAT00000084382.1	0.58106	0.945274	5.78266	10.3742	9.71446	29.884	665.723	327.159	140.615	2142	8.68437	1.41888	10.1519	0.468827	0.223472	0.185392	0.305141	0.736172	0.110548	0.184358	0.418806	5.56385	2.36818	2.40096	2.30815	4.25939	0.00247663	0	0	0	0	0	0	0	0	0	4.1181
ENSBTAG00000035323.4 ENSBTAT00000049814.4	0	0	0	0	0	0	9.45238	61.4405	4.72619	2083.3	1.25	0	0	0	0	42.5357	0	0	0	0	0	0	0	0	0	0	0	0	0	0	0	0	0	0	0	0	4.35627
ENSBTAG00000050786.1 ENSBTAT00000075475.1	0	0	0	0	0	0	0	26.6667	36.1905	2039.56	0	2.08696	0	0	0	0	0	0	0	0	0.010989	0.021978	0	0	0	0	0	0	0	0	0	0	0	0	0	0	4.3579
ENSBTAG00000052862.1 ENSBTAT00000083182.1	0.00151601	0	0	0	0	2.79774	10.7133	163.322	297.78	2013.9	0.559547	5.6293	29.9116	157.234	73.4833	0.0799385	0.164834	5.76742	11.0068	56.7379	10.0203	0.0740741	0.0839228	0	3.18959	0.0182446	0	0	0	0	0	0	0	0	0	0	4.29258
ENSBTAG00000038323.3 ENSBTAT00000073596.1	2	8	0	91	14	16	82	306	0	1913	6	15	0	0	44	7	0	30	111	22	104	103	0	8	0	0	0	0	0	0	0	0	0	0	0	0	4.29797
ENSBTAG00000025029.5 ENSBTAT00000042616.4	7.07479	78.5406	6.95777	2.13835	23.6898	25.2136	143.459	42.3068	991.459	1825.16	55.0172	42.0561	35.6393	39.322	57.4301	88.5353	13.4305	45.4043	4.87645	22.703	46.1672	1.21548	0.125	0.791727	0.220021	2.26935	0	0	0	0	0	0	0	0	0	0	3.81254
ENSBTAG00000009157.5 ENSBTAT00000069836.1	0	2.70513	0.0625	11.1339	3.06731	0	0.447917	50.1857	153.427	1805.31	9.33236	29.2564	0	0.0108696	0	0.0833333	15.9487	0.188645	0.244532	15.5782	6.72492	17.1022	205.631	2.92329	20.7026	0.128205	0	0	0	0	0	0	0	0	0	0	4.34241
ENSBTAG00000039772.3 ENSBTAT00000052796.3	0.35811	1.22416	0.0891859	0.115999	0.625624	1.05455	8.38675	30.1963	360.464	1794.82	32.9793	27.8096	3.04054	6.50599	9.29311	5.32928	0.939414	7.87732	9.07236	4.33157	19.0201	0.0874566	1.07543	5.83833	0.178116	0.597979	0	0	0	0	0	0	0	0	0	0	4.2738
ENSBTAG00000013922.5 ENSBTAT00000080437.1	2.09055	2.24838	0.373424	0.123565	42.2372	11.2583	38.0597	57.3101	1621.27	1788.07	11.1841	4.04877	0.0530646	0.0610695	3.03314	2.93328	0.124934	4.95772	0.480499	0.073217	1.03561	4.98409	7.25558	1.14117	43.4714	0.69553	0.364844	0	0	0	0	0	0	0	0	0	3.15827
ENSBTAG00000001903.5 ENSBTAT00000002474.3	0.00223214	0.28105	0.265104	0.141304	2.22521	92.9547	272.411	5.27948	58.0415	1708	76.9053	1.15303	64.4015	2.5182	0	0.00396825	0	0	0	0	0	0	0	0	0	0	0	0	0	0	0	0	0	0	0	0	4.29604
ENSBTAG00000050694.1 ENSBTAT00000080262.1	2.39888	1.6505	3.39267	42.9054	2.86497	2.39509	54.1	52.7095	201.292	1686.97	8.20299	64.1013	763.796	23.2692	0.51714	0.660044	1.73329	1.4484	0.307035	0.973418	0.192235	0.096196	0.262568	0.329306	0.228458	0.152511	0.0112169	0	0	0	0	0	0	0	0	0	3.94204
ENSBTAG00000014725.5 ENSBTAT00000019595.5	0.518182	34.2665	134.477	67.3824	56.6536	445.249	428.042	49.0814	578.943	1625.84	54.4678	248.437	331.77	5.47102	18.4399	63.8345	1.5	0.857143	51.9671	0.75	0.0544058	1.15757	0	0	0	0	0	0	0	0	0	0	0	0	0	0	3.86073
ENSBTAG00000012735.6 ENSBTAT00000016929.6	0	0	0	0.0464258	0.617478	9.86857	0.015873	7.68451	102.773	1588.59	0	0	0	0	0	0	0	0	0	0	0	0	0	0	0	12.4393	0	0	0	0	0	0	0	0	0	0	4.34981
ENSBTAG00000012736.5 ENSBTAT00000084914.1	0	0	0	0.0464258	0.617478	9.86857	0.015873	7.68451	102.773	1588.59	0	0	0.000101346	0.000287018	0	0.000471479	0.00158785	0.000177771	0.000503457	0.00117509	0	0.000443066	0	0	0	1.9875	0	0	0	0	0	0	0	0	0	0	4.34981
ENSBTAG00000048833.1 ENSBTAT00000085589.1	0.0614733	0.0361093	0.330849	0.36338	1.74342	0.42685	0.361726	18.5424	103.817	1559.44	4.28587	29.5466	0.0896236	0.0403203	0.405368	0.891581	14.6516	0.397934	1.36813	20.964	5.34097	6.46864	77.5948	0.83075	5.8657	0.0588773	0	0	0	0	0	0	0	0	0	0	4.3488
ENSBTAG00000055116.1 ENSBTAT00000083673.1	0.160198	0.295696	0.0800127	0.28075	0.921993	0.238593	2.77342	11.3301	41.7379	1550.24	3.42353	67.3719	0.163955	0.055024	22.7346	0.472122	1.68781	535.788	0.0914824	25.2583	1.03337	2.35081	133.917	2.07382	0.0475398	0.128116	0	0	0	0	0	0	0	0	0	0	4.11293
ENSBTAG00000019958.6 ENSBTAT00000031535.5	0	0	0	0	0	0	0	0	29.9	1511.53	0	0	0	0	0	0	0	0	0	0	0	0	0	0	0	0	0	0	0	0	0	0	0	0	0	0	4.35805
ENSBTAG00000012737.6 ENSBTAT00000016931.6	9.29167	0	10.2083	22.7656	46.5	12.625	55.375	3.77083	52.5833	1502.59	7.0303	12.2083	0	5	2.66667	0	0	9	15.5	0	19.5	22.8333	4.44444	18.1667	0	0	0.25	0	0	0	0	0	0	0	0	0	4.35296
ENSBTAG00000046595.2 ENSBTAT00000063976.2	0.96054	37.7168	122.844	2.50609	27.2484	0.253453	0.199382	8.67199	107.933	1493.78	20.8048	42.1759	1.66667	1.48629	7.79377	148.363	0.984012	0.0213842	0.0442031	0	0.133324	2.73336	0.0629994	7.18667	0.00507099	0.0424242	0	0	0	0	0	0	0	0	0	0	4.31847
ENSBTAG00000021887.5 ENSBTAT00000029176.5	0	0	0	0	0.459794	0.219363	2.55144	51.2055	50.4656	1471.05	19.6333	0	0	0	0	0	0	0.0181818	0.218182	0.4	0	0	0	0	0	0.428571	0	0	0	0	0	0	0	0	0	0	4.35384
ENSBTAG00000007382.6 ENSBTAT00000046397.4	0.00997285	0.00877193	0.0426483	0	0.0568334	0.0345358	4.87153	14.4959	205.837	1444.28	23.2885	15.6948	20.3998	60.1777	5.41747	41.3724	0.425214	38.9938	77.3778	107.817	684.865	1.84588	0.0138889	9.80041	77.6971	4.62841	0	0	0	0	0	0	0	0	0	0	4.30434
ENSBTAG00000019665.5 ENSBTAT00000087066.1	0	0	0	0.0285714	0.0571429	9.5853	20.2706	5.30995	371.053	1442.79	39.3598	153.261	0.666667	19.25	88.094	50.1738	0	0	0	0	0	0	0	0	0	0	0	0	0	0	0	0	0	0	0	0	4.20045
ENSBTAG00000004165.6 ENSBTAT00000070273.1	4.42029	3.30958	2.76467	0.801358	5.93082	9.10245	10.1315	75.9849	48.5291	1410.4	7.50131	0.0640016	3.85515	0.0428691	42.4568	0.16446	0.0155444	2.45087	4.92528	11.297	26.6752	2.76504	2.12761	2.41969	0.324773	0.434271	0.00296119	0	0	0.00610687	0	0	0	0	0	0	4.35007
ENSBTAG00000002174.5 ENSBTAT00000002817.5	0	0	0	0	0.125	1.90175	1.50102	7.24814	102.582	1377.27	7.4791	18.4143	1.51306	0.714696	0.0227273	0.332785	0.1	0.26631	0.176429	1.475	3.08203	2.0772	1.55921	1.12976	0	0	0	0	0	0	0	0	0	0	0	0	4.34685
ENSBTAG00000015931.5 ENSBTAT00000021186.5	3.14587	0.177148	0.810227	0.134665	1.02912	1.95223	6.22194	80.1393	556.195	1375.76	18.7811	11.579	2.107	4.30065	1.26289	3.15517	0.0681914	3.97102	0.770442	2.62405	6.22033	1.61377	8.74888	14.1229	6.30318	0	0	0	0	0	0	0	0	0	0	0	4.02865
ENSBTAG00000022382.4 ENSBTAT00000030297.4	4.35606	4.29192	13.3821	3.14995	7.18347	29.6327	50.2945	157.897	388.673	1361.82	32.2298	21.396	1.77876	8.05746	21.5732	55.5771	2.82962	16.2022	2.43034	15.797	43.5163	18.5915	116.03	5.64204	36.2333	1.96233	0.353887	0	0	0	0	0	0	0	0	0	4.17506
ENSBTAG00000052608.1 ENSBTAT00000073396.1	112.769	1.23065	0.858044	5.24154	11.3262	18.0786	82.7683	209.021	507.612	1352.42	335.994	2.35957	0.051552	0.0437513	0.473026	1.5821	0.0127266	1.11168	0.22263	0.201949	0.0408643	0.0911106	0.797107	0.226085	0.0470652	1.02653	0	0	0	0	0	0	0	0	0	0	3.94453
ENSBTAG00000006490.6 ENSBTAT00000008504.6	0.231258	0	0.0461538	36.8856	76.9345	11.1991	59.4257	93.3787	618.536	1318.83	42.4714	0.384301	0.107143	0.725257	1.6642	3.49662	0.670172	0.00248139	0.181094	91.286	192.392	3.67883	7.43418	1.81445	3.27373	0.00686813	0	0	0	0	0	0	0	0	0	0	3.92345
ENSBTAG00000019852.6 ENSBTAT00000057115.2	0.740632	0.0753075	0.219601	0.787749	49.7174	4.61997	22.6685	34.5932	697.334	1271.73	11.5903	7.34774	1.42351	1.23127	7.39404	0.269972	0.548024	26.2018	1.06589	4.43768	13.7726	608.678	4.15115	4.14384	7.66993	0.0981209	0.0944444	0	0	0	0	0	0	0	0	0	3.7994
ENSBTAG00000014546.6 ENSBTAT00000079012.1	0.125676	0	0	0	0	0.872204	0.449787	18.3671	20.4154	1269.38	5.98217	0	0	0.430556	0	0	0	0	0.004884	0	0	0.0741823	0	0	0	0	0.0512821	0	0	0	0	0	0	0	0	0	4.35793
ENSBTAG00000016563.6 ENSBTAT00000076196.1	3.49487	14.5727	5.86924	26.7971	14.2621	50.457	438.39	18.9706	87.1953	1264.9	129.959	15.1716	275.505	2.02884	8.76272	89.9954	22.645	2.06607	0.185638	1.59831	2.08259	4.6984	0.920763	2.99619	0.335655	0.357824	0.00247663	0	0	0	0	0	0	0	0	0	4.03518
ENSBTAG00000055134.1 ENSBTAT00000083133.1	20.3292	3.33445	0.260006	4.75804	146.553	38.9071	44.3615	17.0842	60.5026	1244.89	120.19	6.32874	44.962	0.625886	2.06834	3.84749	0.195125	9.4236	1.44214	4.6676	4.3628	0.292198	0.851838	0.427218	0.429857	0.479308	0.00247663	0	0	0	0	0	0	0	0	0	4.31133
ENSBTAG00000015403.6 ENSBTAT00000070612.1	0.271736	0	0	0	0	0.0361284	1.03246	14.1123	266.856	1188.87	3.61936	6.35152	0.157841	0.0721043	2.18111	0.00431034	0.0148787	0.00372443	0.106526	2.29846	9.73546	0.0106952	0.492276	2.60897	0.0126715	0	0	0	0	0	0	0	0	0	0	0	4.25161
ENSBTAG00000008008.5 ENSBTAT00000010530.5	0.219816	0.564879	2.51052	0.982506	19.7758	17.547	77.4811	1028.49	140.156	1185.76	31.4548	24.9076	695.464	106.545	9.99285	27.003	3.42466	1.79202	88.594	131.089	1.38238	0.0516674	25.0116	0.0444011	0	0.0101149	0	0	0	0	0	0	0	0	0	0	2.9245
ENSBTAG00000008920.5 ENSBTAT00000011740.5	3.36946	1.0565	0.48744	0.492026	6.64869	4.67214	27.716	12.7564	321.639	1181.81	6.4693	3.95073	1.87029	2.81762	14.4341	46.7496	0.734587	33.8568	0.183256	4.98272	23.7509	4.32714	5.5864	0.666385	12.0352	0.050869	0	0	0	0	0	0	0	0	0	0	4.20405
ENSBTAG00000023374.5 ENSBTAT00000023560.5	1.30984	0	0.141758	0	0.30943	2.17086	6.83997	25.2726	849.298	1145.1	13.6112	8.25595	1.56271	4.96654	190.85	1.43931	1.68192	0.239639	0.497719	6.31809	5.11594	3.79678	0.0309494	0.321968	0.0972247	0	0	0	0	0	0	0	0	0	0	0	3.42644
ENSBTAG00000019585.7 ENSBTAT00000061582.3	0.177605	8.67157	0.0962963	0	0	0	0	1.44097	48.6264	1120.66	12.4845	2.63176	6.31743	335.66	4.80582	1.86851	0.0827702	3.85622	16.8933	332.237	102.594	0.414286	8.93238	72.2616	10.7967	0	0	0	0	0	0	0	0	0	0	0	4.02047
ENSBTAG00000049953.1 ENSBTAT00000081755.1	0.0967145	0.275436	0.743674	9.43843	10.1347	43.917	296.742	4.94553	198.797	1112.45	19.5482	1.80826	29.3729	3.37575	5.65741	4.66808	0.0439938	2.56514	0.16245	6.0242	14.1414	0.718768	0.0560851	1.40515	2.84684	1.78749	0	0	0	0	0	0	0	0	0	0	4.15765
ENSBTAG00000054207.1 ENSBTAT00000068540.1	0.517648	1.85813	1.34974	2.76525	5.43154	157.588	324.587	17.731	55.5282	1108.54	2.29335	10.2197	39.6573	11.8578	8.0907	44.5219	0.115665	0.818824	0.099403	0.013949	0.10327	0.0427609	0.0447321	0.155655	0.0144974	0.00810808	0	0	0	0	0	0	0	0	0	0	4.14996
ENSBTAG00000046977.2 ENSBTAT00000027317.4	0	0	0	0	0	0	0	0	17.5933	1087.44	0	0	0	0	0	0	0	0	0	0	0	0	0	0	0	0	0	0	0	0	0	0	0	0	0	0	4.35833
ENSBTAG00000055168.1 ENSBTAT00000082693.1	0.0392015	0.379033	1.63701	1.27737	5.139	32.6073	247.846	24.2489	39.8862	1082.41	0.555307	0.204241	3.91429	0.397506	0.744925	1.19609	0.14679	1.11352	0.113528	0.39524	0.370986	0.0515402	0.120826	2.2204	0.0133447	0.0102648	0	0	0	0	0	0	0	0	0	0	4.2461
ENSBTAG00000010659.6 ENSBTAT00000084936.1	1.51582	0.0954469	1.61787	10.256	5.67663	21.5523	128.278	20.1087	64.8959	1081.83	10.2784	7.27421	87.2079	2.40257	0.175192	0.28265	0.77064	0.714013	2.03345	0.939828	0.0937501	0.112657	0.136882	6.64055	0.185916	0.000512821	0.00512821	0	0	0	0	0	0	0	0	0	4.31408
ENSBTAG00000054302.1 ENSBTAT00000082787.1	0.822153	12.3779	0.137611	0.139532	1.89261	0.914857	3.46632	19.9084	305.631	1025.48	6.43646	3.53899	1.96674	3.26246	14.1474	47.2201	4.62565	76.8125	3.88136	28.9175	80.8099	4.27527	5.17252	6.40599	28.4081	0.0424563	0	0	0	0	0	0	0	0	0	0	4.16882
ENSBTAG00000049754.1 ENSBTAT00000077008.1	0.0122222	0	0	1.21198	4.65519	14.8843	36.971	334.866	934.371	1012.08	38.5335	34.1688	0.375522	4.02823	5.34577	18.8638	15.3897	509.828	0.907812	2.8166	1.3213	0	0	0	0.102041	0.336264	0	0	0	0	0	0	0	0	0	0	2.85231
ENSBTAG00000020672.6 ENSBTAT00000027552.6	0.518182	24.529	79.5204	16.4812	75.2689	15.2034	10.4496	9.74368	291.163	1011.88	39.7988	242.699	93.4539	0.726325	17.1436	56.1608	2.01049	1	25.2333	0.515368	1.25368	3.7409	1.08759	18.5667	0	0	0	0	0	0	0	0	0	0	0	0	4.09024
ENSBTAG00000009841.6 ENSBTAT00000031107.4	0.312822	0.270465	0.263015	2.16693	4.09213	11.1918	362.234	7.1863	45.474	1003.73	19.5871	1.34741	41.4727	2.12731	0.0362449	0.0500694	0.139258	4.45659	0.296593	3.12716	2.38822	0.0063643	0.368803	0.139748	0.116394	0	0	0	0	0	0	0	0	0	0	0	4.09204
ENSBTAG00000051169.1 ENSBTAT00000086313.1	0.0204082	0	0	0	0	0.988416	2.27209	77.2831	77.0487	999.812	0.100534	4.8321	0.284224	1.15768	16.1625	0.331502	0.383559	20.1857	16.1986	206.931	38.8994	12.1381	0.207366	0.108239	3.2118	0.0182446	0	0	0	0	0	0	0	0	0	0	4.25198
ENSBTAG00000021858.5 ENSBTAT00000029140.5	0.202407	0	0.0621288	0.0532286	0.176162	2.36224	28.2206	44.9514	62.6883	956.059	2.84868	6.18528	15.0062	1.55694	16.7234	0.152361	0.397609	11.5605	11.2536	170.884	30.6301	9.75062	0.374217	0.694374	3.18911	0.0182446	0	0	0	0	0	0	0	0	0	0	4.28405
ENSBTAG00000011589.6 ENSBTAT00000075759.1	6.44004	0.168687	1.75283	1.25686	14.1492	6.67442	1.4586	10.1943	62.7694	913.836	7.15932	40.6593	2.65827	14.7528	18.6893	197.501	0.759164	12.9189	6.13283	93.5893	266.327	0.34914	2.47119	5.37383	61.3095	5.46483	0	0	0	0	0	0	0	0	0	0	4.24299
ENSBTAG00000017905.5 ENSBTAT00000023798.5	0	0.560974	15.7062	24.6243	242.925	29.494	17.9137	13.1526	142.642	851.718	41.9522	4.1147	0.364514	2.96983	47.0769	0.521602	70.4918	1.52151	1.04314	1.90852	9.04048	24.4681	0.511905	26.099	23.5908	6.43393	0.407143	0	0	0	0	0	0	0	0	0	4.14335
ENSBTAG00000049349.1 ENSBTAT00000087301.1	0.213892	0.263396	6.38888	0.283477	7.32325	7.84763	261.554	28.0139	29.9125	851.656	17.4334	15.4976	0.0639245	0.103647	0.049398	0.108239	0.0670347	0.0868255	0.15173	0.0488522	0.120464	1.97307	0.476651	0.0947707	0.0164233	0.0143039	0	0	0	0	0	0	0	0	0	0	4.16288
ENSBTAG00000015351.5 ENSBTAT00000020407.5	0.418705	2.96003	1.6351	2.01851	7.68338	141.377	356.908	76.4516	298.347	834.44	64.2875	15.5424	441.358	4.94261	13.6595	0.20385	0.476695	1.81817	0.134516	11.7149	1.05134	0.034286	0.0878006	3.25648	0.0396521	0	0	0	0	0	0	0	0	0	0	0	3.43734
ENSBTAG00000019412.6 ENSBTAT00000025864.6	1.08326	0.396272	0	0.705699	0.369277	10.8903	8.11252	3.08005	48.349	832.229	11.9231	60.825	21.8316	1.64444	39.0365	10.9514	0.535906	2.98395	0.106649	3.54195	29.2552	0.762019	0	0.00893519	0.631721	0.394714	0	0	0	0	0	0	0	0	0	0	4.33918
ENSBTAG00000052603.1 ENSBTAT00000079505.1	0.513984	0.465754	1.6276	1.39228	2.46992	31.412	248.674	17.9605	42.6885	818.185	0.845892	0.326587	3.86213	0.212067	0.573347	0.524596	36.0382	1.21084	0.273336	0.245458	0.208816	0.238473	0.632216	2.2031	1.8018	0.147663	0.000268745	0	0	0	0	0	0	0	0	0	4.16293
ENSBTAG00000050294.1 ENSBTAT00000081653.1	0.24069	1.25789	0.276655	1.5681	2.81845	3.37007	14.1567	41.6514	143.705	796.134	695.608	12.7875	0.259728	0.0689522	0.169376	1.73173	0.178228	0.768831	0.110372	0.0476444	0.178576	0.0413557	0.61853	1.5054	2.21139	1.17647	0.0112169	0	0	0	0	0	0	0	0	0	3.18754
ENSBTAG00000051568.1 ENSBTAT00000080295.1	0.0882396	0.238226	1.25954	0.803038	1.91734	22.4499	205.63	16.7195	37.9104	787.064	0.558348	0.113572	3.92832	0.154754	0.0482442	1.63709	0.565541	2.02157	0.0174557	0.0478948	0.0876771	0.0315371	0.106663	2.15376	0.00959494	0.000607505	0	0	0	0	0	0	0	0	0	0	4.21273
ENSBTAG00000048257.2 ENSBTAT00000078985.1	0.742661	1.14967	1.94803	4.06211	10.0021	27.3603	55.1505	10.1837	71.4806	786.076	9.6944	4.28218	28.3225	5.98083	1.81634	2.79314	2.63998	7.19189	2.93888	3.37025	0.871095	4.41778	4.46845	2.03529	0.164865	0.0661283	0.0185078	0	0	0	0	0	0	0	0	0	4.33284
ENSBTAG00000018158.5 ENSBTAT00000024163.5	0.618029	2.6781	117.613	0.812648	0.629695	2.06526	2.99718	7.64261	140.88	782.427	123.501	3.34398	0.788929	1.15037	5.68447	1.26607	0.564478	8.90432	21.1581	3.2612	6.57511	4.45115	4.80222	0.562241	11.5545	1.30359	0	0	0	0	0	0	0	0	0	0	4.21088
ENSBTAG00000015599.6 ENSBTAT00000020721.6	0.235549	0.412114	0.630147	8.11532	9.23237	45.9099	318.687	13.2349	29.6731	767.472	21.9999	1.23033	31.7203	2.03722	0.488055	0.322268	0.534193	0.368892	0.536073	0.290587	0.135222	0.147024	7.46913	0.536736	0.081651	0.00656621	0	0	0	0	0	0	0	0	0	0	4.01323
ENSBTAG00000054059.1 ENSBTAT00000075663.1	1.5019	0.286457	0.375212	0.459879	7.00635	4.2413	70.3606	12.1151	440.95	760.865	11.5179	6.52816	4.26565	2.66529	22.0363	35.0922	0.554443	29.6945	0.444772	10.623	17.7072	0.36276	2.43757	4.39212	0	0	0	0	0	0	0	0	0	0	0	0	3.73982
ENSBTAG00000047543.2 ENSBTAT00000084662.1	0.144444	0.047619	0.0819444	0	0.525431	2.21629	16.5559	12.973	46.3457	749.723	0	0	0.0025	0	0	0	0	0.0238095	0	0.0384615	0.165278	1.81889	0.0611111	0.472222	10.0117	0.302778	0	0	0	0	0	0	0	0	0	0	4.34957
ENSBTAG00000038635.3 ENSBTAT00000066503.1	0.379228	0.462049	0.927898	8.35062	9.01355	43.2662	245.117	11.0298	65.5809	737.51	24.7522	20.7842	302.117	18.0923	0.967826	0.605085	1.84404	11.2896	0.979462	0.324039	0.193452	0.31092	2.02304	11.9433	0.026151	0.00946571	0	0	0	0	0	0	0	0	0	0	3.85557
ENSBTAG00000006170.6 ENSBTAT00000008112.6	3.26689	0.187567	0.892031	8.62989	10.4239	43.7769	296.815	5.21587	30.9997	715.019	19.5784	0.656225	29.0441	2.0608	0.117829	0.366388	0.930296	11.775	3.09697	6.11287	29.6408	0.352004	3.36281	6.8881	0.188035	0.598492	0	0	0	0	0	0	0	0	0	0	4.01509
ENSBTAG00000022575.5 ENSBTAT00000085728.1	0.0699463	0.251282	0.579059	8.09495	9.25138	43.4976	296.667	4.49689	27.4898	695.256	19.6169	1.1517	28.8937	1.80284	0.0458676	0.0461973	0.0530104	0.235281	0.286161	0.0297442	0.129405	0.111204	0.0590743	1.15595	0.0128771	0.000512821	0	0	0	0	0	0	0	0	0	0	3.99484
ENSBTAG00000052611.1 ENSBTAT00000085639.1	0.0379164	0.0928302	0.565139	7.85534	8.92678	43.4228	296.636	4.48596	27.3277	693.795	19.5011	1.06839	28.8452	1.72196	0.043111	0.00859107	0	0.049336	0.000471327	0.000225291	0.0146355	0.000379261	0.00589402	1.03378	0.00269588	0	0	0	0	0	0	0	0	0	0	0	3.99339
ENSBTAG00000053677.1 ENSBTAT00000087308.1	2.28427	0.241617	1.44116	3.57823	39.5012	7.88358	33.5941	80.019	374.205	680.777	5.16273	13.6413	8.51333	36.038	61.5626	5.56924	4.1336	16.3743	25.0882	104.771	56.902	1.23909	6.72753	12.1268	4.90922	1.54671	0.133333	0	0	0	0	0	0	0	0	0	3.76712
ENSBTAG00000044111.3 ENSBTAT00000067384.1	0.0137125	0.303465	1.61991	0.288383	2.52766	23.291	209.46	16.9821	14.5571	673.827	0.092609	0.0447482	3.22845	0.0921759	0.096753	0.000793814	0.00165103	0.00154268	0.0392318	0.181041	0.0128442	0.0334699	0.0361932	1.85061	0.00298656	0.000512821	0	0	0	0	0	0	0	0	0	0	4.1574
ENSBTAG00000040244.3 ENSBTAT00000044682.4	0.425778	27.1278	4.4196	0.835537	0.501035	13.1643	1.97961	36.3332	38.8053	654.754	3.74667	16.4417	0.752758	1.97988	0.0619877	4.95876	3.3509	9.1186	12.4971	20.3301	1.61951	11.8518	7.57963	8.13159	3.45753	3.46211	0.00512821	0	0	0	0	0	0	0	0	0	4.34407
ENSBTAG00000021007.4 ENSBTAT00000071439.1	0.928028	0	0.00505051	0.0279264	1.18593	44.0361	1.35059	12.7516	19.8162	642.036	6.21604	5.83611	1.93329	0.0771244	0.00980392	0	0.0192308	0.169194	0.00392157	0.16856	0.0387507	1.83691	1.45558	88.0026	0.121051	0	0	0	0	0	0	0	0	0	0	0	4.34705
ENSBTAG00000021480.6 ENSBTAT00000082757.1	2.0794	0	0.689394	0.0842831	3.01388	0.818146	3.89507	41.6302	271.651	634.336	12.3761	9.25829	1.16439	4.10899	2.21477	3.08627	0.0652648	1.8601	0.321146	2.4289	6.22033	0.774563	2.31118	2.15742	6.303	0.00137363	0	0	0	0	0	0	0	0	0	0	3.9928
ENSBTAG00000054367.1 ENSBTAT00000068978.1	7.07621	185.268	56.3545	21.7341	3.75723	0.0769655	5.99403	22.1076	39.5868	632.575	15.1093	38.6153	15.0813	16.2779	8.15281	50.4424	0.0563578	0.0790058	0.000878386	0.642857	6.35307	51.7655	5.53714	3.76925	0	0	0	0	0	0	0	0	0	0	0	0	4.16961
ENSBTAG00000006225.5 ENSBTAT00000008174.5	1	4.5	0	0	0.0332629	0.5	4.41667	15.4929	157.873	616.634	0	0	0	0	0.0729443	0.328249	0.132353	0.205882	0	0.375	2.04044	0	0	0	0	0	0	0	0	0	0	0	0	0	0	0	4.22005
ENSBTAG00000021518.5 ENSBTAT00000028678.5	14.5932	0	0	0.546546	0.104284	0.157143	0	0	35.9988	612.672	1.1045	0	0	3.4306	59.9192	26.2684	0	0	0.00635832	0.213629	3.89152	0.314286	0	0.664314	5.57761	0	0	0	0	0	0	0	0	0	0	0	4.32953
ENSBTAG00000048643.1 ENSBTAT00000077336.1	0.0899477	0.100333	0.110004	0.438964	0.493243	1.0721	197.277	92.1699	33.7645	611.23	0.0792511	0.065291	0.046829	0.207206	0.126002	0.520054	0.394867	0.349725	0.140967	1.70414	1.84629	0.0431813	0.0485357	0.00871889	1.58217	0.0157472	0	0	0	0	0	0	0	0	0	0	4.10433
ENSBTAG00000012079.6 ENSBTAT00000073098.1	0	0	0	0	0.0636752	0.0413973	5.9216	2.31919	83.4926	609.278	0.116498	0.317515	4.8631	16.379	17.9343	6.15798	0.0198332	0.137646	0	2.32582	30.7902	0	0.000862069	0.0312503	0.0185477	0	0	0	0	0	0	0	0	0	0	0	4.31748
ENSBTAG00000009481.6 ENSBTAT00000012479.6	0	0	0	0.0144231	1.70044	0	0.1875	33.0414	25.7758	582.025	9.3093	29.2696	0	0	0.0270177	0.155308	14.6416	0.188645	0.194709	15.5974	3.96154	2.40994	58.1632	1.23221	3.54872	0.128205	0	0	0	0	0	0	0	0	0	0	4.34325
ENSBTAG00000003419.6 ENSBTAT00000004437.6	0	0.646856	0.210901	3.46115	0.067712	0.643246	3.09672	12.1684	51.366	561.438	0	0	7.91212	0.122222	0	0.05	0.0839216	0.324083	1.6544	0.00732601	0.0428571	0.030303	0.0119048	5.54868	0	0	0.0625	0	0	0	0	0	0	0	0	0	4.34038
ENSBTAG00000050287.1 ENSBTAT00000075046.1	0.065897	0.0174834	0.0592675	0.0440593	6.32828	7.69201	82.6895	5.14387	15.4365	555.761	2.07365	5.10127	95.2726	0.141194	0.159865	0.309169	0.0204002	0.252759	0.41232	0.848951	1.76626	0.0281653	0.458824	0.0273199	0.0715748	0.0129463	0	0	0	0	0	0	0	0	0	0	4.25635
ENSBTAG00000025126.3 ENSBTAT00000035149.3	0	0	0	0.00618132	0.00706436	1.19183	1.51647	50.1919	33.3372	514.281	24.2948	0	0	0	0	0	0	0.2	0.0122378	0	1.30283	0.423712	12.8476	0	0	0	0	0	0	0	0	0	0	0	0	0	4.32748
ENSBTAG00000021504.5 ENSBTAT00000069526.1	0.00390625	0.113723	2.93678	7.65019	46.886	1.3319	3.14444	4.77302	25.2809	505.051	9.12528	10.1166	1.75041	1.06208	6.35608	16.0204	0.941719	24.5729	0.643432	0.953689	2.6607	4.86907	6.16314	1.36023	16.0698	0.632898	0	0	0	0	0	0	0	0	0	0	4.33469
ENSBTAG00000004343.3 ENSBTAT00000005683.3	0.0555556	0	0.147291	0.761939	2.62926	16.1003	386.262	6.35566	61.3209	504.919	5.2517	1.17314	4.54687	3.67504	2.71413	6.27329	1.35914	78.9198	1.46789	3.3563	8.88823	0.135941	0.0720301	2.07176	0	0	0	0	0	0	0	0	0	0	0	0	3.37965
ENSBTAG00000017200.5 ENSBTAT00000022858.5	0.00265302	0.222152	0.0610514	0.23581	0.749799	11.254	25.0885	58.9341	30.261	490.01	56.0877	14.8464	448.234	3.83829	0.00488099	0.0181605	0.498168	0.00444444	0.0101196	0.485382	0.00966833	0.034286	0.0996472	3.26904	0.0312195	0	0	0	0	0	0	0	0	0	0	0	3.12275
ENSBTAG00000022013.4 ENSBTAT00000029363.4	0	0	0	0	0	0	0	0	0	476	0	0	0	0	0	0	0	0	0	0.005245	0.0430054	0.0346578	0.0237255	0	0.0031746	0.0638104	0	0	0	0	0	0	0	0	0	0	4.3589
ENSBTAG00000049593.1 ENSBTAT00000076292.1	0.248961	0.0343638	0.120951	0.203582	0.470714	4.96733	17.0881	5.97436	36.0291	474.317	33.8203	5.26964	2.03151	0.233341	2.36794	0.396447	4.19101	1.53799	0.340215	0.244497	2.09046	0.17747	0.265081	0.348795	0.0396123	0.00810808	0	0	0	0	0	0	0	0	0	0	4.33658
ENSBTAG00000048791.1 ENSBTAT00000076194.1	0.763287	13.0491	3.59103	45.3465	3.50887	41.0577	9.18471	2.375	39.2024	469.635	4.51524	25.2	99.5064	2.98307	23.5401	0.650168	3.8092	19.7141	58.9961	4.09651	3.4187	7.02133	5.52928	2.85393	0.162992	0.0445063	0	0	0	0	0	0	0	0	0	0	4.22694
ENSBTAG00000002701.6 ENSBTAT00000003497.5	0.0326083	0.078022	0.276579	7.28136	1.37385	6.55499	40.7969	10.9518	9.80452	460.375	0.960378	4.10254	0.329477	1.39485	1.58681	12.0995	2.17346	1.47796	11.736	72.2155	1.21789	1.99504	93.8481	58.7023	0	0.00250704	0.00163249	0	0	0	0	0	0	0	0	0	4.29588
ENSBTAG00000010581.6 ENSBTAT00000074262.1	7.56333	1.12697	11.6729	0.468117	8.80998	6.59492	2.58233	16.7819	167.82	458.867	7.674	18.0571	27.6442	79.98	20.6668	49.6577	0.476683	12.1227	0.0333486	10.2472	32.5751	36.4218	0.128709	2.51574	5.85572	1.71911	0	0	0	0	0	0	0	0	0	0	4.04698
ENSBTAG00000013907.6 ENSBTAT00000018469.6	1.10291	0	0.0297357	0.00967823	0.348677	7.73421	9.53291	165.916	193.086	444.628	0.165325	0.244546	0.458229	0.0574285	0.00163399	0.01	0.054554	0.0702074	1.01695	2.13447	28.8536	1.01148	2.20508	0.703764	0	0	0	0	0	0	0	0	0	0	0	0	3.77311
ENSBTAG00000054165.1 ENSBTAT00000082872.1	0.920311	0.290514	0.454872	10.3869	3.40928	4.05035	23.3659	7.57742	18.7995	443.663	5.43119	1.48241	2.81864	1.49056	0.784382	1.78339	0.275042	0.500691	0.837699	0.13014	0.217108	0.267075	1.04239	0.991114	0.335112	0.301277	0.000268745	0	0	0	0	0	0	0	0	0	4.34986
ENSBTAG00000038652.2 ENSBTAT00000054074.2	1.25417	0.000533333	1.69296	9.59171	4.77573	0.408284	8.52599	103.081	413.057	442.671	122.448	0.0713918	0.098126	7.6712	70.2174	0.167214	1.33156	5.28768	24.7525	101.15	42.7898	2.5198	6.62667	51.8365	109.942	52.2289	0.00808939	0	0	0	0	0	0	0	0	0	2.97223
ENSBTAG00000014809.6 ENSBTAT00000068847.1	0	0	0	0	0	4.27413	0	0	0.914286	441.694	0.566667	0	0	0	0	0.116348	0	0	0	0	0	0.694444	0	0.33	0	22.1143	0	0	0	0	0	0	0	0	0	0	4.35869
ENSBTAG00000018074.4 ENSBTAT00000024063.4	0.4386	0.596611	0.672662	0.34882	4.20551	3.80593	5.59722	9.69172	388.781	437.531	27.4449	113.875	1.87628	0.886192	12.3997	83.6133	0.231345	3.69774	20.3678	0.261017	1.40217	1.58115	0.808726	0.0361867	1.12963	0	0	0	0	0	0	0	0	0	0	0	3.10773
ENSBTAG00000050453.1 ENSBTAT00000075545.1	1.04235	0.044748	0.0579337	0.126819	0.725363	17.1353	29.5442	164.441	198.106	431.484	0.547561	1.21693	57.3704	0.0772034	0.0219883	0.00931625	0.0205046	0.0218552	0.334787	0.500315	1.50648	0.980637	1.9575	3.79221	0.056289	0	0	0	0	0	0	0	0	0	0	0	3.7161
ENSBTAG00000030166.4 ENSBTAT00000042549.4	0	0	0	2.75	0	0	0	0	7.10417	421.859	0	0	0	0	0	0	0	0	0.0104875	0.00816993	0	0	0	0	0	0	0	0	0	0	0	0	0	0	0	0	4.35822
ENSBTAG00000012071.5 ENSBTAT00000016010.5	0.974139	1.08071	0.208348	0.942954	1.72452	6.96018	80.8651	120.892	94.6221	418.823	3.87486	3.57856	147.041	4.11805	0.0124981	0.836222	0.513835	0.250896	1.2179	7.03144	5.47513	16.6199	1.94886	3.78001	1.03166	0.333333	0	0	0	0	0	0	0	0	0	0	3.86631
ENSBTAG00000049235.1 ENSBTAT00000073145.1	0.309342	2.78228	0.142183	0.298035	3.14256	1.48654	1.24512	15.5531	15.1467	416.643	1.35282	0.0716773	1.1592	0.0916113	15.0888	3.29128	170.525	8.88788	10.1668	0.862692	0.810182	0.284464	3.68476	0.612525	0.181921	0.179978	0.0112169	0	0	0	0	0	0	0	0	0	4.02554
ENSBTAG00000012261.3 ENSBTAT00000016258.3	0	0	0	0	0	0	0.5625	19.042	20.8288	409.347	0	0	0	0	0	0	0	0	0	0	0	0	0	0	0	0	0	0	0	0	0	0	0	0	0	0	4.3491
ENSBTAG00000003282.5 ENSBTAT00000004256.5	4.80962	54.826	13.5951	30.696	7.39303	2.38767	21.5671	18.4238	12.1372	403.117	1.34756	6.09843	1.67567	1.16852	2.54549	0.642016	5.98013	17.4324	8.61078	14.4078	24.4847	11.6035	120.031	4.13188	29.3976	1.0125	0	0	0	0	0	0	0	0	0	0	4.31233
ENSBTAG00000012829.5 ENSBTAT00000017046.4	0	0	0	0	0	0	0	0	0	388.13	0	0	0	0	0	0	0	0	0	0	0	0	0	0	0	0	0	0	0	0	0	0	0	0	0	0	4.3589
ENSBTAG00000014151.4 ENSBTAT00000018808.4	0.0592308	0.00822368	0.00188771	0.010628	0.242807	0.550271	6.55815	5.2599	145.604	384.283	3.07393	1.30671	0.218144	0	1.23468	3.45709	0	0.206162	0.310699	2.73898	20.6947	3.6454	4.68432	0.279429	9.91999	0.056742	0	0	0	0	0	0	0	0	0	0	4.06869
ENSBTAG00000018935.5 ENSBTAT00000025200.5	0.929253	0.0184962	0.111111	0	0.0213244	0	0.73608	4.51745	131.373	380.823	4.83751	11.9433	1.18938	2.41397	0.185183	0.463549	0.0337823	1.85003	0.00472085	0.33006	0.841548	39.0866	0.117347	1.77832	0.367377	0.306676	0	0	0	0	0	0	0	0	0	0	4.11475
ENSBTAG00000012015.6 ENSBTAT00000081457.1	0.00251017	0.0121599	0.116338	0.321609	0.610345	17.3067	43.7342	2.60092	25.6789	380.344	15.246	1.05242	16.0695	1.14935	0.0297307	0.0149944	0.00479765	0.0144467	0.00156335	0.0114061	0.0396444	0.00646164	0.183754	0.140114	0.0581969	0	0	0	0	0	0	0	0	0	0	0	4.31742
ENSBTAG00000055301.1 ENSBTAT00000073203.1	0.710798	0.885902	0.0667533	0.659129	0.177877	2.4557	17.969	45.9374	86.6394	367.741	0.690379	4.92211	8.13559	7.87781	1.37909	2.90056	0.888827	1.85296	0.201981	3.53892	6.93123	13.2299	4.69733	1.45045	1.32592	1.78573	0	0	0	0	0	0	0	0	0	0	4.2179
ENSBTAG00000011023.5 ENSBTAT00000014644.5	0	0	0	0	0	1.53905	6.29613	10.0738	17.6292	362.308	5.0369	0	0	0	0	0	0	0	0	0	0	0	0	0	0	0	0	0	0	0	0	0	0	0	0	0	4.35197
ENSBTAG00000049792.1 ENSBTAT00000081314.1	0.0543323	0.153709	0.575599	0.187743	1.2799	12.5386	91.1425	17.1211	39.945	360.524	12.5019	0.554646	5.32307	1.2569	0.0188976	3.02475	2.96985	21.989	1.82813	4.71553	0.599848	0.0626503	0.851827	1.18916	0.158644	1.01279	0	0	0	0	0	0	0	0	0	0	4.20573
ENSBTAG00000051738.1 ENSBTAT00000082630.1	1.29324	0.790387	35.6126	1.28607	1.39234	5.4043	5.07547	4.15228	18.3425	350.324	2.27489	4.82635	0.248152	4.22653	1.41762	3.71179	1.13905	0.739415	0.796277	0.555258	0.260849	5.41924	3.66199	0.971248	0.177273	0.110605	0.0925819	0	0	0	0	0	0	0	0	0	4.33431
ENSBTAG00000005877.5 ENSBTAT00000007726.5	0	0	0	0	0.2	0.0666667	1.6	6.25108	7.36243	340.402	8.04621	4.01247	0.0152625	0.152482	0.644731	3.8	3.125	3.61026	169.385	4.79619	3.19366	0.251429	0.0271448	0.0714203	0.0931217	0.359594	0	0	0	0	0	0	0	0	0	0	3.88662
ENSBTAG00000049258.1 ENSBTAT00000074295.1	0.632931	0.187064	0.225253	6.54141	233.486	17.9515	2.85596	0.345472	7.39874	336.702	23.5564	3.20005	0.0582719	0.1331	2.05612	0.488499	0.0557754	1.22798	0.26785	0.213593	0.0539138	0.240677	0.514443	0.156069	0.293298	0.156675	0.000268745	0	0	0	0	0	0	0	0	0	3.53683
ENSBTAG00000051961.1 ENSBTAT00000075246.1	0.063248	0.047207	0.0752366	0.565044	3.90075	4.45165	71.5507	47.8665	26.3788	332.357	2.61373	0.755303	8.40688	0.40949	0.523869	3.30246	0.225308	1.28433	0.312903	0.192651	0.103002	0.101857	0.815896	0.350643	0.00930798	0.0506874	0	0	0	0	0	0	0	0	0	0	4.21966
ENSBTAG00000009106.5 ENSBTAT00000087180.1	0.192788	0.0133562	0.474758	0.0811982	0.628926	4.70108	36.8024	9.2931	132.394	330.863	8.77909	30.8415	29.0322	0.26111	0.129521	0.191569	0.580449	0.0305034	0.750772	0.836053	0.0681755	0.223534	0.137628	3.29291	0.162514	0.000512821	0	0	0	0	0	0	0	0	0	0	4.00934
ENSBTAG00000005572.6 ENSBTAT00000074230.1	0.0685083	0.000176616	0.0583439	0.00921452	8.59588	0.873433	1.75907	10.5534	59.2081	328.803	6.74204	1.96236	6.94167	21.1558	54.5409	27.5435	2.80972	1.79211	1.14969	8.58546	4.69496	0.715478	5.12671	0.834289	4.79108	2.6859	2.66667	0	0	0	0	0	0	0	0	0	4.23594
ENSBTAG00000046406.2 ENSBTAT00000070652.1	0.0333333	0.025641	0.00102041	0.83317	81.474	3.41714	0.0223043	1.92642	55.3806	323.033	0	0.232616	19.9742	0.15071	0.00428922	0.328628	0.588162	0.00634921	0.310083	0.534199	1.11269	0.121161	0.356681	3.89091	0	0.275797	0.00512821	0	0	0	0	0	0	0	0	0	4.17026
ENSBTAG00000055155.1 ENSBTAT00000068300.1	0	0	0	0	0	0.171888	0	3.06274	7.21931	318.371	0	0	1.20322	0	0	0	0	0	0	0	0	0	0	0	0	0	0	0	0	0	0	0	0	0	0	0	4.35763
ENSBTAG00000008916.6 ENSBTAT00000011735.6	0.0327259	0.00395257	0.00988142	0.0194764	0.75284	0.390704	0.090551	3.3952	15.4059	313.625	8.9114	4.45124	0	0.601342	0.0200786	0.03614	0	0	0.0636364	0.159091	0.286352	0	0	0	0	0	0	0	0	0	0	0	0	0	0	0	4.35214
ENSBTAG00000054994.1 ENSBTAT00000081689.1	0	0	0	0.0199176	0.040293	1.72736	0.477252	4.5239	48.5886	308.606	0	0.05	0	0.0535714	0	0.0625	0.00156986	0.0357143	0	0.287616	0.254493	0	0	0	0	0	0	0	0	0	0	0	0	0	0	0	4.30538
ENSBTAG00000051645.1 ENSBTAT00000073831.1	0.720728	1.09626	0.375395	2.88776	0.955616	9.707	88.6321	5.29102	16.8815	301.304	1.08646	1.19282	2.81142	0.201194	0.516096	2.1863	4.22606	3.28351	0.321301	0.270775	2.31051	0.35803	0.568718	0.803935	0.30492	0.235111	0.00247663	0	0	0	0	0	0	0	0	0	4.17817
ENSBTAG00000009707.6 ENSBTAT00000054271.3	0	0	0	0	0.222222	5.8123	0	0	11.4905	300.538	0	0	0	0	0	0	0	0	0	0	0	0	0	0	0	0	0	0	0	0	0	0	0	0	0	0	4.35508
ENSBTAG00000048559.1 ENSBTAT00000081105.1	0.740634	9.92662	35.1485	2.14431	8.99317	3.57585	7.73945	11.5716	49.1611	295.237	4.2237	52.7656	0.00101721	0.312853	13.5469	216.021	0.0119511	0.881041	4.97855	10.2456	0.519973	7.75314	6.11673	7.09504	0.290055	0.0177551	0	0	0	0	0	0	0	0	0	0	3.4207
ENSBTAG00000052470.1 ENSBTAT00000072171.1	0.145116	0.0737878	0.301782	1.3463	0.791194	12.6181	51.3565	1.8297	2.53922	294.08	0.611381	0.204889	7.36393	3.1116	0.216098	0.429882	0.182597	0.0598023	0.0847899	0.047815	0.174638	0.201305	0.0499578	0.0229089	0.00682232	0.00867674	0	0	0	0	0	0	0	0	0	0	4.29191
ENSBTAG00000036061.4 ENSBTAT00000066975.1	0.38693	3.9166	0.282409	0.491781	1.7099	13.6442	128.963	2.91518	16.6486	285.221	1.98408	3.28309	154.919	0.111106	0.0943434	0.0461038	0.0118178	0.149461	0.137591	0.0265999	2.60972	0.24526	0.152551	3.3418	0.0312195	0	0	0	0	0	0	0	0	0	0	0	3.53606
ENSBTAG00000055102.1 ENSBTAT00000072192.1	0.732063	0.0720725	0.50293	2.60117	0.551405	19.1784	76.3953	0.350115	34.9414	282.018	1.80153	16.9824	185.223	4.91801	0.0149925	0.340831	0.0177511	0.0585976	0.0313383	0.00567792	0.222057	0.00377946	0.00627753	3.36569	0.000865838	0.0183681	0	0	0	0	0	0	0	0	0	0	3.51108
ENSBTAG00000050895.1 ENSBTAT00000077513.1	0.861399	0.543454	0.151585	1.56987	0.174975	4.41103	16.1351	0.104417	10.6618	279.871	0.236966	0.788802	3.11137	0.14711	0.116323	0.200761	0.219675	0.332684	0.17035	0.105136	2.57431	7.65097	0.460527	0.127649	0.0177507	0.00778164	0	0	0	0	0	0	0	0	0	0	4.34932
ENSBTAG00000012484.3 ENSBTAT00000016564.3	0.299927	1.58968	0.51203	0.346763	8.37233	13.7313	123.885	9.73913	25.1463	277.107	8.23482	6.86789	87.0646	0.79912	1.09962	1.97058	0.882316	7.39554	2.07658	4.86373	2.5259	0.611955	6.24399	3.76021	0.0902546	0.0395444	0	0	0	0	0	0	0	0	0	0	3.82744
ENSBTAG00000051129.1 ENSBTAT00000068594.1	0	0.030303	0	0	0	2.24739	1.14588	2.63829	6.02631	272.399	3.89917	0.047619	0.616883	37.1346	3.07897	0.179842	0.0454545	0	0.187562	0.179842	0.0497835	0.0560803	2.70659	0.125148	0	0	0	0	0	0	0	0	0	0	0	0	4.31898
ENSBTAG00000010152.6 ENSBTAT00000013398.6	0.879311	0.279133	0.113235	0.173041	2.20222	1.10002	1.33332	4.77612	160.984	271.32	1.71662	0.881721	0.420848	1.05218	6.90217	11.1507	1.88548	89.1644	1.47772	10.8887	18.411	4.52101	5.91851	2.38569	12.0352	0.050869	0	0	0	0	0	0	0	0	0	0	3.58812
ENSBTAG00000014933.5 ENSBTAT00000079781.1	0.500633	14.2877	1.0449	4.06965	1.78119	19.9571	46.9097	49.0588	54.9846	268.967	5.4724	5.30418	2.95877	4.29233	4.62458	6.64494	0.00454381	0.769853	0.770564	0.591994	2.69174	2.93576	0	0	0.00127084	1.83333	0	0	0	0	0	0	0	0	0	0	4.17172
ENSBTAG00000054833.1 ENSBTAT00000068303.1	0.00239792	0.0177379	0.0835226	0.0331679	1.04641	4.7441	35.148	67.4398	212.924	268.66	0.840195	1.46055	6.98455	8.12654	8.60418	1.46991	0.0998285	1.73496	1.949	2.59226	3.35663	1.21406	2.83615	1.30455	1.87551	0	0	0	0	0	0	0	0	0	0	0	3.29201
ENSBTAG00000016473.5 ENSBTAT00000048506.4	0.00141294	0.107427	0.253047	0.347659	1.72971	22.4984	108.338	6.74192	24.8415	265.561	2.32971	3.30675	154.305	2.46074	0.0155228	0.251735	0.598168	0.00508944	0.0151854	0.494669	0.0729148	0.0403662	0.102546	3.26921	0.0312195	0	0	0	0	0	0	0	0	0	0	0	3.52348
ENSBTAG00000000879.5 ENSBTAT00000001168.5	0	0	0	0	0	0	0	0	13.5	264	0	0	0	0	0	0	0	0	0	0	0	0	0	0	0	0	0	0	0	0	0	0	0	0	0	0	4.3532
ENSBTAG00000005928.5 ENSBTAT00000007784.4	1.06432	3.75683	0.529463	1.49662	7.63802	2.48502	27.0873	30.845	74.2423	263.525	2.39393	3.32493	9.32021	3.07156	8.5635	33.0541	0.406289	9.45417	3.12535	13.2535	33.4771	0.860025	0.247854	2.23376	0.221015	0.286828	0	0	0	0	0	0	0	0	0	0	4.1582
ENSBTAG00000018674.5 ENSBTAT00000024854.5	0	0	0	0.643478	5.83504	2.65049	0.539516	1.07464	13.3601	258.593	0.875722	0.176367	0.236509	0.999266	21.3471	4.3019	0.0136108	0.0196478	0.00198247	0.0306418	0.25901	0.108508	0.024824	0.0178571	1.09445	22	0	0	0	0	0	0	0	0	0	0	4.33959
ENSBTAG00000003364.6 ENSBTAT00000067391.1	0	0	0	0.133333	0.5	1.31091	1.52115	34.7126	120.208	257.84	5.93983	5.91393	0.679617	1.16316	0.0959596	0.218322	0.010101	0.297078	0.2	1.12143	3.57762	57.6085	0.857143	3.01192	0.121123	0	0	0	0	0	0	0	0	0	0	0	3.91336
ENSBTAG00000000854.6 ENSBTAT00000078167.1	0	0	0	1.05556	1.6416	3.16667	4.44444	2.11111	15.5952	252.57	7.22897	0	0	0	0	0	0	0	0	0	1	2	0	0	0	0	0	0	0	0	0	0	0	0	0	0	4.34915
ENSBTAG00000013371.6 ENSBTAT00000017794.5	3.1962	2.51197	8.7782	29.1235	15.5496	12.9888	5.083	5.31482	30.2331	239.734	4.13477	6.0527	15.0066	6.39802	6.41862	10.4744	0.822027	1.69779	9.20951	7.95168	1.48072	8.1557	23.1772	18.0045	0.356751	0.0277957	0.0185078	0	0	0	0	0	0	0	0	0	4.30705
ENSBTAG00000015539.6 ENSBTAT00000080536.1	0.651876	0.025641	0	0.750746	7.43844	6.33929	4.54362	107.886	221.582	233.64	2.74908	1.03774	0.635372	1.52082	3.2928	2.30948	0.18333	0.00982322	2.334	4.73543	6.06174	0.496468	0.884288	0.174203	1.08031	0.501111	0	0	0	0	0	0	0	0	0	0	2.91692
ENSBTAG00000006862.6 ENSBTAT00000079392.1	0	0	0	0	0	0.0666667	0	0	2.91142	233.501	0	0.00473025	0	0.00167206	0	0	0	0.030303	0	0	0	0	0	0	0	0	0	0	0	0	0	0	0	0	0	0	4.35856
ENSBTAG00000002515.6 ENSBTAT00000003267.6	0.583138	1.37155	0.713003	3.11951	1.90164	4.28501	3.43596	2.26961	17.1584	227.771	1.91424	5.87019	1.65631	4.76779	6.21962	3.56316	0.352362	3.36466	0.524705	2.78321	10.4505	2.77599	1.93032	0.0274874	0.0509997	0.0213962	0.0185078	0	0	0	0	0	0	0	0	0	4.34745
ENSBTAG00000040034.3 ENSBTAT00000053340.3	46.0585	0.0670069	0.000876285	0.328954	0.331713	14.2981	4.87853	1.70215	3.66241	224.985	9.40118	84.4155	0.380619	0.0111022	7.59743	0.703997	0.0593554	0.201814	1.88331	0.676034	0.132939	0.291919	0.698429	0.0235606	0.00108355	0	0	0	0	0	0	0	0	0	0	0	4.01095
ENSBTAG00000052305.1 ENSBTAT00000083733.1	5.4627	4.04462	3.47259	11.4059	14.7588	13.5436	2.31593	18.061	13.904	223.98	5.90462	3.51705	8.26543	11.1806	8.38462	7.89373	7.29176	17.4182	12.2285	12.7021	15.9947	20.2889	110.442	3.78179	35.0626	0.17703	0.0428732	0	0	0	0	0	0	0	0	0	4.33827
ENSBTAG00000052050.1 ENSBTAT00000069678.1	5.4627	3.81342	3.35699	11.7903	14.6755	13.7798	2.27294	17.7833	15.2651	223.773	6.96018	3.68158	7.64265	11.844	7.46338	7.28883	7.29176	17.4182	12.2285	12.7021	15.9947	20.2889	110.442	3.78179	35.0626	0.17703	0.0428732	0	0	0	0	0	0	0	0	0	4.33735
ENSBTAG00000021020.6 ENSBTAT00000027997.6	0.16659	0	0	0.352625	0.403175	0.922553	1.47778	1.86369	6.56385	218.605	1.60788	5.63806	0.11106	0	0.161064	0.478472	0.00943561	0.285829	0.929518	7.93045	0.329211	0.507315	2.0088	5.40954	0.718381	0.0388494	0.00296119	0	0	0	0	0	0	0	0	0	4.35382
ENSBTAG00000050912.1 ENSBTAT00000084033.1	5.66968	8.02045	5.54613	7.37196	7.70791	8.08092	1.59355	10.5609	9.82513	216.156	3.64069	2.7564	5.31288	7.58931	5.39501	6.31079	6.91183	16.2712	10.8566	17.8828	21.5484	19.7636	112.932	3.69936	33.4588	0.160363	0.0428732	0.028125	0	0	0	0	0	0	0	0	4.3431
ENSBTAG00000051279.1 ENSBTAT00000082998.1	0.00058804	0.000576037	0.06304	0.118765	0.0562217	0.919407	0.726968	0.627217	2.72001	214.869	1.61896	0.148988	137.089	0.0150908	0.0739462	0.0208965	0.00857499	0.0526849	0.0300886	0.0161221	0.0390662	0.069806	0.787276	0.296085	0.0210777	0	0	0	0	0	0	0	0	0	0	0	3.64013
ENSBTAG00000052794.1 ENSBTAT00000067325.1	0.0497895	0.10453	0.595365	1.23525	1.64373	16.2937	186.446	27.3638	13.0655	213.638	1.8697	0.57077	8.87691	1.39482	0.244752	0.576568	0.489623	0.660214	0.032	2.09955	1.92215	0.462651	0.0859166	1.66711	1.1008	0.719256	0.748923	0.0527862	0	0	0	0	0	0	0	0	3.20106
ENSBTAG00000017808.4 ENSBTAT00000023672.4	0	0.0202837	0.0321893	0.0210003	0.089298	4.24019	3.01273	1.9327	6.73303	213.566	1.30175	5.48507	1.6967	4.19148	0.692656	1.04441	0.00697995	0.0276414	0.0777069	0.0724154	0.104143	3.0136	2.28806	0.000833866	0.00103878	0.00952381	0.0185078	0	0	0	0	0	0	0	0	0	4.3548
ENSBTAG00000020043.5 ENSBTAT00000080716.1	1.15952	0.0885277	0.219098	0.765433	1.82446	0.816854	2.34429	6.69478	102.249	213.158	10.1055	10.7636	0.240707	1.11552	1.08235	2.85597	1.19743	4.82664	1.71288	4.0055	3.86425	0.654126	1.39595	2.34848	1.76866	0.0716518	0.00296119	0	0	0	0	0	0	0	0	0	3.91647
ENSBTAG00000017765.6 ENSBTAT00000074125.1	0.365389	0.0330954	0.110077	0.284301	2.25215	10.7377	17.9763	2.82651	8.74105	212.082	1.99817	2.7909	28.8005	1.1241	1.06938	4.71925	0.969303	36.9378	1.55838	1.2709	0.252355	5.66554	7.86986	2.13268	10.1464	0.201131	0	0	0	0	0	0	0	0	0	0	4.25686
ENSBTAG00000009832.4 ENSBTAT00000012965.4	2.9756	34.8789	0.0625	0.00157436	0.121212	0.00684504	0.566368	3.4312	20.7795	211.402	0.00125	0	0.00543478	0.03125	0.185975	2.18326	0	0.0147869	0.0833333	0.483323	5.8205	0	0	0	0	0	0	0	0	0	0	0	0	0	0	0	4.28413
ENSBTAG00000039321.2 ENSBTAT00000081083.1	1.05432	0.39096	1.71225	7.02263	18.2333	7.92618	24.4107	113.125	17.9232	208.937	16.8129	11.1211	65.6178	2.42867	1.50783	0.0181605	0.498606	40.0114	1.12894	1.41331	8.76754	0.249749	0.664634	3.5221	0.0322971	0.0388494	0.00296119	0	0	0	0	0	0	0	0	0	3.65605
ENSBTAG00000021675.6 ENSBTAT00000074499.1	0	0	0	0	0	0	6.47619	12.9051	104.688	208.611	0	0	0	0	0	0	0	0	0	0	0	0	0	0	0	0	0	0	0	0	0	0	0	0	0	0	3.87249
ENSBTAG00000054095.1 ENSBTAT00000069641.1	0.00199932	0.0266297	0.427605	0.672819	0.59587	4.5006	8.39909	4.96669	25.4154	205.329	3.96657	36.5479	3.10615	18.597	24.1421	5.30404	3.80077	1.20054	7.71626	0.358966	0.947084	1.90121	0.783334	0.00514801	0	0	0.0701754	0	0	0	0	0	0	0	0	0	4.24709
ENSBTAG00000016557.6 ENSBTAT00000071612.1	0.000984979	0.029734	0.0374126	0.111571	0.260929	2.9963	18.6819	1.74303	10.5545	204.374	19.6686	6.80082	66.9838	7.56277	0.00846399	0.421706	3.63825	154.138	14.6168	9.34789	33.2465	6.0344	0.631402	4.17813	6.30485	0	0	0	0	0	0	0	0	0	0	0	3.31999
ENSBTAG00000009072.5 ENSBTAT00000074702.1	0	0	0	0	0	0	0	0	4.025	203.475	0	0	0	0	0	0	0	0	0	0	0	0	0	0	0	0	0	0	0	0	0	0	0	0	0	0	4.35805
ENSBTAG00000054156.1 ENSBTAT00000085386.1	0.177177	0.026056	0.282592	0.642732	0.283669	3.85257	8.3079	3.75553	25.2687	201.647	3.74842	43.0552	6.34389	18.5717	23.4452	4.83362	4.80077	0.0163297	0.195474	0.358966	0.274991	1.56788	3.77832	0	0	0	0.0701754	0	0	0.00610687	0	0	0	0	0	0	4.21751
ENSBTAG00000049997.1 ENSBTAT00000084425.1	0.107294	0.103893	1.16935	1.26314	1.51508	17.5202	38.5304	1.16631	23.4993	200.645	2.54713	2.01908	76.8907	0.794273	0.106085	1.15185	1.72223	0.102507	0.517086	0.646552	0.0595632	1.4317	0.0815293	0.0143736	0.286632	0.103268	0	0	0	0	0	0	0	0	0	0	3.99075
ENSBTAG00000008114.6 ENSBTAT00000087222.1	0	0	0	0.117647	0.166667	1.16667	0.25	2	30.3172	200.286	8.97381	1.56667	0	0	0.5	3.50407	0	0	0	0	0	0	0	0	0	0	0	0	0	0	0	0	0	0	0	0	4.30726
ENSBTAG00000053235.1 ENSBTAT00000072410.1	0.0266523	0.098015	0.148243	0.255999	0.438045	2.24353	24.3493	4.37945	4.66415	200.109	2.93644	0.205367	2.88717	0.286545	1.78599	0.0748014	0.291523	12.0417	0.804813	1.6417	0.114333	0.0876231	2.23693	0.369718	0.0159639	0.0352033	0	0	0	0	0	0	0	0	0	0	4.32263
ENSBTAG00000018289.6 ENSBTAT00000024342.6	0.238095	2.8844	4.14595	0.00769231	4.81204	52.3462	26.5233	2.54819	19.6496	199.6	29.9982	14.9743	2.95036	10.011	113.594	0	0.15873	1.63212	8.52295	144.098	9.47915	3.06083	3.06589	7.77532	73.0305	0.25	0	0	0	0	0	0	0	0	0	0	3.10532
ENSBTAG00000031348.4 ENSBTAT00000078248.1	0.306779	0	0	0.272081	1.1299	0.888285	1.41411	2.39071	50.7605	198.818	1.9756	6.56874	0.252617	0.374899	2.45936	12.2733	1.31829	75.256	0.990835	8.47703	2.83068	1.39358	0.577773	4.65665	0	0	0	0	0	0	0	0	0	0	0	0	3.96957
ENSBTAG00000003791.6 ENSBTAT00000004931.6	0.192169	0.056449	0.959764	0.789382	0.39224	7.15217	9.10601	1.88997	18.6772	197.645	1.63367	4.77424	0.6642	8.16886	2.88115	1.32505	0.0860806	0.301828	0.735156	1.44176	0.224853	2.91538	7.87825	2.02728	0.00103878	0.00952381	0.0185078	0	0	0	0	0	0	0	0	0	4.33504
ENSBTAG00000008223.4 ENSBTAT00000010814.4	0	0	0	14.3646	0	0	4.10417	0.456019	10.5114	191.643	0.433333	0	0	0	1.53165	0	0	0	0	0	0	0	0	0	0	0.0928571	0	0	0	0	0	0	0	0	0	0	4.34093
ENSBTAG00000004849.6 ENSBTAT00000006374.6	0	0.109254	0.0103983	0.0494916	2.19568	20.9776	0.502694	0	19.784	190.981	18.4903	0.333333	0	4.99315	4.99503	0.111111	0.0012103	0.0258766	0.111111	0	0	0	0	0	0	0	0	0	0	0	0	0	0	0	0	0	4.29796
ENSBTAG00000016218.6 ENSBTAT00000071669.1	0.504414	0.36938	1.0867	3.02608	2.31892	5.48352	3.68596	2.11748	16.372	189.798	1.84632	5.71759	7.0991	4.09856	1.27255	1.45468	0.351396	0.604922	1.53813	4.46902	2.14836	3.07976	11.2398	1.97703	1.72553	0.0618426	0.0185078	0	0	0	0	0	0	0	0	0	4.34246
ENSBTAG00000054630.1 ENSBTAT00000084995.1	0.0815551	0.719788	0.285194	2.04177	0.601811	2.05679	3.56906	4.74563	7.69229	189.449	5.38131	0.88076	0.264686	1.59533	0.024041	0.120552	0.0848545	0.370464	1.41749	0.0456569	0.135568	1.36375	0.0336987	0.0340584	0.00173802	0.00108147	0	0	0	0	0	0	0	0	0	0	4.35341
ENSBTAG00000017545.7 ENSBTAT00000023322.6	0.0456706	0.239316	0.00334448	0.0847015	0	0.00213675	0.201368	0.83751	24.9316	189.434	3.26594	17.3537	7.08902	0.0185185	4.07968	0	0.0833333	0.396748	4.37963	59.7591	0	0	0	7.53846	0	0	0	0	0	0	0	0	0	0	0	0	4.11983
ENSBTAG00000050331.1 ENSBTAT00000075771.1	0.152507	0.130844	0.639536	0.238818	6.42678	19.4846	61.5853	1.70427	25.1539	189.344	6.01697	0.866894	3.5905	0.287233	0.989829	0.462738	1.89214	11.9743	3.53156	1.53811	9.16428	10.1993	5.66754	1.74479	0.177961	0.109466	0	0	0	0	0	0	0	0	0	0	4.10883
ENSBTAG00000050011.1 ENSBTAT00000079664.1	0.303994	0.777149	0.353905	5.49435	5.89348	1.78178	0.917354	3.48299	7.95966	188.038	5.99229	0.34342	0.460869	0.516615	15.3711	2.83946	0.00617357	0.0885671	0.333669	0.205409	7.60788	0.327514	0.0795806	3.20056	0.00407807	0.0638104	0	0	0	0	0	0	0	0	0	0	4.34045
ENSBTAG00000050745.1 ENSBTAT00000052682.2	0	0	0	0	0	0	0	0	0	186.676	0	0	0	0	0	0	0	0	0	0	0	0	0	0	0	0	0	0	0	0	0	0	0	0	0	0	4.3589
ENSBTAG00000018199.5 ENSBTAT00000074460.1	9.00325	0.00256534	0.041641	2.05351	2.33232	0.218553	3.75994	1.52198	39.8187	186.579	4.88286	8.22326	0.0480211	0.581724	1.49982	2.09898	1.48938	1.64862	0.198991	3.39719	14.5686	0.0406336	0.0971074	0.0172426	0.104637	0	0.0166667	0	0	0	0	0	0	0	0	0	4.26225
ENSBTAG00000053107.1 ENSBTAT00000076309.1	0.0078125	0	0	1.0197	26.4086	1.72199	3.65781	0.853958	9.72146	181.232	8.98496	19.4142	0.612607	9.49208	116.104	1.59871	0.0208101	0.541423	0.144407	3.11012	0.153846	0.38381	0.307308	0.214635	0.594131	0.00732601	0	0	0	0	0	0	0	0	0	0	3.609
ENSBTAG00000006050.4 ENSBTAT00000007946.4	0	0	0.0208333	3.76816	0.197802	0	0.022964	1.38546	3.49309	179.854	0.047619	0.301587	0.0952381	0.142857	0.0178571	0.288095	5.36025	14.8106	7.14839	8.07976	1.11832	8.23393	105.568	1.28595	28.4449	0	0	0	0	0	0	0	0	0	0	0	4.33824
ENSBTAG00000022539.5 ENSBTAT00000030510.5	0	0	0.0208333	3.65705	0	0	0.0078125	1.38546	3.49309	179.854	0.047619	0.301587	0.0952381	0.142857	0.0178571	0.288095	5.36025	14.7177	6.74759	7.97749	1.10733	8.21195	106.78	1.28595	29.3976	0	0	0	0	0	0	0	0	0	0	0	4.33872
ENSBTAG00000006345.6 ENSBTAT00000008325.6	0.939734	4.87661	11.8586	5.43079	17.4343	12.4744	10.3131	6.92089	10.7652	177.66	5.62009	2.52954	3.89872	7.70294	4.51546	10.5041	3.62811	0.312518	6.45306	3.70036	4.16842	2.94819	1.75013	1.04725	4.47668e-05	0.0050341	0	0	0	0	0	0	0	0	0	0	4.33175
ENSBTAG00000021227.3 ENSBTAT00000074726.1	0	0.078125	0	0	0	0.38144	0.744048	2.01286	7.1266	176.574	0.0288462	0	0	0	0.334826	0.00175623	0	0	0	0.054902	0.219608	0	0	0	0	0	0	0	0	0	0	0	0	0	0	0	4.35523
ENSBTAG00000005979.5 ENSBTAT00000007848.5	1.36425	0	0.035313	0.151906	0.320858	0.512185	3.8044	3.38649	53.5894	174.998	4.99002	7.6149	3.62239	1.76809	1.40972	1.75601	0.0739142	1.35465	0.0272676	0.0960817	1.91426	0.0406336	0.0640496	0	0	0	0	0	0	0	0	0	0	0	0	0	4.16587
ENSBTAG00000012514.6 ENSBTAT00000016614.6	0	1.0884	0.197535	0.150855	1.16597	3.32501	94.6679	1.62517	4.53783	169.577	1.47464	1.58605	74.8028	0.642357	0.00488099	0.505409	0.497396	0.0352137	0.372921	1.9393	0.00966833	0.034286	0.0996472	3.26362	0.0312195	0	0	0	0	0	0	0	0	0	0	0	3.52882
ENSBTAG00000017133.5 ENSBTAT00000022773.5	0	0.711767	0	0.210142	4.96204	7.11767	0	0.0410256	2.78548	168.81	1.95687	0.0449462	0.355765	0.535973	0	1.11353	0.0333333	0.95435	0.0833333	0	0.999237	0	0	0	0.00127084	0	0	0	0	0	0	0	0	0	0	0	4.35344
ENSBTAG00000053939.1 ENSBTAT00000073992.1	0.107313	5.57047	0.181842	0.156831	0.797449	1.18823	9.83665	3.13435	4.62597	167.595	0.899168	0.1953	12.3591	0.179218	0.0952774	0.406535	0.0898167	2.18013	0.154933	0.221965	0.0682618	0.0310905	0.15763	0.246451	0.0149202	0.0402573	0	0	0	0	0	0	0	0	0	0	4.34012
ENSBTAG00000049866.1 ENSBTAT00000073859.1	0	0	0	0	0	0	0	0	4	163.833	0	1.5	0	0	0	0	0	0	0	0	0	0	0	0	0	0	0	0	0	0	0	0	0	0	0	0	4.35747
ENSBTAG00000050618.1 ENSBTAT00000083715.1	0	0	0	0	0	0	0.0133333	0.424773	20.5916	161.154	0.108333	0.978457	0	0.16745	1.70532	1.80638	0.00352941	0.0805627	4.69366	0	0.0286765	0	0	0.0441176	0.0441176	0	0	0	0	0	0	0	0	0	0	0	4.32292
ENSBTAG00000050451.1 ENSBTAT00000074044.1	1.39371	0.209555	0.033172	0.644376	8.07622	2.51818	26.0254	10.4493	56.5616	159.392	3.4938	3.86725	3.31382	0.539399	1.00999	50.8823	0.290421	1.48771	0.137123	0.614969	2.02539	0.105816	0.14866	0.274756	0.0424776	0.00475303	0	0	0	0	0	0	0	0	0	0	3.91536
ENSBTAG00000053712.1 ENSBTAT00000077539.1	3.55095	0.0847113	0.195847	0.17915	1.35426	0.626118	4.26468	5.99402	13.8796	157.805	13.4222	0.0346998	0.0258075	0.0356134	0.305624	0.114317	0.114809	1.93159	0.0482576	0.189046	1.20645	0.14373	1.89925	0.523261	0.182793	0.0565727	0.0112169	0	0	0	0	0	0	0	0	0	4.32762
ENSBTAG00000019256.6 ENSBTAT00000025636.6	0.385855	0.0743761	0.129531	0.576004	1.87382	8.54278	39.3248	8.36271	15.8621	156.699	6.52961	5.23117	31.4985	0.385007	0.167047	1.66869	0.559404	0.0391893	0.0989386	2.10524	0.936403	0.750914	2.37713	14.3167	0.0312195	0	0	0	0	0	0	0	0	0	0	0	4.1499
ENSBTAG00000000997.5 ENSBTAT00000001320.5	0	0.00695652	0.0989878	0.0289329	0.271874	3.72743	3.95073	1.32201	4.9768	156.012	0.0749353	0.108175	5.53107	0.0040202	0.0861186	0.184446	0.0422344	0.0455924	0.536442	0.336301	0.0160036	0.0319838	0.0315308	0.0045045	0.129627	0	0	0	0	0	0	0	0	0	0	0	4.35287
ENSBTAG00000001491.6 ENSBTAT00000001952.6	0	0.211501	0.0177857	0	5.56177	0	18.3026	13.6731	77.7694	152.888	0.034232	0.66936	3.25293	0	13.7604	26.3462	0.136344	2.1484	0.400466	12.4978	25.203	0	0	0.00216667	0	0	0	0	0	0	0	0	0	0	0	0	3.81074
ENSBTAG00000052368.1 ENSBTAT00000072346.1	0.760109	0.169291	0.173643	0.875451	1.83409	3.5146	24.8484	4.84352	7.71094	151.454	2.19939	1.20951	3.90555	3.19356	7.58264	3.54929	0.173151	0.232599	0.299852	0.086107	0.394084	0.139043	1.14391	0.504062	0.235947	0.154768	0.0112169	0	0	0	0	0	0	0	0	0	4.29912
ENSBTAG00000053174.1 ENSBTAT00000081848.1	0.213502	3.43012	0.189572	0.670881	1.10598	2.7761	34.1034	2.92873	3.57467	151.146	1.2542	1.78063	5.36458	0.322687	1.53013	3.16411	0.322696	0.158201	0.0459137	0.098281	0.227911	0.106406	1.94223	0.42928	0.0530789	0.129012	0	0	0	0	0	0	0	0	0	0	4.2534
ENSBTAG00000053752.1 ENSBTAT00000086961.1	0.54829	0.206972	7.61133	0.443131	3.41544	0.198583	6.27163	3.3367	2.67343	150.256	2.9116	0.115262	0.113449	0.161169	0.186312	1.88112	0.366817	0.0365964	0.739595	0.556945	0.221733	0.126266	0.679121	0.398074	0.0372209	0.0412028	0	0	0	0	0	0	0	0	0	0	4.34981
ENSBTAG00000007609.5 ENSBTAT00000075138.1	0.189661	0.751181	0.107448	0.0308828	0.0531457	0.34345	3.69834	3.74164	27.5954	149.997	4.17775	2.66161	0.0792399	0.0661844	0.520002	0.320039	0.118724	0.611707	0.0341084	0.0619375	0.129655	0.0215542	0.0175926	0.136711	3.5743	0.333333	0	0	0	0	0	0	0	0	0	0	4.28623
ENSBTAG00000048762.1 ENSBTAT00000080073.1	0.437551	2.96315	0.00397575	0.547685	4.01497	4.51674	14.2686	9.96275	32.1579	149.224	48.3538	5.14849	4.27609	12.845	0.247467	2.0929	0.78105	0.809067	0.718014	10.1499	0.340473	4.34113	7.564	0.0602004	0.119354	1.5382	0.0740741	0	0	0	0	0	0	0	0	0	4.0694
ENSBTAG00000003341.6 ENSBTAT00000004337.6	0	0	0	0	0.88314	0	0.0344167	1.06556	11.3778	148.588	7.40407	0.0490196	0.148341	4.19973	0.00704808	0.170604	1.11754	7.24081	3.93567	0.430681	0	0	0.0943476	0.0780411	0.152888	0.00732601	0	0	0	0	0	0	0	0	0	0	4.33802
ENSBTAG00000016217.6 ENSBTAT00000021579.6	0	0	0	0	0	0	0	6.62946	2.94643	148.358	0	0	0	0	0	5.89286	0	0	0	0	0	0	0	0	0	0	0	0	0	0	0	0	0	0	0	0	4.35104
ENSBTAG00000017569.6 ENSBTAT00000023356.6	0	0	0.0615385	5.09389	0.0570958	4.72615	0	0	1.78002	147.342	0	0	0	0.0023511	0.0034599	0.00068098	0	0	0	0.589744	0	0.321678	0	0	0	8.45833	0	0	0	0	0	0	0	0	0	0	4.35423
ENSBTAG00000049176.1 ENSBTAT00000070424.1	0.352795	0.267003	0.407239	0.998205	1.07582	0.180029	0	0.00603264	4.25289	147.319	0.00413093	0.0113636	1.54181	0.0231845	0.0153846	0.129862	0.526172	2.14244	0.51562	3.11925	1.80578	7.67687	0.0205466	0.00589048	2.26061	0.000186376	0	0	0	0	0	0	0	0	0	0	4.35621
ENSBTAG00000050719.1 ENSBTAT00000077156.1	0	0	0	0	0	0	0	0	3.93263	146.883	0	0	0	0	0	0	0	0	0	0	0	0	0	0	0	0	0	0	0	0	0	0	0	0	0	0	4.35734
ENSBTAG00000020499.6 ENSBTAT00000080344.1	0	0	0	0	0	0	0	0	3.93263	146.883	0	0	0	0	0	0	0	0	0	0	0	0	0	0	0	0	0	0	0	0	0	0	0	0	0	0	4.35734
ENSBTAG00000039129.3 ENSBTAT00000054963.3	0.268666	0.00822645	0.0111229	0.0406366	0.2105	12.0588	44.994	0.385738	14.4796	146.387	0.0930525	1.57458	18.7559	0.150928	0.0589453	0.0156171	0.0108762	0.0865348	0.0259485	0.0250139	0.109521	0.036526	0.0294668	0.0158969	0.00962952	0.000512821	0	0	0	0	0	0	0	0	0	0	4.1193
ENSBTAG00000020418.5 ENSBTAT00000027210.5	0	0	0	0.00292398	0.00654762	0.16809	4.51619	11.5614	95.1204	146.299	1.58638	2.5369	0	0	0	0	0	0.00160707	0.0134248	0.0567411	0.0571429	0	0	0.263776	2.37933	3.87421	0	0	0	0	0	0	0	0	0	0	3.613
ENSBTAG00000007184.5 ENSBTAT00000032609.4	0.0368619	0.046875	0	0	0.00849826	0.454121	7.70231	1.16667	7.85349	145.763	3.11439	3.32764	122.53	0.071126	0.00210084	0.10206	1.25911	0.0833333	2.64742	0.141564	0.723765	2.26887	0.0130139	0.0102041	0.00478469	0	0	0	0	0	0	0	0	0	0	0	3.27254
ENSBTAG00000013589.6 ENSBTAT00000018071.6	0.728241	0.344956	0	0.230769	0	1.74889	14.406	36.4742	40.8637	144.369	3.11517	4.67931	3.02691	6.0946	33.6172	0.0101261	0.149987	0.0512821	0.419412	5.17389	13.7079	8.23028	0.821976	10.0592	15.8611	2.62966	0	0	0	0	0	0	0	0	0	0	4.00673
ENSBTAG00000021869.4 ENSBTAT00000029153.4	0.0167069	0	0	0	0.0042735	0.0137764	6.42083	9.71056	112.039	142.35	7.63239	6.04463	2.13968	0.0639599	0	0.00812142	0.294118	0.0882353	5.83653	1.132	1.35844	0.157338	0.479713	0	0.0555556	0	0	0	0	0	0	0	0	0	0	0	3.36585
ENSBTAG00000052023.1 ENSBTAT00000077894.1	0	0	0	1.52619	0.0416667	0	0	0	12.3537	142.293	0	0	0	0	0	0	0	0	0	0	0.0217391	0.0833333	0	0	0	0	0	0	0	0	0	0	0	0	0	0	4.34242
ENSBTAG00000023820.5 ENSBTAT00000032692.5	0	0	0	0	0	0	0	4.12663	41.2663	139.916	0.0025641	0.025641	0.0868967	0	0.131319	0	0	0.0200397	0.204841	0.650645	116.497	0	0	0	0	20.9	0	0	0	0	0	0	0	0	0	0	4.17605
ENSBTAG00000054534.1 ENSBTAT00000069916.1	1.95236	3.58567	0.17253	0.651725	1.051	2.82505	25.1588	6.21523	30.998	139.41	4.32291	1.04595	3.03229	1.65934	0.336221	0.448096	0.111079	1.88254	0.439941	1.00739	1.29775	0.175279	0.796069	0.406389	0.049429	0.0168352	0	0	0	0	0	0	0	0	0	0	4.20379
ENSBTAG00000053762.1 ENSBTAT00000071549.1	0.187197	1.17598	0.099929	0.456553	0.774901	1.82857	6.20702	11.4543	26.929	138.617	8.50847	0.0702408	0.29468	0.0433748	0.110383	0.549319	0.122447	0.595965	0.0287642	0.025853	0.11659	0.037092	0.622315	0.262672	0.162257	0.00909383	0.0767196	0	0	0	0	0	0	0	0	0	4.26369
ENSBTAG00000013128.6 ENSBTAT00000017450.6	0	0	0	0	0	0	0	0	41.7087	138.454	0	1.50909	5.00953	0	0	0	0	0	0	0	0	0	0	0	0	0	0	0	0	0	0	0	0	0	0	0	4.16798
ENSBTAG00000018310.6 ENSBTAT00000024364.6	0	0	0	0	0	0	0	0	9.82105	137.495	2.18245	0	0	2.18245	0	0	0	0	0	0	0	0	0	0	0	0	0	0	0	0	0	0	0	0	0	0	4.34724
ENSBTAG00000012448.6 ENSBTAT00000079228.1	0	0	0.189551	0.220833	0.567216	3.23585	136.986	23.6553	26.3489	137.273	1.61221	0.656922	4.57906	0.0196078	3.09927	0.717787	0.157533	0.0727074	0	5.53475	3.78625	0	0.0769231	0	0	0	0	0	0	0	0	0	0	0	0	0	2.9553
ENSBTAG00000048521.1 ENSBTAT00000068626.1	0.155444	0.0661236	0.437803	0.41464	0.897716	0.368865	0.658042	1.02742	3.42305	136.773	0.247667	0.0270747	1.26321	0.0273478	0.0413602	0.409559	0.152603	0.134791	0.0393549	0.0200255	0.0480006	0.0137273	0.39531	0.132427	0.180289	0.14082	0.0112169	0	0	0	0	0	0	0	0	0	4.3575
ENSBTAG00000003539.4 ENSBTAT00000069873.1	0	0.00139704	0.00790581	0.020937	0.470243	0.0310254	3.35836	4.27883	48.6181	136.174	4.83688	20.0661	4.59279	2.37323	9.73841	14.9341	0.0210914	0.0186797	0.754997	6.38757	5.53023	0.00650324	0.0052306	0.483806	0.653891	0	0	0	0	0	0	0	0	0	0	0	4.06038
ENSBTAG00000053976.1 ENSBTAT00000077725.1	0.549511	0.84677	0.168931	0.208691	0.409821	2.41654	21.7989	3.20995	22.6833	136.035	5.21998	0.481199	3.20001	1.84281	13.7141	34.626	3.28326	1.15657	0.313051	6.11603	19.44	1.82465	0.278895	2.42094	5.91744	1.86391	0.000430108	0	0	0	0	0	0	0	0	0	4.14394
ENSBTAG00000037687.3 ENSBTAT00000080058.1	0	0	0	0	0.0384615	1.42408	0	0	3.6678	135.805	0.0266377	0	0.00570808	0	0	0	0	0	0	0	0	0	0	0	0	0	0	0	0	0	0	0	0	0	0	0	4.35714
ENSBTAG00000054019.1 ENSBTAT00000075775.1	0.686965	7.06334	43.4143	0.619192	1.67714	13.8969	0.26013	2.65962	35.5375	134.144	48.4756	3.44339	13.7349	0.111111	0.0727273	0.11015	2.2	0.00510204	0.179304	1.1215	0.282614	0.702539	1.71875	0.402151	0.949381	0	0	0	0	0	0	0	0	0	0	0	3.83358
ENSBTAG00000017053.6 ENSBTAT00000022677.6	0	0	0	0.00215517	0.00128866	0.109815	0.20039	4.2126	12.4217	132.49	0	0	0.00184013	0.0189773	0.192284	0.478182	0.02	0.365811	2.56904	14.4649	26.9859	0	0	0	0	0	0	0	0	0	0	0	0	0	0	0	4.31604
ENSBTAG00000007434.6 ENSBTAT00000009774.6	0.0914721	0.0339721	0.502269	1.47285	0.372661	3.1578	1.2995	4.61783	34.6555	131.932	1.38306	4.97348	1.25529	1.01135	1.22607	2.23962	0.0317952	0.395629	0.444908	0.496227	0.327237	2.88231	2.75424	0.661484	0.290142	0.209819	0.0185078	0	0	0	0	0	0	0	0	0	4.21609
ENSBTAG00000054554.1 ENSBTAT00000080416.1	0.0611705	0.0172696	0.0157949	0.113802	0.0156043	1.44503	0.0556333	1.15658	2.45815	131.896	0.0477428	3.82638	0.929206	0.0468211	0.034853	0.1154	0.0481028	0.0164334	0.0344238	0.303093	0.0409135	0.0442071	0.606414	0.202994	0.00256276	0.000386456	0	0	0	0	0	0	0	0	0	0	4.35637
ENSBTAG00000048547.1 ENSBTAT00000076601.1	2.49285	1.39139	0.0986988	0.572791	1.28819	0.564067	2.20042	5.82901	13.2131	130.369	7.54314	0.239844	0.0316251	0.0709659	0.286743	1.09822	0.0913387	1.81792	0.240781	0.195569	0.844899	0.227504	0.813645	0.474432	0.0817434	0.142149	0	0	0	0	0	0	0	0	0	0	4.33069
ENSBTAG00000016430.6 ENSBTAT00000080267.1	0	0	0	0	0	0	0	2.38291	5.95728	126.862	0	0	0	0	0	0	0	0	0	0	0	0	0	0	0	0	0	0	0	0	0	0	0	0	0	0	4.35353
ENSBTAG00000051366.1 ENSBTAT00000073114.1	2.45741	0.2035	0.189147	0.902981	1.67925	2.52627	22.7073	6.71349	13.1567	125.834	7.12157	0.380787	2.84166	0.233	0.298301	1.62685	0.270859	0.0913038	0.765548	0.565069	0.304907	0.139729	0.623438	0.476058	0.0935836	0.142246	0	0	0	0	0	0	0	0	0	0	4.271
ENSBTAG00000050184.1 ENSBTAT00000087361.1	0.300152	1.41494	0.11448	0.406171	0.926666	1.02064	0.56967	1.24897	3.99974	124.664	2.70766	0.285235	0.0373493	0.0782996	0.724527	1.69002	0.175037	1.84836	0.202518	0.204174	0.774531	0.231828	0.591959	0.332194	0.0508866	0.131511	0	0	0	0	0	0	0	0	0	0	4.35599
ENSBTAG00000051800.1 ENSBTAT00000080611.1	0.0573448	0.516121	0.0842014	0.939942	0.0533398	0.174516	1.16863	1.61561	21.1968	124.119	1.18906	0.0291835	0.573841	10.082	0.364768	0.193419	0.268084	2.0032	1.44406	0.61034	0.257289	0.0697754	0.862644	0.258075	0.0011129	0	0	0	0	0	0	0	0	0	0	0	4.28819
ENSBTAG00000053637.1 ENSBTAT00000078554.1	3.51691	0.0518194	0.217499	0.0578791	0.305688	0.686429	2.47404	6.18526	17.1485	122.929	11.2333	0.0558896	0.195743	0.35375	1.81813	0.516999	0.00293023	0.138107	0.00924918	0.0525453	0.106367	0.0657186	0.685075	0.232938	0.0395744	0.021442	0	0	0	0	0	0	0	0	0	0	4.30093
ENSBTAG00000047107.2 ENSBTAT00000064143.2	0	0.866332	0.115385	0.000983768	5.24869	2.06593	0	14.9717	12.5706	122.911	0.0142747	0.0961114	0.38542	0.372384	0.840503	1.01598	3.59791	0.162955	5.79475	12.7952	16.896	2.1072	0	1.5	2.46281	4.74817	0	0	0	0	0	0	0	0	0	0	4.29138
ENSBTAG00000053260.1 ENSBTAT00000070973.1	0.193305	0.0593287	0.109438	0.389248	0.441789	1.98956	22.9067	8.08344	12.2795	121.314	5.34291	0.0569386	4.16241	0.18644	0.543381	0.379353	0.0650646	1.16739	0.289128	0.245666	0.221254	0.129325	1.93167	0.266249	0.164247	0.130078	0.000430108	0	0	0	0	0	0	0	0	0	4.262
ENSBTAG00000049497.1 ENSBTAT00000083759.1	2.92448	0.528838	0.331554	1.61491	0.716857	1.93349	6.19924	4.9685	12.4498	121.256	6.94382	0.367731	1.8249	0.16774	0.885814	1.73786	0.126659	5.91613	0.165144	0.191436	0.243937	0.375425	4.86208	0.830802	0.344729	0.148029	0.000268745	0	0	0	0	0	0	0	0	0	4.32778
ENSBTAG00000053578.1 ENSBTAT00000079349.1	0.161971	0.454719	0.439947	0.301395	0.276181	2.1765	20.76	2.04364	8.71969	121.247	0.0834623	0.123695	2.81359	1.06229	0.0427305	0.139434	0.158296	1.8677	0.366038	3.17524	2.47188	0.180741	0.0237442	10.1417	0.00822466	0.000512821	0	0	0	0	0	0	0	0	0	0	4.29041
ENSBTAG00000049201.1 ENSBTAT00000086972.1	1.25586	0.749418	0.0930125	0.364511	4.54263	0.909602	12.0773	1.14775	3.11646	120.376	1.94145	1.33721	22.3891	1.48659	0.0110724	0.475107	0.190719	0.184159	0.810172	2.31875	0.033203	0.314993	5.43277	4.14011	0.202642	0.000512821	0	0	0	0	0	0	0	0	0	0	4.27266
ENSBTAG00000007910.5 ENSBTAT00000069665.1	0	0	0	0	0	0	0.495833	0.0134259	0.55237	119.722	1.01061	1.85843	0.00477424	0.818192	0.00877246	6.08546	0.00429055	0.0170701	0.000868687	0.00445378	0.65625	0.000443066	0	0	0	0	0	0	0	0	0	0	0	0	0	0	4.35301
ENSBTAG00000017346.6 ENSBTAT00000023060.6	0	0	0.111111	0.505556	4.60187	2.36468	3.2498	0.599522	10.5861	119.601	1.16785	0.491822	0.272827	1.56392	29.069	0.160373	0.273126	1.29702	0.0155172	0	0.205263	0	0	0	0.00127084	0	0	0	0	0	0	0	0	0	0	0	4.22473
ENSBTAG00000048394.1 ENSBTAT00000080497.1	0.528442	1.89751	0.142687	0.387987	1.24739	2.5033	22.19	2.88244	9.57515	119.493	1.94646	2.69825	29.0428	2.40337	0.393206	1.73556	0.420702	1.85247	0.0414826	0.297002	0.262116	0.0493068	0.397731	0.953283	0.0964675	0.0970235	0.00220789	0	0	0	0	0	0	0	0	0	4.17782
ENSBTAG00000009772.6 ENSBTAT00000034970.5	1.04306	2.81651	0.739491	0.59965	1.0145	1.02881	0.847579	0.471471	11.2569	119.429	0.875459	0.803828	4.39942	1.94162	4.8578	3.77085	2.11168	50.9283	0.528821	5.43077	13.9231	0.63499	0.0830198	0.625709	1.1895	1.92406	0	0	0	0	0	0	0	0	0	0	3.99744
ENSBTAG00000048846.1 ENSBTAT00000067685.1	2.27767	0.585355	0.128858	0.415602	0.74856	2.60275	22.6533	5.76536	12.6397	118.391	7.64359	0.165456	2.817	0.178205	0.28003	3.25239	0.0879263	1.86941	0.144843	1.43508	0.341015	0.296766	0.821778	0.628595	0.343343	0.247137	0.00247663	0	0	0	0	0	0	0	0	0	4.26238
ENSBTAG00000012464.6 ENSBTAT00000016537.6	0.21542	0	0.0222965	2.37049	35.5709	1.13028	4.52108	3.02993	33.847	114.784	2.63031	0.814569	0.0166742	1.75828	13.2208	0.0321491	0.161247	0.17633	0.0908339	1.97016	1.26476	0	0.138975	0.412587	4.68064	0.119963	0	0	0	0	0	0	0	0	0	0	4.00586
ENSBTAG00000046520.2 ENSBTAT00000069925.1	4.07948	2.41041	0	0.00313821	5.85746	2.19316	1.53857	47.1012	57.318	113.218	0.0165707	0.00196078	0.0199328	0.10098	0.188971	0.850299	0.142096	0.865921	0.673601	5.65469	80.8711	0.953494	2.28013	0.491925	0	0	0	0	0	0	0	0	0	0	0	0	3.63346
ENSBTAG00000018253.6 ENSBTAT00000024298.6	0	0.00133493	0.0290229	0.517759	0.40678	5.72426	20.8165	4.13856	5.81447	112.499	0.408762	0.109045	2.75077	0.119372	0.146703	0.0178034	0.00376565	1.40964	1.02152	0.866542	16.3133	1.16129	0.0184518	0.138484	0.00298656	0.000512821	0	0	0	0	0	0	0	0	0	0	4.28059
ENSBTAG00000033248.4 ENSBTAT00000045591.4	0.0220878	0	0.00657895	0.00657895	0.0194932	0.252927	0.0292398	2.78027	30.2552	111.926	0.00171726	0	0.0776995	0.310485	0.117236	0.0832844	0	0.00180055	0	0	0.037851	0	0.764878	0.0357143	0	0	0	0	0	0	0	0	0	0	0	0	4.20439
ENSBTAG00000053404.1 ENSBTAT00000078339.1	0.797699	2.86483	0.332147	1.63617	0.673777	2.5077	21.6049	2.5591	7.21586	111.828	1.36753	0.272163	2.97276	0.253709	0.55699	2.47998	0.926498	9.22542	0.810116	1.10188	1.22484	0.294273	0.818922	0.465339	0.439003	0.167047	0.0114857	0	0	0	0	0	0	0	0	0	4.27247
ENSBTAG00000030322.4 ENSBTAT00000042815.4	0.155569	0.396642	0.647806	0.75245	0.929513	0.0937864	0.244379	0.953176	33.2186	111.479	11.1557	3.74429	0.0559938	1.55318	7.51007	9.02649	0.0803803	0.320491	0.138453	0.317296	12.031	36.0359	0.636839	0.393387	0.00326952	0.000386456	0	0	0	0	0	0	0	0	0	0	4.1534
ENSBTAG00000050874.1 ENSBTAT00000073969.1	7.01752	0.120772	0.198166	0.818077	85.0565	12.6443	16.4234	1.1061	0.663362	110.06	0.680235	2.82447	9.21698	0.0585956	0.112658	1.12297	0.0653685	0.280918	0.0663466	0.0779153	0.153333	0.187377	0.688825	0.357067	0.390177	0.147724	0	0	0	0	0	0	0	0	0	0	3.36519
ENSBTAG00000054883.1 ENSBTAT00000081317.1	0.210264	0.0491866	0.0391559	2.5838	2.0764	0.10911	0.237782	0.227646	6.0008	109.223	2.77697	0.246668	0.211405	0.164871	0.553805	1.67254	1.04187	1.13177	0.264587	0.196041	0.128787	0.125245	1.44673	0.253704	0.0576637	0.167303	0	0	0	0	0	0	0	0	0	0	4.35109
ENSBTAG00000038480.3 ENSBTAT00000055149.3	0.000697975	0	0	0	0.0263158	0.185805	3.3578	13.9482	101.229	109.048	62.4287	52.3327	0.334305	1.11022	1.92498	2.29286	0.231672	0.523399	4.74632	34.4958	32.9673	0	0.00746783	0	0	0	0	0	0	0	0	0	0	0	0	0	2.66252
ENSBTAG00000051929.1 ENSBTAT00000081456.1	0.315678	0.0550463	0.0909368	0.220391	0.799413	1.49516	1.70185	2.05908	14.4831	108.773	1.01011	3.3392	1.42814	2.37622	0.24447	0.525273	0.0235422	0.26117	0.445301	0.691239	0.235006	2.35162	0.013846	0.282472	0.000153321	0.000512821	0.00512821	0	0	0	0	0	0	0	0	0	4.3217
ENSBTAG00000051065.1 ENSBTAT00000078620.1	0.729127	1.52353	0.209015	1.55507	0.358481	0.348418	0.963057	0.342466	5.42103	107.885	2.58633	0.296149	0.110841	0.0581751	0.332105	1.69979	0.108321	1.84923	0.0331168	0.155389	0.771354	0.288248	0.806158	0.284952	0.291839	0.15328	0.000268745	0	0	0	0	0	0	0	0	0	4.35271
ENSBTAG00000054801.1 ENSBTAT00000082573.1	0	0	0	0.0351082	1.04267	0.019536	0	0.287997	12.1645	107.413	2.00954	0	0	0.42328	0	0	0	3.47222	43.8879	0.0973389	0	0	0.00465839	0.245016	2.29451	0.00686813	0	0	0	0	0	0	0	0	0	0	4.00814
ENSBTAG00000012338.5 ENSBTAT00000072597.1	0	0	0.222222	0.0246914	0.569144	10.4951	1.76273	0.195859	6.49356	106.984	1.86481	0	5.16342e-05	0	0.00191628	0.00105556	0	0.333333	0	0	0	0	0	0	0	0	0	0	0	0	0	0	0	0	0	0	4.3317
ENSBTAG00000049193.1 ENSBTAT00000074790.1	1.36916	2.06559	0.0934481	0.210582	0.436397	2.39733	21.8888	4.65027	12.4421	106.762	3.96916	0.208898	2.89222	0.129407	0.321052	0.106019	0.0533517	2.51547	0.187642	0.164539	1.08621	0.0522086	0.286407	0.402275	1.30824	0.0193194	0.0112169	0	0	0	0	0	0	0	0	0	4.24973
ENSBTAG00000004040.6 ENSBTAT00000053634.2	0.0537634	0.119048	0.112903	11.1834	1.97302	21.7565	3.86435	25.5248	44.9768	105.786	1.7012	6.75439	0.0269201	31.7727	5.77222	13.2594	0.823322	39.9926	24.2576	90.636	42.3513	5.00793	4.20161	10.6529	3.26842	0.973628	0.133333	0	0	0	0	0	0	0	0	0	2.89953
ENSBTAG00000000295.5 ENSBTAT00000031393.4	0.016129	0.155607	0	0.0208333	0.72441	0.0836099	0	0.0413579	17.7092	104.764	0.0434783	0	0.0803552	0.206839	3.94445	15.9243	0.0855121	0.988973	0.139957	2.84759	9.40126	0.0796807	0.0111025	0.106303	0.859052	0.473485	0	0	0	0	0	0	0	0	0	0	4.25465
ENSBTAG00000013141.4 ENSBTAT00000071730.1	1.72242	60.4759	0.705128	4.52355	1.72848	74.5084	3.60483	8.66425	37.9295	104.543	5.22892	6.03926	0.601371	1.44906	4.01792	1.05249	0.272031	0.460425	0.00487524	0.0606338	0.0549356	0.249084	0	0	0.0870648	0.27319	0	0	0	0	0	0	0	0	0	0	3.06537
ENSBTAG00000051493.1 ENSBTAT00000073983.1	0.658606	0.271472	0.215143	1.67267	0.760739	2.34985	21.1009	2.09072	3.3604	103.444	0.389405	0.147757	2.84257	0.134511	0.0918525	2.0186	0.0622963	0.244281	0.133448	0.452912	4.33226	0.291949	0.653636	8.75944	0.29629	0.149526	0.000268745	0	0	0	0	0	0	0	0	0	4.27166
ENSBTAG00000021778.6 ENSBTAT00000029033.6	4	0.111111	33.7918	0.027027	0.333333	0	0	12.2105	4.33918	103.265	33.8743	1.04457	0.333333	0	2	0	0	0	0.0222222	0.0933333	0	6.10526	2.01538	0	0	0	0	0	0	0	0	0	0	0	0	0	3.9451
ENSBTAG00000051943.1 ENSBTAT00000078865.1	0.0716615	0.0133341	0.0955196	0.0652444	0.375393	1.07949	4.85449	21.2344	0.379428	102.808	0.179227	0.699497	1.18975	9.50097	0.0707555	0.36211	0.153695	0.0595934	0.108302	0.0351557	0.080624	0.0654776	0.619872	0.220386	0.0122111	0.0133328	0	0	0	0	0	0	0	0	0	0	4.25376
ENSBTAG00000034626.3 ENSBTAT00000086790.1	0.0818506	0.166121	0.0018876	0.0580353	0.240177	0.0414254	0.734218	0.571285	3.33455	102.737	0.249616	0.503916	0.281806	0.308882	0.257485	0.0224418	0.103802	0.222865	0.435207	0.0604636	0.064056	1.03828	0.515128	4.87022	1.5402	0	0	0	0	0	0	0	0	0	0	0	4.35676
ENSBTAG00000009849.4 ENSBTAT00000084285.1	0.0442396	0.010101	0	0.543651	14.86	0	0	0	3.60052	102.01	0.128075	0	0.025098	0.108344	0	0.196693	0.103693	0.125	0.287754	0.298253	0.157891	0	0.108758	0.0794294	0	0	0	0	0	0	0	0	0	0	0	0	4.31181
ENSBTAG00000011360.6 ENSBTAT00000077086.1	0.242604	0.00919883	0.0344828	0.0456044	2.65541	14.8397	30.3203	66.8826	60.1159	101.817	1.54452	0.491191	1.17558	0.378506	1.28735	7.55807	3.36668	20.3653	4.74775	25.6981	51.4485	60.9037	1.89677	0.868186	0.0487805	0	0	0	0	0	0	0	0	0	0	0	3.104
ENSBTAG00000051848.1 ENSBTAT00000084928.1	0.704829	0.187553	0.197483	1.45805	1.06652	0.378014	0.944098	1.75737	4.30151	98.6922	1.21544	0.235348	0.0524429	0.0429584	0.041068	1.72561	0.0726997	0.0534414	0.0796075	0.049832	0.069772	0.410574	1.13602	0.465785	0.337226	0.270763	0.000268745	0	0	0	0	0	0	0	0	0	4.35416
ENSBTAG00000051068.1 ENSBTAT00000075376.1	0.305565	0.0429481	0.0620233	0.492502	1.39518	0.137658	0.538976	0.895722	2.67632	96.0908	0.425737	0.251932	0.271445	0.771189	0.33366	0.552304	0.0814491	12.2173	0.0561087	45.9385	0.152868	0.100043	0.244134	0.194494	0.0442191	0.129041	0	0	0	0	0	0	0	0	0	0	3.89907
ENSBTAG00000015935.5 ENSBTAT00000071921.1	0.0318099	0.0178108	0.0087711	0.0198909	1.42051	1.22296	0.0230021	0.772497	1.98048	94.5524	0.0407323	2.7361	0.675395	16.137	0.114753	0.406827	0.229617	0.150179	0.321085	0.805216	1.86783	0.216832	0.00758434	0.248439	4.3351	0	0	0	0	0	0	0	0	0	0	0	4.2971
ENSBTAG00000007778.7 ENSBTAT00000061517.3	0	0	0	0	0	0	0	14	32.375	94.5	0	0	0	0	0	0	0	0	0	0	0	0	0	0	0	0	0	0	0	0	0	0	0	0	0	0	4.08164
ENSBTAG00000051433.1 ENSBTAT00000080439.1	0.296688	0.154072	0.112065	0.235381	0.186127	0.432353	1.2697	3.9075	4.80643	94.4544	1.1378	0.252903	3.89443	0.539227	2.01783	2.37207	47.9487	0.7832	0.366359	0.827475	0.410606	0.286293	1.0722	0.527236	0.443957	0.244638	0.0114857	0	0	0	0	0	0	0	0	0	3.87015
ENSBTAG00000054541.1 ENSBTAT00000084901.1	0.687213	0.302034	2.52662	1.57035	1.22838	2.01119	22.4204	1.5814	2.02678	94.3936	1.60333	0.113576	4.19905	0.0589135	0.0548708	1.71361	0.0710552	1.6474	0.0321423	0.0666464	0.151138	0.285018	0.89607	0.453292	0.336556	0.281009	0.000268745	0	0	0	0	0	0	0	0	0	4.24236
ENSBTAG00000051290.1 ENSBTAT00000078824.1	2.62991	0.182254	0.265416	1.06514	2.33543	17.9081	15.5245	7.03872	24.8239	93.0317	7.40554	2.84196	20.5964	0.650079	1.24263	1.54018	0.413443	0.158268	0.211104	0.398186	0.240915	0.402177	1.1409	1.43257	0.6336	0.146112	0	0	0	0	0	0	0	0	0	0	4.05509
ENSBTAG00000048563.1 ENSBTAT00000085856.1	0.204848	0.0246448	0.0374964	0.273069	0.169908	0.166197	0.53572	1.61058	3.11895	92.7641	0.992148	0.0706356	0.125099	0.0484905	0.0646633	0.941845	0.104325	0.29661	0.112987	0.0378825	0.13242	0.221522	0.664147	0.510791	0.716887	0.0139734	0	0	0	0	0	0	0	0	0	0	4.35605
ENSBTAG00000049148.1 ENSBTAT00000077278.1	23.0259	5.05978	1.22162	0.410021	0.555952	0.394543	14.9906	5.58571	53.0018	92.6974	4.36773	6.81297	0.694374	1.5065	0.498016	0.337417	0.306831	2.02621	0.82063	6.58107	11.0799	0.772416	0.107446	0.573832	0.000696207	0.622311	0	0	0	0	0	0	0	0	0	0	3.67133
ENSBTAG00000000682.6 ENSBTAT00000083549.1	0.108981	0.0226039	0.0583424	0.211707	0.595251	2.9548	20.3283	2.87459	9.57707	92.3548	1.58758	2.97278	29.0539	2.36596	0.251216	0.117583	0.322128	0.162584	0.085938	0.173755	0.138068	0.0200289	0.133732	1.32586	0.0503996	0.00752518	0	0	0	0	0	0	0	0	0	0	4.06909
ENSBTAG00000017205.5 ENSBTAT00000086491.1	0	0	0.0447059	1.07338	1.34	3.39173	0.00666667	1.45294	38.6715	92.2928	3.50628	0.524675	0.564683	0	1.19167	3.10575	0	0	0	0	0.001221	0	0	0	0	0	0	0	0	0	0	0	0	0	0	0	4.0103
ENSBTAG00000020583.5 ENSBTAT00000079184.1	0.0325749	0.0187265	0.0117448	0.0593723	0.243975	1.05203	0.0774869	0.856758	1.79013	91.4366	0.0622779	2.71325	0.648157	0.0396203	0.155527	0.0722844	0.110044	0.0320977	0.0695851	0.107877	0.12453	0.0167534	0.015451	0.0308555	0.00577599	0.00759526	0	0	0	0	0	0	0	0	0	0	4.35628
ENSBTAG00000005349.6 ENSBTAT00000007036.6	0.0212862	0.127717	0.127717	0	1.08402	7.00552	4.46063	0	11.9238	91.3822	0	0	0	0.0229885	2.00469	0.407955	0.000225378	0	0	0	0	0	0	0	0	0	0	0	0	0	0	0	0	0	0	0	4.30939
ENSBTAG00000050509.1 ENSBTAT00000084419.1	0.244008	0.158594	0.152358	0.440364	0.475578	2.83657	20.8053	1.62585	3.37762	90.6902	0.496965	0.228251	3.24377	0.552295	1.43554	4.71732	0.263436	0.0971099	0.116033	0.087573	0.204733	0.142824	0.189005	0.153897	0.00693253	0.0088031	0	0	0	0	0	0	0	0	0	0	4.24601
ENSBTAG00000052433.1 ENSBTAT00000078079.1	0.924289	0.569883	0.574513	14.6296	17.8808	2.51804	25.9153	2.90805	4.36149	90.0441	11.3219	0.390543	23.6982	6.73393	5.21768	2.78922	0.251987	4.31138	9.7998	0.369518	3.18234	1.47282	1.23238	2.50606	0.0572762	0.225919	0.00220789	0	0	0	0	0	0	0	0	0	4.01577
ENSBTAG00000050160.1 ENSBTAT00000073979.1	0.705348	0.962849	0.293457	2.2317	1.64049	2.49521	21.0855	1.67273	2.62389	90.0329	1.7723	1.32095	3.30822	0.21065	0.418694	1.37815	0.516903	2.32443	0.639425	0.397506	0.388735	0.271891	0.202752	0.212887	0.33369	0.284405	0.000268745	0	0	0	0	0	0	0	0	0	4.24888
ENSBTAG00000052030.1 ENSBTAT00000079265.1	0.0270657	0.095409	0.12832	0.265352	0.270206	2.35045	20.7731	1.96318	2.92018	90.002	0.613267	0.160588	2.857	0.15345	0.116281	1.83025	0.0556591	0.268303	0.0469621	0.104853	0.0396371	0.035489	0.0457008	0.14033	0.00511922	0.0133223	0	0	0	0	0	0	0	0	0	0	4.24619
ENSBTAG00000001692.6 ENSBTAT00000073906.1	1.12481	0.208914	0.0464028	0.151606	3.16575	7.127	15.0252	2.78606	40.5534	88.9304	2.70444	1.6295	3.87658	0.578574	1.08885	1.07966	0.144184	3.36084	0.344631	6.40601	5.31535	0.0155716	0.0189593	0.0270566	0.00376077	0	0	0	0	0	0	0	0	0	0	0	3.9221
ENSBTAG00000009694.5 ENSBTAT00000012785.5	1.43937	0	0.505974	1.11198	0.973474	5.67919	2.81398	0.499975	15.4093	88.5193	0.19349	1.68332	0.999567	1.99643	28.3968	2.23004	1.84466	2.73646	0.150779	4.16842	18.4827	0	0	0.0148176	0.127116	0	0	0	0	0	0	0	0	0	0	0	4.10987
ENSBTAG00000016522.5 ENSBTAT00000021969.5	0	0	0	0.488245	16.6635	0.162748	3.22492	0	10.9538	88.36	0.199086	0.261018	0.114138	0.688776	6.10576	0	0	0	0	0.230769	1.207	0.333333	0.125	0	2.86672	0.186012	0	0	0	0	0	0	0	0	0	0	4.25041
ENSBTAG00000051626.1 ENSBTAT00000077867.1	4.11663	0.199269	0.0462437	1.11738	0.590471	1.69936	1.47406	3.84443	37.4754	87.9426	2.43854	1.9507	3.93571	0.0405209	0.206604	1.37205	0.126287	1.47758	3.38779	4.5228	4.34302	2.81338	14.7903	4.03829	0.0137775	0.0461705	0	0	0	0	0	0	0	0	0	0	4.00462
ENSBTAG00000004200.5 ENSBTAT00000005506.5	0	0	0	0	0	0	0	0	32.2589	86.8015	5.66667	0.441098	0	0.0281385	0.0735931	0	0	0	0	0.0984848	0.257576	0	0	2.16667	0	0	0	0	0	0	0	0	0	0	0	0	4.07232
ENSBTAG00000053257.1 ENSBTAT00000068727.1	0.679591	0.261083	0.210245	1.47055	1.00269	0.306785	1.09573	51.3474	60.218	86.515	6.47708	7.47018	0.127614	0.0506367	0.0799899	1.68853	0.0700734	0.375694	0.0360525	0.0381099	0.126837	0.281091	1.04038	0.36005	0.779904	0.29352	0.000268745	0	0	0	0	0	0	0	0	0	3.1579
ENSBTAG00000048974.1 ENSBTAT00000069232.1	1.03071	0.255812	0.343029	1.53943	1.21931	0.671145	1.73396	0.880162	3.0262	85.8824	6.30089	0.544794	0.153343	1.99985	1.08889	0.898171	0.8952	0.275393	1.13226	0.0839392	1.10282	0.325812	0.815766	1.33436	0.34473	0.275779	0.000268745	0	0	0	0	0	0	0	0	0	4.34735
ENSBTAG00000021521.5 ENSBTAT00000028683.5	0	0	0	0	0	0	0.531549	5.41727	67.059	85.7544	4.7137	6.68761	0	0.0414194	0.0587642	0	0	0	0	0.327248	0.144496	0	0	0	0.183333	0.333333	0	0	0	0	0	0	0	0	0	0	3.3716
ENSBTAG00000054143.1 ENSBTAT00000069710.1	0.297054	0.556471	0.194382	0.239067	1.45146	0.407612	1.89582	5.57991	12.2854	85.233	8.6005	0.0980165	0.0827795	0.161463	0.613909	1.63618	0.845019	2.9263	0.77879	0.118661	0.303555	0.0437964	0.229571	0.243393	0.0872198	0.135161	0	0	0	0	0	0	0	0	0	0	4.29526
ENSBTAG00000016599.4 ENSBTAT00000022082.4	0.00639449	0.135455	0.302809	3.03995	0.00292398	0.0433031	0.228016	5.53715	8.8919	85.0656	0.175046	0.262356	0.0822018	0.728933	0.35319	0.0911082	0.140812	1.30894	0.938437	0.890345	16.8253	1.15554	0.41541	0	0	0	0	0	0	0	0	0	0	0	0	0	4.3282
ENSBTAG00000030483.3 ENSBTAT00000020123.5	1.33966	0.295571	2.11485	16.8012	4.03567	5.19869	4.42327	1.06938	9.67702	85.036	0.720238	2.75116	5.88054	3.3517	0.375594	0.901175	0.608061	1.62764	4.86517	3.72262	0.682364	4.42439	18.3188	19.8357	0.951269	0	0	0	0	0	0	0	0	0	0	0	4.26318
ENSBTAG00000053045.1 ENSBTAT00000074784.1	0.105459	6.3969	0.0348764	0.011318	0.0214877	0.0472491	1.13031	2.69834	2.74621	83.9255	0.273543	0.0323571	0.161856	0.0106426	0.0894966	0.121329	0.135491	2.02685	0.0470503	0.578424	0.217169	0.00295902	0.139085	0.145593	0.144775	0.0391501	0.0112169	0	0	0	0	0	0	0	0	0	4.34335
ENSBTAG00000048533.1 ENSBTAT00000075169.1	0.0457768	0.0357243	0.0480016	0.433494	1.13678	1.81765	4.07859	1.17114	5.56054	83.888	0.650655	0.471022	0.850556	4.27777	14.8173	52.8162	0.297185	0.163491	3.1199	7.1309	30.0446	3.05054	1.40597	0.934271	9.49425	0.0477566	0	0	0	0	0	0	0	0	0	0	3.62378
ENSBTAG00000049758.1 ENSBTAT00000083873.1	0.998409	1.42262	0.0944243	0.539037	1.51228	4.56242	20.6932	2.40508	17.0903	83.743	1.90836	0.595492	3.38702	7.88054	1.42003	0.808742	0.639242	0.776559	1.54661	1.09008	0.846269	0.0899441	0.155853	7.97091	1.33331	0.631264	0	0	0	0	0	0	0	0	0	0	4.16393
ENSBTAG00000049935.1 ENSBTAT00000072248.1	0.595544	0.22804	0.323606	1.74623	0.442457	2.59091	21.2031	1.93227	3.87273	82.8549	0.522435	0.230906	2.86611	0.201517	0.16924	1.81036	0.624298	0.21668	0.174546	0.192534	0.411473	0.29243	0.688354	0.58134	0.300604	0.249294	0.00247663	0	0	0	0	0	0	0	0	0	4.22234
ENSBTAG00000008124.6 ENSBTAT00000082904.1	0	0	0	0	0	3.19048	0	2.79167	2.79167	82.6977	0	0.208333	0	0	0	0	0	0	0	1.71795	0	2.96737	0	0	0	5.86667	0	0	0	0	0	0	0	0	0	0	4.35119
ENSBTAG00000054327.1 ENSBTAT00000069594.1	0.0996168	0.0345314	0.0241628	0.342192	0.886066	2.25507	17.0555	4.80721	5.29497	81.9597	1.66202	1.89582	28.8189	1.63223	0.0483602	1.62805	0.191134	0.0757545	0.0174652	0.174822	0.0264413	0.122926	0.104529	1.02825	0.0758863	0.0163795	0	0	0	0	0	0	0	0	0	0	4.04139
ENSBTAG00000049893.1 ENSBTAT00000067862.1	1.86371	0.0647339	0.228977	0.866916	0.359782	5.61943	20.5577	0.506097	6.84638	81.9577	0.525573	0.265668	2.00641	0.607447	0.744779	1.71618	0.0682946	0.66969	0.153129	0.0304152	0.185279	0.121193	0.507258	0.293416	0.311963	0.433949	0.000268745	0	0.75	0	0	0	0	0	0	0	4.21653
ENSBTAG00000051190.1 ENSBTAT00000075664.1	0.741823	5.61752	0.0313555	1.0888	0.217366	0.311923	2.05197	2.55824	5.45612	81.4958	4.43742	0.212684	0.0531211	0.595658	0.0496926	3.67876	0.0961185	1.92515	0.0176188	0.124234	0.0258014	0.0532426	0.673016	0.370994	0.0165639	0.0118231	0	0	0	0	0	0	0	0	0	0	4.33532
ENSBTAG00000053124.1 ENSBTAT00000084402.1	0.961186	0.555197	0.265058	1.7288	2.30928	4.74188	21.4243	2.35306	5.02031	81.372	4.42136	0.299008	3.00947	0.157382	0.326589	0.24625	0.261854	1.84218	0.131476	0.1677	0.291878	0.283866	0.869745	0.617582	0.323803	0.3214	0.00247663	0	0	0	0	0	0	0	0	0	4.2108
ENSBTAG00000054348.1 ENSBTAT00000076055.1	0.43686	1.66891	0.767922	3.16889	3.05054	1.35299	2.81384	4.9308	16.8949	80.177	0.810824	0.099491	0.304004	0.152549	0.409655	4.44722	0.110891	0.188178	0.245366	0.158578	0.193953	0.156998	1.0847	0.354986	0.188796	0.280458	0.0114857	0	0	0	0	0	0	0	0	0	4.2603
ENSBTAG00000006990.5 ENSBTAT00000009187.5	0	0	0	0.684548	17.9748	4.45496	0.082265	0.910071	26.7478	80.1356	0.756589	0	0	3.98833	0.87963	0	0	4.88339	15.6375	0	2.25397	0.666667	0.0139752	0.515662	3.57634	0.00686813	0	0	0	0	0	0	0	0	0	0	3.99933
ENSBTAG00000049411.1 ENSBTAT00000083514.1	0	0	0	0	0	31.055	0	46.5825	7.91759	79.9674	0.230769	0.0384615	0.396133	0	0	0	0	0	0	0	0	0	0	0	0	0	0	0	0	0	0	0	0	0	0	0	3.53654
ENSBTAG00000016883.6 ENSBTAT00000022457.6	0	0	0	0	0	0	8.77703	0.38161	40.4321	79.7783	0	0	0	0	0	0	0	1.19968	0.0499941	4.84375	9.01658	0.0666667	0.320513	0	0	0.68109	0	0	0	0	0	0	0	0	0	0	3.85202
ENSBTAG00000001962.6 ENSBTAT00000002549.5	0	0	0	0.0405696	0.158392	1.19482	1.72284	7.08695	20.343	79.6986	0.0241667	0.2	0	0	0	0	0	0	0.0111111	0	0	0	0	0	0	0	0	0	0	0	0	0	0	0	0	0	4.20941
ENSBTAG00000052859.1 ENSBTAT00000079999.1	0.698923	2.23553	0.231749	1.51861	1.0619	0.634244	1.82174	1.64363	12.1746	78.6	5.04584	0.0578604	0.018803	0.0316256	0.287165	0.137692	0.181421	1.94935	0.0510535	0.154867	1.04848	0.257683	1.39382	0.191275	0.46642	0.283467	0.0114857	0	0	0	0	0	0	0	0	0	4.30356
ENSBTAG00000050571.1 ENSBTAT00000072150.1	0.20741	0.158278	0.203625	0.470853	1.3756	1.44381	18.1924	9.61563	28.3755	78.2133	11.3538	0.31748	0.668564	0.071641	0.501713	3.80852	0.0520241	0.140216	0.0697895	0.111644	0.290816	0.143217	3.36323	5.46967	0.0509522	0.147667	0.0740741	0	0.75	0	0	0	0	0	0	0	3.97303
ENSBTAG00000039523.2 ENSBTAT00000054432.2	0.104111	0.135059	2.32024	0.384506	1.18486	2.39051	21.4099	1.94297	2.36311	76.8251	0.336032	0.15085	2.85745	0.202764	1.09356	1.53998	2.2735	0.80051	0.523534	16.0237	5.44361	0.0786332	3.88507	0.35007	0.00845013	0.00251978	0	0	0	0	0	0	0	0	0	0	4.13397
ENSBTAG00000003687.6 ENSBTAT00000076910.1	0.767643	0.0585672	0.551791	2.50693	11.2303	18.432	41.7801	5.74038	22.8014	76.8139	6.25452	1.59045	27.545	16.4535	1.7224	0.274604	2.11145	0.789816	1.67113	1.55959	0.799193	0.0146122	0.524103	0.966682	1.18033	0.130155	0	0	0	0	0	0	0	0	0	0	3.49771
ENSBTAG00000046533.2 ENSBTAT00000075871.1	0	0	0	0	0.183333	0	0.271277	0.904255	2.76658	76.7408	1.23308	0.0496616	0.014129	0.0117946	0.248086	6.48807	1.67157	45.3113	0.788826	0.134678	0.3221	8.49655	0.142045	0.00572082	0	0	0	0	0	0	0	0	0	0	0	0	3.71987
ENSBTAG00000052136.1 ENSBTAT00000067902.1	0.672693	0.196517	0.224719	1.60611	0.952096	2.40059	21.1787	2.06523	2.36477	76.7275	0.157601	0.182209	2.82814	0.341903	0.0860417	0.133308	0.0857939	0.0988167	0.135204	0.059804	0.163324	0.324677	0.716362	0.405919	0.305023	0.172266	0.000268745	0	0	0	0	0	0	0	0	0	4.20044
ENSBTAG00000051477.1 ENSBTAT00000077779.1	0.686601	0.20167	0.198135	1.54121	0.561937	1.9973	20.9241	7.22127	37.6885	76.255	2.71412	0.764017	2.85607	1.04451	0.275002	1.00777	0.204422	7.44942	0.551884	3.69189	0.645821	0.274436	0.703852	0.376428	0.299471	0.14805	0.000268745	0	0	0	0	0	0	0	0	0	3.79018
ENSBTAG00000052060.1 ENSBTAT00000066752.1	0.242511	0.0489738	0.0642941	0.728149	0.229591	2.27852	20.773	1.94477	2.7689	75.6113	0.358386	0.135618	2.82121	0.117893	0.0640846	0.0706924	0.0573839	0.043147	0.0331375	0.0352098	0.0991563	0.0276315	0.0361112	0.177445	0.0061639	0.00791163	0	0	0	0	0	0	0	0	0	0	4.19983
ENSBTAG00000049729.1 ENSBTAT00000081252.1	0.0940409	0.0207863	0.192179	0.268057	0.415567	0.0363586	1.56881	0.513458	2.60979	74.7139	0.148839	0.175103	0.127792	0.0680643	0.0641282	0.422216	0.0664674	0.128194	0.132195	0.0275904	0.0616304	0.0130429	0.0124195	0.0420721	0.0380052	0.00759526	0	0	0	0	0	0	0	0	0	0	4.3558
ENSBTAG00000052178.1 ENSBTAT00000077810.1	0.218207	0.0964718	0.0318255	0.164517	0.612006	2.84629	20.6729	1.76289	2.67608	74.3203	0.371926	0.389241	2.94193	0.265764	0.0556698	1.64429	0.0271313	0.0534182	0.0839838	0.0426642	0.104654	0.0308136	0.0315524	0.154494	0.00790016	0.00501591	0	0	0	0	0	0	0	0	0	0	4.19655
ENSBTAG00000012780.4 ENSBTAT00000016986.3	0	0	0	0	0	0	0	0	19.375	74.2708	0	0	0	0	0	0	0	0	0	0	0	0	0	0	0	0	0	0	0	0	0	0	0	0	0	0	4.21437
ENSBTAG00000054449.1 ENSBTAT00000073578.1	4.64777	0.712004	0.236857	1.83847	1.49397	5.34784	17.8994	0.780758	7.93221	73.5497	0.414906	0.42458	2.04286	0.138651	1.36862	1.75696	0.106737	3.02777	8.15513	0.221098	0.328739	1.41381	0.907016	0.515886	0.335305	0.280651	0.000268745	0	0	0	0	0	0	0	0	0	4.2077
ENSBTAG00000049313.1 ENSBTAT00000080673.1	0.0153501	0.0455312	0.0965095	0.221161	0.538385	13.1751	20.6929	1.68362	2.91094	73.1547	0.233692	0.116981	2.78618	0.108917	0.0423727	0.358868	0.0212896	0.105094	0.175259	0.0340884	0.0601417	0.234486	0.161348	2.3642	0.0217229	0.00460324	0	0	0	0	0	0	0	0	0	0	4.13822
ENSBTAG00000051025.1 ENSBTAT00000083328.1	0.063673	0.182522	0.105075	0.106545	0.910556	1.49052	37.5612	6.97243	6.79498	72.8261	6.63558	5.22394	31.3883	0.285121	1.84897	0.344378	0.533403	0.0659221	0.312839	0.825948	0.468412	0.286331	3.7584	3.54678	0.166884	0.00135763	0	0	0	0	0	0	0	0	0	0	3.59708
ENSBTAG00000004403.6 ENSBTAT00000005777.6	0.633504	1.63232	0.187837	2.83321	0.0251894	0.117624	32.5764	2.3746	14.0817	72.6601	0.0722173	0.0454135	14.9323	0.442461	0.275006	0.024891	0.00430839	0.0641477	0.0498236	0.0178571	0.0494505	0.0475057	0.0625522	0.117808	0.0357415	0	0	0	0	0	0	0	0	0	0	0	3.86145
ENSBTAG00000053089.1 ENSBTAT00000069006.1	0.732772	1.17935	1.46168	29.7254	1.2151	0.201822	0.943438	1.68558	3.29538	71.4137	2.10157	0.108301	0.3442	0.104891	2.06622	1.6531	0.0429221	1.12224	0.202269	0.202272	0.0891949	0.894315	0.265764	0.0891086	0.369171	0.274859	0.000268745	0	0	0	0	0	0	0	0	0	4.01933
ENSBTAG00000055262.1 ENSBTAT00000070460.1	0.0521921	0.0285625	0.133852	0.224726	0.988459	13.1095	20.7572	1.67257	2.77772	71.1118	0.187406	0.144229	2.7776	0.151688	0.00786719	0.0167519	0.00892535	0.0377298	0.0153948	0.0190632	0.0827834	0.188476	0.605213	0.328612	0.00144729	0.0095509	0	0	0	0	0	0	0	0	0	0	4.12533
ENSBTAG00000055274.1 ENSBTAT00000069180.1	2.23435	0.131971	0.455577	0.393209	1.45112	0.717122	1.95144	4.56397	10.5212	70.6788	7.47674	0.0339451	0.134307	0.109742	1.7712	0.532823	0.246679	12.9357	0.882568	0.233779	0.64051	0.0930028	0.766105	0.507815	0.102144	0.227254	0.00220789	0	0	0	0	0	0	0	0	0	4.23804
ENSBTAG00000053204.1 ENSBTAT00000067045.1	0.25336	0.057934	0.0688243	0.617191	0.473213	0.299104	15.5956	0.412807	1.53416	70.4808	0.987929	0.299892	0.375832	0.168163	0.470739	1.71667	0.0583732	1.27496	0.256685	0.244143	0.118244	0.0327644	0.224765	0.47843	0.00724843	0.0247564	0	0	0	0	0	0	0	0	0	0	4.25735
ENSBTAG00000053359.1 ENSBTAT00000077584.1	0.652427	0.198766	0.202588	3.202	0.550376	2.3357	21.1482	1.98551	2.51948	70.2358	0.169747	0.157199	2.97927	0.208278	0.125125	0.455941	0.0629128	0.0744218	0.130864	0.0395324	0.0525863	0.279847	0.0788851	0.372135	0.294041	0.153847	0.000268745	0	0	0	0	0	0	0	0	0	4.16995
ENSBTAG00000015485.4 ENSBTAT00000066807.1	2.06995	0.740382	0.094684	0.433552	0.862295	4.33788	15.2336	0.542539	9.11365	69.9708	0.664623	1.41075	1.99134	0.203802	0.222977	0.512475	4.22715	1.96172	1.14939	0.252394	2.40855	0.476823	5.39605	0.707154	0.207683	0.00119041	0	0	0	0	0	0	0	0	0	0	4.23452
ENSBTAG00000009023.5 ENSBTAT00000011881.5	0.0654317	0.0413812	0.0726039	0.17758	0.228548	2.19964	20.705	1.63765	2.3303	67.9294	0.207195	0.118624	2.81735	0.16969	0.109482	0.064122	0.020993	0.072623	0.072572	0.0187495	0.0527179	0.0337955	0.0227956	0.152422	0.00912339	0.0028025	0	0	0	0	0	0	0	0	0	0	4.16453
ENSBTAG00000000791.5 ENSBTAT00000001049.5	0.0251957	0.0138752	0.0506616	0.155979	0.0646587	0.2227	6.4913	22.4987	18.7612	67.3447	1.27168	0.697055	2.55633	0.00118416	0.0104128	0.00246454	0.00363359	0.0165492	0.0588861	0.00530922	0.0637459	2.0065	0.0052306	0.0542232	0.00108355	0	0	0	0	0	0	0	0	0	0	0	3.99182
ENSBTAG00000037702.2 ENSBTAT00000053413.2	0.00113846	0.0014848	0.0310592	0.148383	0.191109	2.13021	20.9255	1.72268	4.59643	67.0372	0.0981537	0.120915	2.91009	0.151765	0.559006	0.0444375	0.23651	0.458276	0.72409	4.40529	0.564635	0.0936011	0.0357147	0.53045	0.0117936	0.000512821	0	0	0	0	0	0	0	0	0	0	4.15004
ENSBTAG00000020346.6 ENSBTAT00000085381.1	0	17.075	0.0653439	14.712	0.166667	0.211111	0.496032	1.13731	0.916205	66.7539	0	0	0	0	0	0	1.40406	0.227123	1.97033	0.154762	1.22905	2.1367	47.9928	2.85957	20.8657	0	0	0	0	0	0	0	0	0	0	0	4.13708
ENSBTAG00000001404.5 ENSBTAT00000001841.5	0	0	0	0	0	0	0	1.24923	29.7959	66.437	2.60496	3.16209	0	0.165584	0.736591	0.999446	4.12717	1.43591	0.222253	0.714402	3.43958	0.0634511	0.144865	0.538228	0	0	0	0	0	0	0	0	0	0	0	0	3.96215
ENSBTAG00000049984.1 ENSBTAT00000067293.1	0.0735207	0.0175187	0.0616383	0.155966	0.762909	4.6394	10.4571	0.450029	2.30683	66.2384	0.320301	0.131121	2.49085	0.108833	0.102137	1.63967	0.0321395	0.0451321	0.028212	0.0613044	0.11573	5.0372	0.633661	0.230734	0.065262	0.0033954	0	0	0	0	0	0	0	0	0	0	4.29719
ENSBTAG00000004714.4 ENSBTAT00000083870.1	3.15576	0.158334	0.292956	0.659152	0.625956	3.04588	5.44205	1.24927	11.5514	66.16	1.38164	5.64522	0.251152	1.42525	1.53653	0.963132	0.83331	4.25655	0.171724	3.30255	12.597	0.22048	0.00142045	0.0388805	0.110702	0	0	0	0	0	0	0	0	0	0	0	4.28056
ENSBTAG00000053806.1 ENSBTAT00000071382.1	0	0	0	0	4.52761	0.197938	0.403953	0.498787	21.5175	66.0547	0.0140647	0.348901	0.924634	6.86049	0.402235	0.919064	0.881666	5.05001	0.300562	2.75775	0.589299	0.663395	0	5.77733	1.64435	1	0	0	0	0	0	0	0	0	0	0	4.12088
ENSBTAG00000038128.3 ENSBTAT00000046285.3	0.00113846	0.0628859	0.0273596	0.126144	0.157213	1.74688	17.4375	1.64173	2.20636	65.7369	0.214269	0.114692	2.77384	0.121062	0.092946	0.0682129	0.0147678	0.0942862	0.0854438	0.293082	0.135702	0.0356883	0.0329882	0.171718	0.00373466	0.000512821	0	0	0	0	0	0	0	0	0	0	4.20966
ENSBTAG00000045633.2 ENSBTAT00000063575.2	1.78945	1.45661	2.73225	1.05867	15.2168	3.01613	11.9621	2.67932	6.1769	65.4936	1.06797	1.4429	7.81151	2.97315	0.758492	1.20171	1.21186	0.752728	2.19647	1.21571	1.26135	1.2026	1.06317	0.79599	0.264084	0.0426611	0.00296119	0	0	0	0	0	0	0	0	0	4.19427
ENSBTAG00000019680.5 ENSBTAT00000026228.5	0	0	0	0	0	0	0	0	23.1865	65.4023	0	0	0	2.34094	0	0	0.777778	0.339719	0	3.07266	7.4804	0	0	0.154794	0.21403	0	0	0	0	0	0	0	0	0	0	0	4.09888
ENSBTAG00000002908.3 ENSBTAT00000003777.3	0.0862821	0.155308	0.0416667	0.0644139	4.17219	0.358155	0.00549451	0.647115	1.03724	64.7364	1.74985	2.04325	0.000569801	0.520073	0.207864	0.000793814	2.03205	0.952885	0.191605	0.301238	0.1	1.31594	2.90005	1.67025	0	0.000512821	0	0	0	0	0	0	0	0	0	0	4.34739
ENSBTAG00000048915.1 ENSBTAT00000077564.1	0.941666	0.544361	1.15314	1.89224	0.403055	2.03494	2.14779	3.11677	0.892253	64.0751	9.3666	0.0852245	0.221125	0.0607335	0.050715	1.4391	1.01842	0.594254	0.0230908	0.0565629	0.275618	1.44515	0.40094	0.0250881	0.163985	0.101744	0	0	0	0	0	0	0	0	0	0	4.31234
ENSBTAG00000006859.6 ENSBTAT00000085051.1	0	0	0.0625	0.025641	6.16494	0.0384615	0.4777	0.264941	1.00031	63.929	0.453703	4.7141	0.118755	2.08862	28.7875	0.418014	0.265504	4.96662	0.024359	4.71271	0.0526762	0.0266667	0.293333	0.65785	3.34256	0.00137363	0	0	0	0	0	0	0	0	0	0	3.94361
ENSBTAG00000048330.1 ENSBTAT00000068732.1	0.0774348	0.0747219	0.00589327	0.0558917	0.0639552	4.04704	15.5454	0.154923	4.24261	63.927	0.380545	0.159989	0.420032	0.0871757	0.100012	1.57694	0.024682	0.22041	0.0277393	0.0214219	0.0977515	0.0412556	0.480766	0.109285	0.00801344	0.0057971	0	0	0	0	0	0	0	0	0	0	4.22451
ENSBTAG00000007142.4 ENSBTAT00000007071.6	0.041386	0.197587	0.0961569	0.0673941	0.0763253	0.477377	3.87614	7.33433	2.68711	63.5828	5.51425	1.01334	30.3172	1.49212	0.017985	0.361422	0.260826	0.0700304	0.143301	0.197299	0.395398	0.0451009	0.0452664	0.181316	0.166631	0.16895	0	0	0	0	0	0	0	0	0	0	3.89931
ENSBTAG00000054476.1 ENSBTAT00000082236.1	1.06383	1.76687	0.196871	8.82466	0.904262	21.1959	3.64072	7.01099	4.76798	63.3772	1.23426	14.7892	31.1894	2.69113	0.819159	17.1028	34.3593	2.70887	2.25298	12.8608	0.196084	1.79959	0.740996	7.07981	2.99106	0.000695017	0.0625	0	0	0	0	0	0	0	0	0	3.34776
ENSBTAG00000050345.1 ENSBTAT00000067102.1	0.942861	0.2271	0.11207	0.103148	0.24969	0.36206	6.21852	2.1908	3.46039	62.7359	7.73455	0.298675	0.074007	0.142964	0.81564	0.465344	0.0539933	5.83386	0.196134	0.794325	0.152517	0.0678494	4.68582	0.493141	0.020932	0.0299097	0	0	0	0	0	0	0	0	0	0	4.29651
ENSBTAG00000039574.3 ENSBTAT00000055571.3	0.767961	0.00450327	0.246874	1.79176	12.1656	4.01348	0.0323254	1.04069	20.3492	62.5562	2.50848	0.538462	0.194192	0.115857	0.54571	0.00268807	0.318497	0.0186972	0.00189753	0.253403	0.219398	0.0444125	1.66306	0.0395088	0.00854701	0	0	0	0	0	0	0	0	0	0	0	4.08133
ENSBTAG00000048318.1 ENSBTAT00000083414.1	0.0688925	0.124306	0.0668631	0.210939	1.74058	8.3224	10.1905	0.348047	3.08546	62.1413	0.213196	0.322704	2.5533	0.313124	1.454	0.382321	0.0546319	0.177328	0.0164763	0.499165	2.67414	0.0422048	0.0631129	0.699428	0.568021	0.00396299	0	0	0	0	0	0	0	0	0	0	4.26954
ENSBTAG00000054286.1 ENSBTAT00000086570.1	0.227331	0.138056	0.462505	0.528749	0.0723462	0.115387	0.617961	0.677687	0.975181	61.8243	0.322786	0.124442	0.0798729	0.171577	0.478963	0.170956	0.339595	0.919327	0.830965	0.112023	0.744699	0.164584	0.0614152	0.0155409	0.106461	0.116858	0	0	0	0	0	0	0	0	0	0	4.35793
ENSBTAG00000048654.1 ENSBTAT00000082020.1	0.191303	0.0361112	0.161857	0.556794	0.439612	0.993183	0.194549	0.875428	2.18477	61.5533	0.755684	1.79217	0.701375	2.54744	0.39053	1.06271	0.0917615	0.0841967	0.0870472	0.0561153	0.168092	0.0301802	0.125594	0.0593776	0.0484791	0.137332	0	0	0	0	0	0	0	0	0	0	4.3527
ENSBTAG00000049689.1 ENSBTAT00000086607.1	0.161936	2.35176	0.713732	0.783154	0.355685	0.609691	0.453759	1.13387	1.69333	61.2224	0.889405	0.100709	0.147818	0.0953977	0.157127	0.187213	0.0764556	0.188238	0.620539	2.42111	0.836863	2.68728	14.1278	4.13259	0.0161632	0.00798172	0	0	0	0	0	0	0	0	0	0	4.35288
ENSBTAG00000014691.6 ENSBTAT00000085561.1	0.0023511	0.0288033	0.147065	0.0220169	0.324163	1.38994	4.86634	1.62966	3.6481	60.8243	0.341953	1.45694	28.74	1.92303	0.811829	0.954224	0.53084	0.058392	1.37943	10.3248	16.7779	0.18119	0.120558	3.1232	0.160847	0	0	0	0	0	0	0	0	0	0	0	3.89305
ENSBTAG00000052421.1 ENSBTAT00000076716.1	2.28299	0.450588	0.142516	0.248723	0.578144	0.405109	1.93537	5.39792	11.1209	60.4522	6.93676	0.113102	0.474488	0.331558	0.414524	0.556412	0.062513	1.87225	0.122839	0.185498	0.37601	0.310729	0.866703	0.487014	0.387721	0.377844	0.00247663	0	0	0	0	0	0	0	0	0	4.25884
ENSBTAG00000053553.1 ENSBTAT00000083929.1	1.74762	3.39668	0.319976	1.67506	1.94356	1.34868	18.6364	1.01949	3.60054	59.5049	2.30995	0.535408	3.00233	2.58722	12.735	8.53734	0.0849887	0.215554	0.425053	4.0374	19.0829	0.89272	1.16684	6.01225	0.53891	0.900943	0.000698852	0	0	0	0	0	0	0	0	0	4.0843
ENSBTAG00000049432.1 ENSBTAT00000083034.1	0.0120489	0	0	0.00780952	0.0299433	0.290446	0.670921	0.261506	3.30377	58.7361	0.560446	0.0117976	5.11797e-05	0.0050693	0	0.0010355	0.000431814	0.000214777	0.00185158	0	0.0187109	0.0304389	0.045809	0.00180998	0.0102285	0.516095	0	0	0	0	0	0	0	0	0	0	4.35191
ENSBTAG00000053272.1 ENSBTAT00000078400.1	2.80706	4.35052	0.102866	0.44481	1.38329	0.406797	2.71801	4.34954	10.5392	58.6388	6.90108	0.0870022	0.0594701	0.0815485	0.483862	1.65867	0.155934	1.89271	0.104597	0.156096	0.710727	0.186276	0.371031	2.47112	0.0850841	0.136688	0	0	0	0	0	0	0	0	0	0	4.26065
ENSBTAG00000050123.1 ENSBTAT00000085794.1	0.0926525	0.576262	0.132922	0.15848	0.31479	0.86333	5.80791	0.52881	7.76114	58.5286	0.708116	1.36324	1.53057	0.155979	0.268768	0.534476	4.23836	1.58813	0.291471	0.235051	2.16402	0.151079	0.22234	0.146595	0.00736433	0.000512821	0	0	0	0	0	0	0	0	0	0	4.30206
ENSBTAG00000054731.1 ENSBTAT00000079004.1	0	0	0	0	0	0	0	0.147112	1.2885	58.3104	0	0	0	0.477764	4.51499	0.00821114	0.0719182	2.91576	0	0	0	0.0222222	0.246743	0	0	0	0	0	0	0	0	0	0	0	0	0	4.34108
ENSBTAG00000015221.6 ENSBTAT00000074470.1	0.07343	0.693125	0.536491	0.4973	2.43598	2.29681	15.6202	1.87834	6.39063	58.259	0.975134	1.59318	1.65179	3.15615	0.678043	1.36825	0.038293	0.186671	0.11061	0.748525	1.62997	0.089261	0.273267	0.380293	1.16104	3.25211	0	0	0	0	0	0	0	0	0	0	4.19935
ENSBTAG00000053388.1 ENSBTAT00000077003.1	4.00345	6.33571	0.0203134	2.16695	8.60171	0.863112	3.00194	5.26372	10.6547	58.237	11.7928	9.07049	3.51038	1.52201	4.01389	5.98193	4.12224	0.0146726	1.56518	19.0433	0.531333	0.0387725	6.34152	0.218593	0.0437248	0.00448201	0	0	0	0	0	0	0	0	0	0	4.05515
ENSBTAG00000050072.1 ENSBTAT00000081766.1	0.476144	0.382791	0.107933	0.427648	0.30835	4.34501	15.4738	1.23392	6.51286	57.9877	0.265246	0.735518	2.05722	0.33701	1.52722	3.54786	0.265475	0.127152	0.126101	0.115527	0.336484	0.108514	0.761234	0.500499	0.00968445	0.0138718	0	0	0	0	0	0	0	0	0	0	4.18956
ENSBTAG00000052620.1 ENSBTAT00000076707.1	2.26175	0.396344	0.0973509	0.22094	1.45755	0.357988	2.35319	4.37079	10.0999	56.9455	7.00195	0.0507032	0.0872297	0.0325053	0.316079	1.61817	0.0551755	1.81596	0.0293651	0.18511	0.242871	0.0659579	0.792156	0.440295	0.0935247	0.219272	0.00220789	0	0	0	0	0	0	0	0	0	4.26238
ENSBTAG00000025219.5 ENSBTAT00000035354.5	0.746866	0.326102	0.872313	3.32014	33.5336	2.64767	0.839204	0.458499	6.43703	56.7987	0.994673	0.226984	0.832339	2.05991	2.99553	0.449993	0.972067	17.5645	1.52747	6.77565	12.1404	4.13706	1.62584	0.757019	0.00462032	0	0	0	0	0	0	0	0	0	0	0	3.61143
ENSBTAG00000054341.1 ENSBTAT00000081826.1	2.49479	0.208432	0.28155	0.65566	1.31573	0.527989	2.15896	4.47421	10.2315	56.3943	7.24383	0.0343515	0.0676299	0.224594	0.175881	1.70801	0.0676559	0.0665974	0.0952066	0.0690761	0.208218	0.111768	0.14415	0.234801	0.0899335	0.14661	0	0	0	0	0	0	0	0	0	0	4.2558
ENSBTAG00000012380.6 ENSBTAT00000078825.1	0	0	0	0	0	0	0.064472	0.442889	27.4481	56.0632	0.261648	0.0423088	0.0115385	0.307155	9.11601	0.136985	0.0158547	1.07432	0.147217	0.12007	0.838964	0	0	0.0015674	0.75	0	0	0	0	0	0	0	0	0	0	0	3.86281
ENSBTAG00000017478.6 ENSBTAT00000023238.6	0.0303925	0.0124522	0.0106346	0.0659722	0.0824902	1.6667	0.0388377	0.225952	6.37216	55.8268	0.108379	0.0512434	0.154234	0.0452105	0.0689149	0.020201	0.0196825	0.00229469	0	0.0261971	1.0032	0.298889	0.0175926	0.136711	3.60428	1.325	0	0	0	0	0	0	0	0	0	0	4.32982
ENSBTAG00000050915.1 ENSBTAT00000085046.1	2.70134	0.457662	0.157692	1.12841	1.25177	0.536093	2.08393	4.30454	10.04	55.6107	6.97841	0.040233	0.17749	0.203164	0.289028	1.58941	0.0808984	1.81923	0.0267799	0.14726	0.237246	0.0566622	0.18569	0.356211	0.0904195	0.229905	0.00220789	0	0	0	0	0	0	0	0	0	4.26081
ENSBTAG00000052021.1 ENSBTAT00000071789.1	2.25108	0.0178265	0.0411535	0.122711	0.576862	0.296965	1.86767	4.46057	10.9938	55.5833	6.74812	0.0191389	0.0518338	0.0631844	0.0839252	1.5889	0.0167753	0.0450064	0.0207465	0.0369235	0.0467022	0.0829799	1.09898	0.436261	0.049816	0.022137	0	0	0	0	0	0	0	0	0	0	4.24372
ENSBTAG00000012295.6 ENSBTAT00000016306.6	0.00168919	0	0	0	0	0	0	0	34.5387	55.0173	0	0.000212404	0.000101346	1.70435	2.71444	0	0.000252589	0	0	1.81971	2.65927	0.145455	0.243074	0.222222	0	0	0	0	0	0	0	0	0	0	0	0	3.65614
ENSBTAG00000049264.1 ENSBTAT00000082474.1	0.190103	0.924462	0.200608	2.25172	7.73767	4.33858	15.6195	1.80659	8.93163	54.7518	0.373191	0.653612	2.01327	0.0926076	0.108686	1.61035	0.0187856	0.0963871	0.15874	0.0413619	0.0640313	0.136635	0.107166	0.293571	0.0563075	0.0148168	0	0	0	0	0	0	0	0	0	0	4.12558
ENSBTAG00000012272.4 ENSBTAT00000016277.4	0	0	0	0	0	0	0	0	0	54.2735	0.00641026	0.0179174	0	0.0428277	0.0957651	0	0.0227273	0	0.0823529	0.0617647	0	0	0	0	0	0	0	0	0	0	0	0	0	0	0	0	4.35889
ENSBTAG00000051310.1 ENSBTAT00000085477.1	0.410233	0.34987	0.0713591	0.433111	1.32536	0.466326	0.863715	1.35453	8.1785	53.6189	3.23352	0.115868	0.0801021	0.0626992	0.0437791	0.185246	0.0801285	0.0789914	0.0352445	0.161962	0.141503	0.0939778	0.898017	0.440113	0.116374	0.155322	0	0	0	0	0	0	0	0	0	0	4.30513
ENSBTAG00000055132.1 ENSBTAT00000079915.1	0.15862	0.0450613	0.0478495	0.362542	0.947054	0.873735	0.298056	0.137861	1.72831	53.3771	1.47574	0.0175898	0.0179059	0.0275656	0.767023	0.366757	0.0650463	0.0253032	0.0182141	0.0460181	0.165701	0.0604175	0.751382	0.233128	0.0469212	0.138362	0	0	0	0	0	0	0	0	0	0	4.35488
ENSBTAG00000048580.1 ENSBTAT00000077239.1	2.23654	0.0637014	0.0500484	0.111169	1.26408	0.545883	3.76196	5.12676	10.8104	52.1004	6.88639	0.0611545	0.446893	0.0276067	0.0913303	0.512021	0.3214	0.159096	0.118654	0.113165	0.176327	3.56463	10.4314	0.44072	0.511604	0.308712	0.0114857	0	0	0	0	0	0	0	0	0	4.22441
ENSBTAG00000048579.1 ENSBTAT00000080048.1	0	0	0	0	0	0	0.267327	0.849978	0.548378	52.0866	0.888158	0	0	0	0	0	0	0	0.00990099	0.0314807	0.0206804	1.92913	0.0328947	0	0	0	0	0	0	0	0	0	0	0	0	0	4.3576
ENSBTAG00000054421.1 ENSBTAT00000066688.1	0.663864	1.63659	0.232114	1.65486	1.08828	1.58774	3.7492	1.61906	3.78019	51.5621	0.237568	0.992393	1.64114	1.56758	0.625261	0.196827	0.217027	0.144448	1.67972	6.37063	0.708001	0.23572	0.711801	0.569206	2.92995	0.624779	0.000268745	0	0	0	0	0	0	0	0	0	4.3188
ENSBTAG00000048455.1 ENSBTAT00000086678.1	4.60747	0.143831	0.040034	0.167481	0.897176	0.229873	0.381507	0.779292	1.88844	51.3	0.954653	0.253128	0.190574	0.240956	0.494474	0.286328	0.263633	1.90528	0.100908	0.712845	0.772059	0.0887996	0.822635	0.476829	0.050087	0.14824	0	0	0	0	0	0	0	0	0	0	4.3402
ENSBTAG00000054318.1 ENSBTAT00000073362.1	2.85733	0.566632	0.282442	1.50855	1.37569	0.639259	2.42864	5.8477	10.0939	51.2984	6.89042	0.0739929	0.0590317	0.127275	0.270339	0.463189	0.0911439	1.81723	0.153188	0.162897	0.332774	0.287655	0.839397	0.50028	0.377941	0.373478	0.00247663	0	0	0	0	0	0	0	0	0	4.23378
ENSBTAG00000052789.1 ENSBTAT00000075594.1	0.76996	0.208125	0.254048	1.72775	0.288924	1.15678	0.690829	0.83985	1.73945	50.4186	2.1958	0.118113	0.13597	0.186319	0.766873	1.79705	0.0839006	1.14063	0.387621	0.670271	0.0773129	0.30205	0.911596	0.276595	0.296834	0.150629	0.000268745	0	0	0	0	0	0	0	0	0	4.35162
ENSBTAG00000048962.1 ENSBTAT00000076598.1	0.170916	0.0824492	0.10139	0.708749	0.350934	4.24241	13.8106	0.866624	9.74049	49.9628	0.77352	2.8025	20.3916	0.722282	0.0905169	0.0628934	0.284923	0.111332	0.13491	0.152784	0.150851	0.110879	1.02777	1.20569	0.0471439	0.109988	0	0	0	0	0	0	0	0	0	0	3.86807
ENSBTAG00000004273.6 ENSBTAT00000068120.1	0.0300109	0.0377778	0.000237079	0.105952	0	0.000909091	0.180927	0	22.4983	49.7589	0.233453	2.61559	4.69175	0.0830152	0.350593	0.00428508	0.0323497	0.0733266	0.472856	2.45914	5.37421	0.583132	0.000649351	0.294116	0.975513	1.25459	0	0	0	0	0	0	0	0	0	0	3.94629
ENSBTAG00000050622.1 ENSBTAT00000077224.1	0.744588	0.477034	0.480346	1.65824	1.56144	0.720204	1.07722	8.27228	2.49843	49.6606	0.497626	1.40476	0.777347	1.08993	0.102166	0.536863	3.20519	0.336566	1.37717	0.461271	0.836073	1.3578	0.715422	0.243737	0.459477	0.268245	0.000268745	0	0	0	0	0	0	0	0	0	4.3007
ENSBTAG00000000077.6 ENSBTAT00000000085.6	0.000961538	0	0.00994439	0.106149	0.0313035	0.00191624	0.291664	0.348143	29.6664	49.2937	0.0449134	0.0692308	0.0481602	4.60808	15.735	2.19253	0.334615	0.550419	0.000678247	1.25182	0.647984	0	0.075	2.22043	1	0.00250704	0	0	0	0	0	0	0	0	0	0	3.57475
ENSBTAG00000049470.1 ENSBTAT00000071291.1	0.450309	0.434252	0.225967	0.366646	0.104303	0.414706	0.464441	0.794264	2.65383	49.0575	1.59814	0.558604	0.483313	4.06697	0.420578	2.52121	0.123084	1.83201	0.0662852	0.179275	0.288475	0.295743	0.752885	0.302583	0.0113335	2.59767	0.00220789	0	0	0	0	0	0	0	0	0	4.33763
ENSBTAG00000008804.6 ENSBTAT00000052906.3	0.0197657	0.0327925	0.00816465	0.0275884	0.0724613	0.930111	22.7754	5.61142	2.12298	48.9218	1.09021	0.115267	8.48151	0.167019	0.0633813	0.0231464	0.0291989	0.374326	0.133949	0.0126527	0.121493	0.139611	0.279905	0.0394546	0.00959494	0.0028025	0	0	0	0	0	0	0	0	0	0	3.88557
ENSBTAG00000052813.1 ENSBTAT00000071039.1	5.22871	20.0323	14.4398	23.3769	14.6623	21.2568	3.90894	13.5999	9.03717	48.4786	10.6302	9.72445	16.3681	29.7045	25.2605	32.9392	5.34991	2.42918	2.42586	4.40146	11.247	14.1005	11.6594	4.86342	4.27448	0.465101	0.0181818	0.028125	0	0	0	0	0	0	0	0	2.81559
ENSBTAG00000049787.1 ENSBTAT00000082629.1	2.17287	0.296931	0.351342	1.29153	0.0812071	0.947233	0.919198	0.320675	0.605637	48.0644	0.933761	0.112686	0.443952	0.715737	0.185019	0.420036	0.281555	0.701024	0.137672	0.0685565	0.320953	0.562923	0.658833	0.240338	0.0155965	1.94154	0.00220789	0	0	0	0	0	0	0	0	0	4.35396
ENSBTAG00000013032.6 ENSBTAT00000017326.6	0	0	0	0	0	0	0	0.178423	6.21926	47.8388	3.15856	6.06864	0.228636	5.87257	37.0986	0.509766	0.0208101	0.493384	0.144407	2.83878	0.155983	0.0326391	0.317725	0.484067	4.12128	0.00732601	0	0	0	0	0	0	0	0	0	0	3.35445
ENSBTAG00000051822.1 ENSBTAT00000052686.2	0.488565	1.1506	0.313839	0.592428	1.08574	0.892215	9.17492	1.06533	3.30549	47.7825	4.96812	0.385424	0.460648	0.230385	1.67785	3.51047	0.656126	1.98682	0.827304	0.336042	0.464315	0.856256	0.487928	2.44088	0.347798	0.363989	0.00247663	0	0	0	0	0	0	0	0	0	4.26672
ENSBTAG00000049207.1 ENSBTAT00000066515.1	0.0324704	0.074107	0.160708	0.171173	0.489921	1.06932	1.76003	1.60753	3.46149	47.7014	0.4113	1.43161	5.65215	2.39934	0.109442	0.469136	0.150832	0.326726	1.36197	0.208449	0.146208	1.1157	0.0831134	0.0117718	0.00522778	0.00895289	0	0	0	0	0	0	0	0	0	0	4.31998
ENSBTAG00000019386.6 ENSBTAT00000076769.1	0	0	0	0	0.00114286	0.0034752	0.00636908	0.645382	0.63888	47.5013	0.155905	0.00140845	0.0861111	0	0	0	0	0	0.000341385	0.000857426	0.00500264	0.012857	0.445482	0.158674	0.00031799	0	0	0	0	0	0	0	0	0	0	0	4.35815
ENSBTAG00000000531.4 ENSBTAT00000078207.1	0.00203392	0.0079478	0.032046	0.108999	0.386773	4.23572	15.2024	0.646297	5.75027	47.414	0.0292248	0.218965	1.9487	0.107968	0.0122617	0.0103557	0.00885968	0.0926924	1.02284	5.88076	0.398	0.0122135	0.0258135	0.28933	2.60065	0.356646	0	0	0	0	0	0	0	0	0	0	4.1014
ENSBTAG00000054660.1 ENSBTAT00000074421.1	5.14042	2.08578	0.0964641	2.81827	0.972021	0.459832	1.30962	1.32262	3.18765	47.3906	4.7929	0.179064	0.0605582	0.248759	0.305487	0.119839	0.316726	1.90796	0.0465616	0.140898	1.04807	0.17814	0.279445	0.353879	0.649652	3.73884	0.0112169	0	0	0	0	0	0	0	0	0	4.30976
ENSBTAG00000049389.1 ENSBTAT00000082769.1	0.503157	2.12498	0.0344203	0.00980392	0.166667	0.662494	1.75446	1.16482	5.21182	47.3515	0.166667	0.921985	0.147682	0.0854215	19.8391	12.6402	0.0481427	0.749973	0.654898	4.41107	3.50019	0.317308	0.281864	0	0.514465	0	0	0	0	0	0	0	0	0	0	0	3.8991
ENSBTAG00000052338.1 ENSBTAT00000072784.1	0.00290943	1.67488	0.00718818	0.0153257	0.115752	0.00767611	0.155676	0.39193	1.19148	47.1979	0.159212	0.0439949	0.0606169	0.389261	0.155705	0.16971	0.0169027	0.0809907	0.089723	0.017837	0.0455963	0.042841	0.613986	0.23237	0.292123	0.145672	0.000268745	0	0	0	0	0	0	0	0	0	4.35528
ENSBTAG00000001342.4 ENSBTAT00000071257.1	0.0448013	0.000176616	0	0.0105742	0.105217	0.456616	5.16165	1.82202	3.77627	46.9311	0.00454053	0.0722847	0.562331	0.00330948	0.0500283	0.334068	0.0122693	0.168374	1.27298	0.789891	0.0634536	0.79527	1.16836	0.0795494	3.67531	0	0	0	0	0	0	0	0	0	0	0	4.32079
ENSBTAG00000048382.1 ENSBTAT00000072315.1	0.0990771	2.10662	0.0563679	0.188835	0.919728	0.247953	0.606081	0.595036	1.88873	46.8519	0.330262	0.0882739	2.05395	0.0562978	0.294672	0.38609	0.190277	1.92798	0.107142	0.140945	1.0366	0.257289	1.76468	0.15843	0.18781	0.149386	0.0112169	0	0	0	0	0	0	0	0	0	4.34809
ENSBTAG00000016969.6 ENSBTAT00000068685.1	0	0.0453404	0.0311985	0.108109	0.229661	4.24506	15.1656	0.347741	4.98072	46.7092	0.0973144	0.207213	1.95528	0.0839823	0.139049	0.00605714	0.00842274	0.11252	0.00313497	0.267816	0.0100008	1.30058	0.013336	0.14757	0.00234722	0	0	0	0	0	0	0	0	0	0	0	4.11652
ENSBTAG00000020453.3 ENSBTAT00000027255.3	0.216775	0.0123144	0.12869	0.0865284	2.11759	1.94567	1.98353	21.1944	25.9855	46.4584	0.0889349	0.304361	0.640289	1.0461	0.582278	4.41461	0.20707	10.5164	1.96948	3.9358	1.7859	1.00758	3.63358	0.540919	0.117571	0.703902	0.126786	0	0	0	0	0	0	0	0	0	3.47864
ENSBTAG00000051160.1 ENSBTAT00000078102.1	0.538139	0.17331	0.719965	0.418534	0.93197	0.364014	1.77807	1.22835	3.43765	46.3315	4.76592	0.276152	5.98944	0.11902	0.159719	0.659151	0.999463	0.240874	0.121324	0.518193	0.091215	0.0641841	0.546908	0.253979	0.0529783	0.17495	0.00529101	0	0	0	0	0	0	0	0	0	4.3035
ENSBTAG00000050803.1 ENSBTAT00000068726.1	0	0	0	0.111111	0	0	0	0.29249	1.19085	46.1159	0	0	0	0.0971787	0.395656	15.3218	1.07246	0	0.0282828	0.0711535	2.06667	0	0.356971	0	0	0	0	0	0	0	0	0	0	0	0	0	4.13103
ENSBTAG00000046090.2 ENSBTAT00000063655.2	0	0	0	0	0	0	0	0.0227273	0	46.0872	0.00252525	0	0	0.00397386	0.00497517	0	0	0	0.1	0	0	0	0	0	0	0	0	0	0	0	0	0	0	0	0	0	4.35889
ENSBTAG00000050277.1 ENSBTAT00000067954.1	0.01	1.56964	0.0779221	0.0588235	0.809112	4.18262	0.886673	0.658304	7.6855	45.9833	1.28945	0.0054731	0.208959	0.073684	0.0970771	0.258558	2.01176	0.684573	0.0108028	0.0717475	0.633553	0	0.00570437	0	0	0	0	0	0	0	0	0	0	0	0	0	4.287
ENSBTAG00000014374.6 ENSBTAT00000019112.6	0.505288	0.687821	2.12222	18.7086	0	0.0381609	0.190705	1.01691	10.1734	45.6423	0.126118	0.0398065	0.0560975	0.320633	0.89348	2.01322	0.0377782	6.1197	0.16039	2.14881	9.47543	0.00888889	3.44026	6	0.00270639	0	0	0	0	0	0	0	0	0	0	0	3.9395
ENSBTAG00000048649.1 ENSBTAT00000081118.1	0.00278156	0.0506414	0.0133471	0.0642817	3.21213	0.461322	2.10262	0.493694	4.95528	45.5186	0.0365939	0.0967652	0.797779	0.0694976	0.400947	0.369259	0.111248	0.133918	0.0296044	0.0978027	0.255399	0.0411723	0.376921	0.0395133	0.0379037	0.00108147	0	0	0	0	0	0	0	0	0	0	4.32373
ENSBTAG00000049243.1 ENSBTAT00000079519.1	0.0652071	2.0677	0.0718568	0.217794	0.23485	0.194233	2.10034	1.0746	2.14638	45.4336	1.94541	0.0756973	0.255854	0.103923	0.319773	0.142434	0.149914	1.93518	0.128308	0.216988	1.13565	0.312859	0.97971	0.372417	0.436085	0.421621	0.0114857	0	0	0	0	0	0	0	0	0	4.34418
ENSBTAG00000053941.1 ENSBTAT00000077325.1	0.39281	0.0318758	0.870315	0.188738	0.0486085	0.906181	0.9253	0.246124	1.39411	45.3185	0.683508	0.031065	0.53247	0.006482	0.0346533	4.13132	0.0110006	0.0436526	0.0463994	0.0323309	0.0378772	0.0467493	1.6934	1.06378	0.143156	0.0130905	0.085291	0	0	0	0	0	0	0	0	0	4.34002
ENSBTAG00000054629.1 ENSBTAT00000074731.1	22.6572	0.555415	0.082191	0.167403	0.185493	0.368159	8.21784	1.29752	2.26165	44.8272	5.05957	0.246455	0.131631	0.0475146	0.310935	0.159725	0.0732576	1.82887	0.197094	0.772263	0.29326	0.0471317	0.216023	0.313812	0.0260192	0.613043	0.00220789	0	0	0	0	0	0	0	0	0	3.82393
ENSBTAG00000051096.1 ENSBTAT00000078899.1	1.37683	4.45812	2.6999	1.52127	2.80996	3.83663	3.11756	7.99807	4.13098	44.4391	4.40121	5.66192	1.67992	37.947	14.4966	3.24915	0.195134	1.55869	4.02086	6.66035	3.27597	9.48134	5.9194	2.59455	6.31381	0	0	0	0	0	0	0	0	0	0	0	3.16599
ENSBTAG00000011796.4 ENSBTAT00000081967.1	0	0	0.0173913	1.09049	15.7794	2.43104	0.283719	0.845013	4.94156	44.2201	1.87143	0.194332	0.559691	2.09287	24.7616	0	0.0196078	0.00326797	0	2.38913	1.69915	0.251429	0.0271448	0.0714203	0.0931217	0.359594	0	0	0	0	0	0	0	0	0	0	3.61227
ENSBTAG00000050570.1 ENSBTAT00000082245.1	0.337505	0.115499	0.137967	0.253243	0.265877	1.19554	3.99151	1.10736	3.73158	44.1935	0.752208	1.14061	10.332	0.919843	0.240523	0.490221	1.38697	0.507805	0.510745	1.0735	0.594205	0.176852	5.80769	0.628603	0.153496	0.00932815	0	0	0	0	0	0	0	0	0	0	4.23428
ENSBTAG00000013722.6 ENSBTAT00000018232.6	0	0	0	0	0	0	0	0	0.664015	44.1639	0	0	0	0	0	0	0	0.030303	1.54444	0	0	0	0	0	0	41.6667	0	0	0	0	0	0	0	0	0	0	4.35587
ENSBTAG00000050847.1 ENSBTAT00000083530.1	5.40425	2.45676	3.37263	7.63502	14.4628	13.4089	2.27057	16.5957	10.3132	44.1105	5.35979	2.7546	8.12832	10.7813	8.26673	7.36335	1.81963	2.65511	5.00574	4.61758	14.6763	11.9141	6.282	2.50978	4.05062	0.17703	0.0428732	0	0	0	0	0	0	0	0	0	3.86936
ENSBTAG00000051086.1 ENSBTAT00000073454.1	1.15126	2.44868	2.91936	7.26967	13.0025	7.3404	2.27119	16.6021	10.4109	44.0902	5.70517	3.14193	8.17019	11.0378	8.35042	7.50386	1.89668	2.66633	5.46775	4.71808	14.8448	12.0419	3.66212	2.5135	4.05803	0.17703	0.0428732	0	0	0	0	0	0	0	0	0	3.9227
ENSBTAG00000049055.1 ENSBTAT00000077526.1	5.4627	2.26306	3.32563	8.13326	14.436	13.727	2.26645	16.3978	11.772	43.9199	6.91256	3.37999	7.54741	11.7011	7.44552	6.99579	1.93152	2.70042	5.46923	4.66401	14.8546	12.0494	3.66212	2.49583	5.66507	0.17703	0.0428732	0	0	0	0	0	0	0	0	0	3.85074
ENSBTAG00000051057.1 ENSBTAT00000075372.1	0	0	0	0	0	0	0.125	0.958333	5.70952	43.773	0	0	0	0	0	0	0	0	0	0	0	0	0	0	0	0	0	0	0	0	0	0	0	0	0	0	4.32153
ENSBTAG00000024756.5 ENSBTAT00000067401.1	0.0148148	0.121981	0.0484957	0	0.0151515	0.0676	0.00649351	0.174352	10.447	43.7166	0.335444	1.5	0.125	0.0514935	0.267424	0.168116	0.0185185	0.0849169	0	0	0.00319865	0	0	0.0306914	1.65319	0	0	0	0	0	0	0	0	0	0	0	4.23746
ENSBTAG00000048672.1 ENSBTAT00000075763.1	0.101406	1.9801	0.0481209	0.0721952	0.0191524	0.145445	0.225813	1.07064	1.76247	43.2593	0.490145	0.0252971	0.0301127	0.0376981	0.307611	1.60601	0.0517959	1.79156	0.0433519	0.152702	1.07219	0.210271	0.7115	0.402422	0.00751191	0.0429581	0	0	0	0	0	0	0	0	0	0	4.34739
ENSBTAG00000055135.1 ENSBTAT00000076771.1	2.69919	0.291676	0.0566332	0.641843	0.554718	0.360402	1.76612	4.13405	9.36732	43.0547	6.76824	0.535415	0.344283	0.154213	0.0161422	8.47461	0.0316618	0.325525	0.0255037	0.0269799	0.0304175	0.0209183	0.0457824	0.252956	0.0418821	0.0435239	0	0	0	0	0	0	0	0	0	0	4.15225
ENSBTAG00000052411.1 ENSBTAT00000069300.1	0.0786618	0.0897854	0.221309	0.230277	1.01954	0.503951	0.750895	0.562688	1.61471	42.9444	0.364451	0.0750327	0.190914	0.677475	0.150367	0.175493	0.185735	0.260919	0.179613	0.146642	0.180696	0.0531376	1.15301	0.112763	0.186974	0.150468	0.0112169	0	0	0	0	0	0	0	0	0	4.35536
ENSBTAG00000050638.1 ENSBTAT00000073537.1	0.718071	0.220916	0.348286	1.57045	1.25038	2.88706	0.977685	0.976315	2.13438	42.3599	4.92107	0.319014	0.116145	0.134981	0.456924	4.76319	0.12473	1.86224	0.137085	0.169616	0.356256	0.324699	0.719215	0.404666	0.359858	0.373582	0.00247663	0	0	0	0	0	0	0	0	0	4.30587
ENSBTAG00000051396.1 ENSBTAT00000066963.1	0.0691315	0.0415678	0.056889	0.0480357	1.0772	0.286821	0.492446	0.87132	0.95111	42.2307	0.456241	0.053451	0.125214	0.0473794	0.0391976	1.37161	0.101072	0.0379254	0.0762975	0.05552	1.30666	0.085786	1.07028	1.26051	6.21079	1.13959	0	0	0	0	0	0	0	0	0	0	4.35468
ENSBTAG00000050747.1 ENSBTAT00000068690.1	1.06407	2.70742	0.258232	2.26336	1.83165	0.611858	1.40055	1.10923	2.2065	42.1787	1.68298	0.0465311	0.368731	0.0613744	0.433117	0.428449	0.567414	2.04162	0.0631796	0.290372	1.46642	0.364231	0.263315	0.286684	0.817043	0.150684	0.0112169	0	0	0	0	0	0	0	0	0	4.34075
ENSBTAG00000001503.6 ENSBTAT00000037406.5	0	0	0	0	0	1.44575	0	0.0046729	0	41.9986	0.0294314	0.000212404	0.00829807	0.000594143	0.00148433	0.00105332	0.0024329	0.000177771	0.0151544	0.00159089	0	0.000443066	0.000649351	0	0	0	0	0	0	0	0	0	0	0	0	0	4.35633
ENSBTAG00000051674.1 ENSBTAT00000075413.1	0.0342464	2.56897	0.0201087	0.75469	0.149683	7.29145	0.375572	0.298234	4.85269	41.8497	0.38612	0.0794292	0.361293	0.0452598	0.14935	2.6027	0.207138	0.0985137	2.12252	2.77691	4.35041	0.391757	1.59226	0.224848	0.00688206	0.0397307	0	0	0	0	0	0	0	0	0	0	4.26411
ENSBTAG00000021587.3 ENSBTAT00000028765.3	0	0	0	0	0	0	0	0.231328	7.70372	41.8181	2.24242	0	0	0	0	0	0.145833	0.125	0.00295858	0	0	0	0	0	0	0	0	0	0	0	0	0	0	0	0	0	4.28189
ENSBTAG00000004364.6 ENSBTAT00000005725.6	0	0	0	0	0	0	0	0.993434	22.7902	41.777	0.0864198	0.10272	0	0	6	0	0.933333	19.9482	0	0.0811916	0	0.0311111	0.607297	0.0492593	0.921354	0	0	0	0	0	0	0	0	0	0	0	3.48569
ENSBTAG00000055315.1 ENSBTAT00000071411.1	2.35339	0.0848855	0.356893	0.858279	0.763596	0.380748	1.97931	5.07768	10.0569	41.7372	6.51867	0.115233	0.250427	0.373311	0.643298	1.04975	17.2287	0.169021	0.0364885	0.0825885	0.155545	0.57404	0.646647	0.307566	0.0641122	0.021442	0	0	0	0	0	0	0	0	0	0	3.90826
ENSBTAG00000050914.1 ENSBTAT00000066972.1	0.0356725	0	0.157022	1.17717	0.386792	0.870565	0.58283	10.2577	1.86024	41.6031	2.10324	2.55203	0.200309	0.401577	1.69007	5.59128	0.25	2.47655	8.50871	2.92231	32.9741	0.156931	8.87079	0.24121	3.15611	0	0	0	0	0	0	0	0	0	0	0	4.15173
ENSBTAG00000052997.1 ENSBTAT00000084297.1	0	0.0265766	0.234576	0.0275137	0.388644	0.422072	5.86248	13.1536	7.49321	41.2972	0.414686	0.066619	1.23989	0.0271228	0.217834	0.947478	0.254625	0.0857277	0.370659	5.99386	2.21524	3.58203	0.104206	0.0320635	0.128502	2.51982	0	0.000884173	0	0	0	0	0	0	0	0	4.05361
ENSBTAG00000054049.1 ENSBTAT00000077113.1	0.656397	0.204539	0.198956	1.49528	0.310549	0.37904	0.394416	0.338282	1.02668	41.1352	0.236156	0.24529	0.17772	0.166657	0.0590443	0.253279	0.159293	0.112658	0.156355	0.119719	0.194909	0.218034	0.044309	0.0418988	0.287364	0.150693	0.000268745	0	0	0	0	0	0	0	0	0	4.35576
ENSBTAG00000049608.1 ENSBTAT00000071303.1	2.27896	0.0170004	0.0842624	0.100235	0.344557	0.815567	1.76697	5.04698	9.98598	40.9477	6.62431	0.00386716	0.51569	0.0908686	0.43729	0.998203	0.00527954	0.049952	0.0151656	0.0532085	0.228969	0.0749759	1.9666	0.401172	0.0414881	1.03394	0	0	0	0	0	0	0	0	0	0	4.17262
ENSBTAG00000002041.5 ENSBTAT00000002645.5	0	0	0	0	0	0.333333	0.5	0.173496	1.27779	40.8974	0.216207	0.337644	0.132533	0.835742	26.1396	1.60886	0	0	0	0	0.001221	0	0	0	0	0	0	0	0	0	0	0	0	0	0	0	3.6386
ENSBTAG00000053202.1 ENSBTAT00000071564.1	0.0838235	0.0425714	0.490326	0.401748	0.149337	1.12291	3.63975	24.0349	6.59167	40.7884	0.329777	2.72047	0.13066	1.24095	0.720577	2.95344	0.511006	0.388051	0.0863281	0.614712	0.177039	2.6755	2.01638	3.26946	0.0312195	0.00952381	0.0185078	0	0	0	0	0	0	0	0	0	3.69949
ENSBTAG00000012519.5 ENSBTAT00000070364.1	0.018695	0.0319091	0.00223615	0.0132143	0.00943841	1.18818	0.00576343	0.0114501	0.115535	40.5999	0.111509	0.0315728	0.0160997	0.0114211	0.00763635	0.00448046	0.0106122	0.0423437	0.0702561	0.0073487	0.024865	0.0169598	0.0086681	0.0265282	0.00581551	0.00203522	0	0	0	0	0	0	0	0	0	0	4.35709
ENSBTAG00000019497.5 ENSBTAT00000025969.5	0.142103	0.711178	0.00284495	0.0176052	0.00691209	3.82013	1.00801	11.7461	9.94493	39.9265	0.967949	0.415795	0.818718	0.28296	2.35511	0.0101506	0.302966	0.315185	7.17687	6.49942	17.7666	1.33285	0.797917	1.5	1.09108	4.2065	0	0	0	0	0	0	0	0	0	0	4.01249
ENSBTAG00000052072.1 ENSBTAT00000081898.1	0	0	0	0	0	0	0	0	0	39.6938	0	0	0	0	0.231111	0	0	0	0	4	0	0	0	0	0	0	0	0	0	0	0	0	0	0	0	0	4.33682
ENSBTAG00000008543.3 ENSBTAT00000073947.1	0	0	0.031746	0.177778	0	0.00147929	0.206664	1.09982	12.6324	39.6552	0	0	0	0.0412698	0	0	0	0.0042735	0.0216049	0.229336	0.830733	0	0.00176367	0.0168892	0.114267	0	0	0	0	0	0	0	0	0	0	0	4.1479
ENSBTAG00000000758.6 ENSBTAT00000001006.6	0.556715	0.0818195	0.845395	2.81418	2.14838	4.67853	11.4017	0.81586	3.99478	39.3862	1.75984	1.64533	17.9134	0.893227	1.10471	0.69032	1.15279	1.45745	6.39123	7.26764	1.26916	0.463261	1.93643	3.0699	0.259958	0.0566045	0	0	0	0	0	0	0	0	0	0	3.82066
ENSBTAG00000054819.1 ENSBTAT00000081068.1	0.393109	1.37554	0.0906867	0.107087	0.318034	0.0933586	0.972392	5.90005	2.99276	38.8235	7.62637	0.857636	0.20105	0.0232006	0.252599	0.0424113	0.0476049	1.79413	0.0132228	0.13299	0.666185	0.041557	0.575127	0.294625	0.019665	0.00119077	0	0	0	0	0	0	0	0	0	0	4.23354
ENSBTAG00000049669.1 ENSBTAT00000070738.1	0.06731	0.0366259	0.052835	0.134876	0.599024	0.108675	0.486372	0.3562	1.49555	38.3551	1.23294	0.0997559	0.0385416	0.0721701	0.0998106	5.67641	0.22791	0.0602267	0.156499	0.0553547	0.173453	0.167376	1.92465	0.0729721	0.0226565	0.00470735	0	0	0	0	0	0	0	0	0	0	4.3108
ENSBTAG00000053168.1 ENSBTAT00000080665.1	0.0297739	0.318672	0.373066	7.65973	1.01028	0.183297	2.29338	1.11688	1.61746	38.1054	5.77827	0.0654957	0.269402	0.146796	0.659745	3.18861	0.302723	0.0342755	0.0338176	0.0891372	0.0859419	0.304736	1.05157	0.541686	0.331504	0.270377	0.000268745	0	0	0	0	0	0	0	0	0	4.22935
ENSBTAG00000048707.1 ENSBTAT00000077636.1	0	0.04	0.772727	0.487526	0	0	0	3.09091	0	37.6725	0.03125	0	0	0	0.0484335	0.125	0	1.52352	0	0	3.39916	0	0	0	0	0	0	0	0	0	0	0	0	0	0	0	4.34131
ENSBTAG00000013079.5 ENSBTAT00000017390.5	0	0	0	0	0	0	0	3.40138	0.571429	37.2231	0	0	0	0	0	0	0	0	0	0	0	0	0	0	0	0	0	0	0	0	0	0	0	0	0	0	4.34049
ENSBTAG00000051558.1 ENSBTAT00000068362.1	0.501743	0.0507642	0.0758596	0.591537	0.680515	0.454602	0.124273	2.82025	1.49153	37.1093	0.0274568	1.66005	0.903816	1.21601	0.0481608	3.93543	2.01144	1.36995	0.890985	1.35021	0.102313	0.700392	2.44848	0.0941536	0.0517662	0.0181576	0	0	0	0	0	0	0	0	0	0	4.32561
ENSBTAG00000051212.1 ENSBTAT00000076823.1	0	0	0	0.395046	1.50452	0.00529101	1.47789	1.93829	10.1895	37.0091	2.0338	0.0319422	0.233649	1.41169	0.687949	2.04091	1.30124	3.71573	0.298658	1.15142	3.67458	0.207756	0.0956044	0.365455	1.52934	0	0	0	0	0	0	0	0	0	0	0	4.19181
ENSBTAG00000055145.1 ENSBTAT00000000538.5	0.325834	0.368101	0.0714286	1.21514	16.3573	0.374858	2.32827	0	19.6082	36.8368	1.87516	0.283643	0.602026	8.71383	6.01068	2.53692	3.30488	10.706	0.121693	3.07744	3.44883	0.997419	0.506905	1.85267	1.51003	0.9548	1.00607	0.0527862	0	0	0	0	0	0	0	0	3.4602
ENSBTAG00000024632.6 ENSBTAT00000075027.1	0	0	0	0.0165623	0	4.45937	0	0.135834	0	36.5732	0	0	0	0.0635163	0.00513784	17.1041	0	0	0	0	0	0	0	0	0	0	0	0	0	0	0	0	0	0	0	0	3.91264
ENSBTAG00000049052.1 ENSBTAT00000074903.1	2.58707	0.0626827	0.0852509	0.408964	0.651622	1.17473	1.76863	4.49566	9.79467	36.4714	6.61246	0.281887	0.200921	0.0911996	0.0751269	0.10921	0.261179	0.0269444	0.025351	0.046416	0.0796217	0.0990183	2.13219	0.275636	0.041165	0.035177	0	0	0	0	0	0	0	0	0	0	4.13623
ENSBTAG00000052954.1 ENSBTAT00000083704.1	0.391158	1.05153	0.120969	0.502475	0.0769352	0.385834	2.94834	2.95626	2.80064	36.3491	5.64579	1.85066	0.170644	0.270673	0.17684	0.141669	0.385985	0.479284	0.0139037	0.0571891	0.324286	0.778064	0.550521	0.0540489	0.0875703	0.00119077	0	0	0	0	0	0	0	0	0	0	4.28551
ENSBTAG00000049971.1 ENSBTAT00000069577.1	0.215989	0.0646307	0.0422759	0.457846	0.104804	0.206912	0.419204	0.962391	2.14664	36.2814	0.889267	0.0168895	0.0664943	0.0566681	0.0115268	0.103816	0.262157	0.623806	0.0147242	0.035779	0.103126	0.0478446	0.681842	0.406201	0.00265959	0.0139401	0	0	0	0	0	0	0	0	0	0	4.35016
ENSBTAG00000012403.6 ENSBTAT00000016461.6	0	0	0	0	0	0.0533558	0	0.944444	4.52126	36.233	0.000534188	0.00543789	0	0.00356897	0.159707	0.0254736	0.00461133	0	0	1.02613	0	0	0	0	0	0	0	0	0	0	0	0	0	0	0	0	4.32365
ENSBTAG00000021215.6 ENSBTAT00000030306.4	0	0	0	0	0	0	1.15	0	2.3	36.225	0	0	0	0	0	0	0	5.5	0	2	28.3	0	3	0	0	0	0	0	0	0	0	0	0	0	0	0	4.29783
ENSBTAG00000054885.1 ENSBTAT00000082348.1	0.178997	0.838564	0.0652758	0.62481	0.847169	2.43411	1.16803	3.39746	2.04847	36.1389	6.21665	0.503323	1.80115	0.554534	0.294907	1.33309	0.0805006	1.91233	1.26913	0.135441	0.210043	0.0882848	1.74318	0.0798759	0.0154336	0.100688	0.00220789	0	0	0	0	0	0	0	0	0	4.28551
ENSBTAG00000014712.4 ENSBTAT00000019577.4	0	0	0	0	0	0.00118064	1.98867	6.90986	17.3558	36.0357	0.815298	1.48679	0.00137931	0	0	0	0	0	0	0	0	0	0.000649351	0	0	0	0	0	0	0	0	0	0	0	0	0	3.85853
ENSBTAG00000048341.1 ENSBTAT00000073207.1	0.0450848	1.34226	0.0272558	0.118792	0.910495	0.116215	0.281012	0.361482	2.21386	35.3763	0.645548	0.241083	0.0458625	0.0538634	0.317448	0.0664193	0.0789106	1.85483	0.104763	0.187487	0.904734	0.107291	0.829197	1.39433	0.0503577	0.142437	0	0	0	0	0	0	0	0	0	0	4.3447
ENSBTAG00000050998.1 ENSBTAT00000076482.1	0.0601904	0.15897	0.0174274	0.0525065	1.12756	0.406269	3.98185	0.669851	1.41743	35.3518	0.635152	0.0327025	0.170594	0.0401674	0.0684753	1.706	0.0146875	0.0210461	0.0320757	0.856754	0.0870004	0.292049	1.17524	0.429908	0.327687	0.276586	0.000268745	0	0	0	0	0	0	0	0	0	4.32706
ENSBTAG00000045946.2 ENSBTAT00000064861.2	0	0.14205	0	0	0.00114286	0.00751999	0.0302052	0.984015	2.91574	35.1826	0.0141026	0.0429487	0.0252273	0	0.0769231	0.181818	0	0	0	0.0503663	0.198052	0	0	0	0	0	0	0	0	0	0	0	0	0	0	0	4.34305
ENSBTAG00000053111.1 ENSBTAT00000081024.1	0.0826868	0.198815	0.0449769	0.124051	0.389414	0.16872	0.31037	0.468702	3.23799	35.0261	1.37031	0.226419	0.111794	0.279271	0.141388	1.96165	1.16287	10.9432	0.930595	0.0514729	0.0764268	0.187132	3.0948	0.273247	0.157168	0.0270901	0.0112169	0	0	0	0	0	0	0	0	0	4.14903
ENSBTAG00000053930.1 ENSBTAT00000086034.1	0.713905	0.129575	1.0182	0.290066	1.43173	0.461182	0.405776	4.57556	3.74259	34.8968	3.92714	8.29761	3.15684	1.21278	1.65912	2.50233	0.494882	0.376761	0.385499	0.370239	1.19507	6.08642	5.24078	3.42633	1.35893	0.025	0	0.028125	0	0	0	0	0	0	0	0	4.20114
ENSBTAG00000014339.3 ENSBTAT00000019065.3	0.381133	0.0387177	0.134238	0.0994695	0.532924	0.331436	4.35728	0.373749	4.11504	34.5743	0.480251	0.507723	1.68221	2.05306	6.73571	6.54195	0.81381	0.185973	1.09097	0.136211	0.405446	0.0654737	0.0238686	1.59954	0.375946	0.000677592	0	0	0	0	0	0	0	0	0	0	4.18986
ENSBTAG00000002606.6 ENSBTAT00000073630.1	0.407207	0.638907	0.856849	2.00333	0.486313	0.139926	1.35191	1.7542	7.09527	34.3838	0.150173	0.475975	0.0193249	0.304796	0.988434	0.600038	0.859164	3.43947	0.956306	3.63637	13.0982	0.0104167	0.0699678	0.300686	0.238408	0	0	0	0	0	0	0	0	0	0	0	4.25105
ENSBTAG00000007129.6 ENSBTAT00000046140.4	0	0	0	0	0.735202	0.67876	0	0	1.21975	34.364	0	0	0	0	0	0	0	0	0.0111111	0	0.333333	0	0	0	0.75	0.994318	0	0	0	0	0	0	0	0	0	0	4.35475
ENSBTAG00000051035.1 ENSBTAT00000071397.1	12.2606	3.25332	2.8575	27.8984	3.41828	4.62342	6.85261	1.5388	1.12632	34.3079	3.13316	0.0517892	0.231963	0.116265	0.511245	1.98589	0.0770683	1.13735	0.312977	0.368608	0.253403	4.39756	1.15003	0.779374	9.40543	4.93393	0.025289	0	0	0	0	0	0	0	0	0	3.1825
ENSBTAG00000051361.1 ENSBTAT00000067334.1	0.100581	2.08535	0.103422	0.303935	0.327137	0.126302	0.170619	1.31877	1.28075	34.0098	0.249798	0.0148149	0.0442701	0.133584	0.369075	0.389886	0.0758582	2.04323	0.0453539	0.135095	1.00003	0.0902381	1.35102	0.149228	0.153107	0.0133991	0.0112169	0	0	0	0	0	0	0	0	0	4.34266
ENSBTAG00000049147.1 ENSBTAT00000066860.1	0.710033	0.206387	0.262639	1.60847	0.34247	0.472958	0.863365	0.417992	0.566212	33.6337	0.0580101	0.080266	0.121652	0.107619	0.122862	0.122911	0.0589112	0.0576419	0.112462	0.0412661	0.152707	0.280977	0.691273	0.237046	0.293303	0.143729	0.000268745	0	0	0	0	0	0	0	0	0	4.3532
ENSBTAG00000050965.1 ENSBTAT00000085590.1	5.77769	1.3128	3.29592	1.41171	3.58931	7.18903	0.835357	4.90507	6.11505	33.3142	3.47532	4.96585	2.45274	1.5215	2.21299	2.12446	0.438361	1.13643	1.72469	3.77969	3.29391	9.10603	4.09791	0.72559	0.529216	0.0803633	0	0	0	0	0	0	0	0	0	0	4.19502
ENSBTAG00000048942.1 ENSBTAT00000070332.1	7.75007	0.637367	0.368057	4.44011	1.18274	0.292469	0.928453	0.847793	1.75873	33.0361	1.18007	0.0642711	0.11351	0.557848	0.889355	1.00364	17.3926	1.96359	0.0297299	0.201343	0.470961	0.829653	0.946521	0.293189	0.397236	0.362306	0.00247663	0	0	0	0	0	0	0	0	0	3.76867
ENSBTAG00000051931.1 ENSBTAT00000082988.1	0.181523	0.0803666	0.130438	0.461086	0.623004	1.40334	3.50255	1.47464	2.72025	32.8941	0.16119	0.918377	0.247406	1.53936	0.120199	0.301224	0.105244	1.15285	4.23194	0.399991	0.867732	0.143726	0.490702	0.0968219	0.143745	0.00108147	0	0	0	0	0	0	0	0	0	0	4.29966
ENSBTAG00000027151.6 ENSBTAT00000075058.1	0	0	0.0780379	2.08628	2.10975	0.0137871	0.0807749	0	3.02777	32.7635	0.144268	0	0.0112782	1.62707	2.38669	2.1865	0.0585437	0.746975	0.11151	5.09937	26.2985	0	0.0139752	0.792006	8.48886	0.00686813	0	0	0	0	0	0	0	0	0	0	4.27662
ENSBTAG00000051236.1 ENSBTAT00000070555.1	2.81609	0.187385	0.847925	1.74463	0.785813	1.78737	5.11511	5.47019	9.73661	32.5599	6.4648	0.03418	0.0553301	0.048588	0.0477952	0.155477	0.523841	1.16294	0.478264	0.0842145	0.182607	0.278721	1.22516	0.463052	0.387571	0.292205	0.000268745	0	0	0	0	0	0	0	0	0	4.05947
ENSBTAG00000054439.1 ENSBTAT00000070915.1	0.712634	0.197374	0.219876	1.46685	1.01302	0.37153	0.722401	0.439764	0.967187	32.4408	0.643755	0.0242293	0.0715918	0.0386232	0.109011	1.68122	0.100636	0.044671	0.0229538	0.0430969	0.0962041	0.27655	1.09375	0.432122	0.351302	0.297969	0.000268745	0	0	0	0	0	0	0	0	0	4.34844
ENSBTAG00000050796.1 ENSBTAT00000082406.1	0.054104	0.356415	0.0564444	0.0392415	0.0551845	0.0333453	0.344651	0.547471	2.59556	32.2582	5.04129	0.0169165	0.0524358	0.0272488	0.0565002	1.57533	0.0179318	0.0363624	0.0179838	0.0215444	0.0105706	0.0315223	0.438399	0.206237	0.0181429	0.01696	0	0	0	0	0	0	0	0	0	0	4.29432
ENSBTAG00000014465.4 ENSBTAT00000019232.4	0	0	2	0	24.5317	2	0.12963	2.67364	1.55556	32.1489	2.7028	0.230769	0.0192308	0	0	0	7.5	0.00377358	0.0111406	0.555556	0	0	0.0343103	0.194285	0	0	0	0	0	0	0	0	0	0	0	0	3.35508
ENSBTAG00000053534.1 ENSBTAT00000082644.1	2.23251	0.031408	0.117289	0.127785	0.309758	0.286454	1.85614	4.20974	9.61173	32.1453	6.52281	0.00719671	0.175022	0.0167032	0.00575278	0.381705	0.0971395	1.09805	3.68766	0.048599	0.727575	0.0451275	0.180805	0.20248	0.0394415	0.0140329	0	0	0	0	0	0	0	0	0	0	4.07769
ENSBTAG00000049831.1 ENSBTAT00000085541.1	0.149594	1.34632	0.0453096	0.320751	1.76704	0.642592	2.84052	3.67745	1.59557	31.8288	1.57138	0.578095	0.976692	0.931141	0.783592	2.18444	0.567013	1.82161	0.251381	0.155281	0.930741	0.529906	0.220422	0.712251	0.0405789	0.128116	0	0	0	0	0	0	0	0	0	0	4.31705
ENSBTAG00000051141.1 ENSBTAT00000084180.1	0.195032	0.0782224	0.183041	0.377484	0.176204	0.1056	0.312998	0.35173	0.752947	31.8158	3.53946	0.092364	0.0614886	0.0771101	0.597178	1.69529	0.132948	1.14279	0.256697	0.196352	0.080739	0.0884253	0.685341	0.141991	0.0617775	0.152872	0.000430108	0	0	0	0	0	0	0	0	0	4.32954
ENSBTAG00000021554.4 ENSBTAT00000028718.4	0.000915751	0.042723	0.109118	0.421843	5.68798	0.428219	0.213767	0.0726916	3.2924	31.7577	0.0417303	0.392324	0.0429488	0.120831	0.114552	0.0234339	0.0150799	0.0182778	0.0518328	0.0907079	0.579854	0.0750307	0.0052306	0.00131553	4.47668e-05	0	0	0	0	0	0	0	0	0	0	0	4.27354
ENSBTAG00000019949.6 ENSBTAT00000026574.6	2.95305	1.10516	0.116729	0.661826	0.148156	2.4148	0.199944	2.46839	1.98162	31.4547	0.763638	0.17674	0.502786	0.687597	2.74676	9.66736	0.0869071	1.65789	5.82706	2.06656	6.69412	2.65811	0.549449	1.10855	0.142087	0.000512821	0	0	0	0	0	0	0	0	0	0	4.11655
ENSBTAG00000013152.6 ENSBTAT00000072910.1	3.28999	2.53613	0.252234	1.97069	1.31307	14.7322	1.78226	7.29775	30.7601	31.2927	1.13368	1.69782	5.15226	5.62848	3.78511	0.924009	0.301029	1.24894	5.50137	8.13751	5.60602	0.320206	0.0986332	2.13327	0.0335451	0.0243223	0.00512821	0	0	0	0	0	0	0	0	0	2.80641
ENSBTAG00000051513.1 ENSBTAT00000082153.1	0.659603	1.39673	0.15444	0.673743	0.605432	0.2768	0.596988	0.984028	2.70092	30.4191	4.48855	0.38383	0.0418828	0.0511903	0.310363	1.74608	0.11478	1.83889	0.103957	0.160621	0.729712	0.119421	0.232435	0.292948	0.0564512	0.135389	0	0	0	0	0	0	0	0	0	0	4.29936
ENSBTAG00000051904.1 ENSBTAT00000086043.1	0	0	0	0	0	0	0.525	0	0	30.3903	0	0.00729927	4.45714	0	0.7	0	0	0.0714286	0	0	3.75533	0	0	0.367725	0	0	0	0	0	0	0	0	0	0	0	0	4.3118
ENSBTAG00000010948.5 ENSBTAT00000014537.5	3.32377	1.68602	1.54886	0.826667	10.4484	14.7317	4.18063	9.42489	20.6794	30.3546	3.33	4.46878	0.135373	2.17814	0.141597	2.27729	0	0	0.0571062	0.16627	0.152581	0	0	0	0	0	0	0	0	0	0	0	0	0	0	0	3.16316
ENSBTAG00000037819.3 ENSBTAT00000083041.1	0.00102566	0.00163313	0.00418964	0.0505415	0.0040796	0.0191734	0.00173691	4.00252	4.22414	30.12	0.0121943	0.00582861	0.053766	0.291351	0.0940372	0.193087	0.0158647	0.213689	0.0919204	0.478033	0.238336	0.141369	0.00110988	0.00571429	0.00983437	0.015007	0.00163249	0	0	0	0	0	0	0	0	0	4.28425
ENSBTAG00000005670.6 ENSBTAT00000007450.6	0.029697	0.00212206	0	0.00274725	0.0523653	0.284081	0.0191982	1.15531	1.23884	30.0933	0.445455	0.60982	0	0.183013	0.0023853	0.0790052	0	0.0683492	0.00457875	0	0	0.0103411	0.371212	0.00501538	0	0.000512821	0	0	0	0	0	0	0	0	0	0	4.3521
ENSBTAG00000053287.1 ENSBTAT00000067841.1	2.71001	0.181223	0.197393	1.59378	0.568201	0.519887	2.18963	4.32169	9.51447	29.9681	6.70891	0.0461215	0.393008	0.043543	0.0721268	6.08034	0.128308	3.80721	0.0382332	0.16518	0.211769	0.349436	1.86479	0.321565	0.370377	0.27594	0.000268745	0	0	0	0	0	0	0	0	0	3.9969
ENSBTAG00000051389.1 ENSBTAT00000079246.1	0.0591064	3.14318	1.05229	0.769052	0.329232	0.232222	2.26167	0.513655	1.4043	29.8875	0.29483	0.0170343	0.528346	1.02224	0.448022	11.3514	3.77207	20.25	3.07731	0.417037	1.07313	1.25254	1.1686	0.368903	0.140722	0.0133991	0.0112169	0	0	0	0	0	0	0	0	0	3.40835
ENSBTAG00000025403.5 ENSBTAT00000035678.5	0	0	0	0	0	0	0	3.83697	0	29.8086	0	0	0	0.0934428	5.06092	0	0	0	0	0	0	0	0	0	0	0	0	0	0	0	0	0	0	0	0	0	4.26576
ENSBTAG00000016973.5 ENSBTAT00000037413.4	0	0	0	0	0.0422241	0.135732	1.55493	4.85549	10.2106	29.7306	1.12381	1.38621	0.186564	0.697624	8.25387	0.0257415	0	0.702381	0	1.05117	3.32894	0.251429	0.0271448	0.0182195	0.0931217	0.501111	0	0	0	0	0	0	0	0	0	0	3.96777
ENSBTAG00000020900.6 ENSBTAT00000027843.6	0.00653875	0	0.0781262	0.001	0.00117739	0.183464	0	0.00139	0.657384	29.4906	0.00873627	0.0232962	9	0.469082	3.14947	0.200734	1.28366	0.00114095	0.000364964	0.544577	0.82726	0	0.046875	0	0	0	0	0	0	0	0	0	0	0	0	0	4.14956
ENSBTAG00000049887.1 ENSBTAT00000074620.1	0.154335	0.258966	0.0798356	0.386095	0.66301	0.636697	3.31885	1.34389	2.58269	29.4764	0.166201	0.969851	0.394953	1.53092	0.047033	0.361175	0.136563	0.085655	0.202607	0.0834207	0.17777	0.00413155	0.038879	0.88435	0.00212395	0.000386456	0	0	0	0	0	0	0	0	0	0	4.31844
ENSBTAG00000050934.1 ENSBTAT00000077259.1	0.0910803	0.16521	0.26176	0.0749596	0.293036	1.1081	2.87313	0.442908	1.32409	29.2712	0.740309	0.779515	5.28094	0.809676	0.430754	1.15254	0.519177	0.358815	2.04057	0.48038	0.470907	1.52364	0.670266	0.202368	0.14392	0.000695017	0	0	0	0	0	0	0	0	0	0	4.28014
ENSBTAG00000051629.1 ENSBTAT00000073208.1	4.82361	0.392094	0.911934	1.3786	2.98336	6.52012	0.578098	2.39965	5.27832	28.8818	2.86594	1.93585	2.46156	1.58674	1.31299	2.11136	0.438361	0.46246	1.72132	0.70873	1.50693	2.81962	1.37057	0.600443	0.529216	0.0803633	0	0	0	0	0	0	0	0	0	0	4.19467
ENSBTAG00000050534.1 ENSBTAT00000069587.1	4.82361	0.45297	0.911934	1.40921	2.98336	6.87951	0.578098	2.99597	5.27832	28.8818	2.86594	1.93585	2.46156	1.5915	1.31299	2.12446	0.438361	0.483591	1.72469	0.904393	1.53677	3.21108	4.11696	0.72559	0.529216	0.0803633	0	0	0	0	0	0	0	0	0	0	4.18537
ENSBTAG00000054655.1 ENSBTAT00000075242.1	4.9531	1.70411	0.756913	1.35832	2.782	6.48621	0.771468	2.3121	4.11941	28.8329	3.0411	1.94061	2.4949	10.8165	1.24159	20.3864	0.401877	0.587596	0.961756	0.495685	1.92141	2.86696	0.68799	0.58277	0.529216	0.0803633	0	0	0	0	0	0	0	0	0	0	3.35577
ENSBTAG00000049239.1 ENSBTAT00000069816.1	0.399531	0.461602	0.230616	0.874269	1.11237	0.348276	1.01498	1.23374	4.45436	28.7115	1.46665	0.12305	0.0629214	0.16091	0.375437	1.65449	0.0976517	2.16382	0.0983385	0.132029	0.286341	0.0866603	0.791733	0.279492	0.0895314	0.232605	0.00220789	0	0	0	0	0	0	0	0	0	4.29957
ENSBTAG00000055228.1 ENSBTAT00000069539.1	0.649577	0.541275	0.185549	1.52467	0.722967	0.263055	0.325869	1.25339	1.80403	28.5104	4.67418	0.183382	0.208717	0.0247676	0.444871	0.260495	3.26603	1.92676	0.0811899	0.135065	0.33869	0.0333728	0.217108	0.353875	0.0645324	0.219563	0.00220789	0	0	0	0	0	0	0	0	0	4.27879
ENSBTAG00000052236.1 ENSBTAT00000078772.1	0	0.0432283	0.00408163	0.0251022	0.166253	2.62063	0.0676301	0.327399	3.39743	28.1246	0.250728	0.570886	26.9715	0.231719	0.00922453	0.0181605	0.498168	0.00730159	0.0365125	0.553637	0.0146059	0.101136	0.304414	3.27759	0.0312195	0.287079	0.0384615	0	0	0	0	0	0	0	0	0	3.05268
ENSBTAG00000053798.1 ENSBTAT00000071773.1	0.648838	0.544847	0.180862	1.47671	0.983474	0.3241	0.487785	0.743562	1.7658	27.8849	0.939992	0.0567652	0.0526875	0.0141194	0.423396	0.925496	3.18271	1.83634	0.0853442	0.134688	0.228878	0.0350965	0.223783	0.276464	0.058497	0.230786	0.00220789	0	0	0	0	0	0	0	0	0	4.32244
ENSBTAG00000054530.1 ENSBTAT00000078702.1	2.3539	0.0356895	0.0478803	0.42312	0.35199	0.377487	1.79949	4.2029	9.53668	27.837	6.42776	0.0294348	0.0328697	0.0249824	0.0221905	0.0317133	0.0455383	0.0215397	0.0219671	0.0610624	0.129182	0.0683592	0.689044	0.430814	0.0553169	0.00556348	0	0	0	0	0	0	0	0	0	0	4.00219
ENSBTAG00000052639.1 ENSBTAT00000073830.1	1.01612	0.251375	0.267172	1.56067	1.21709	0.336779	0.718987	1.10097	2.04235	27.7573	4.66138	0.179486	0.028541	0.0453849	0.143487	1.76589	0.264863	0.0224644	0.0432566	0.0957603	0.0722871	0.248131	0.562094	0.268029	0.333636	0.290788	0.000268745	0	0	0	0	0	0	0	0	0	4.28788
ENSBTAG00000051842.1 ENSBTAT00000071410.1	4.91643	2.61083	1.83415	2.55768	5.27107	11.8533	1.72675	13.018	3.82327	27.698	2.67061	2.16213	2.62245	1.90089	1.40452	2.55309	0.45792	0.679741	0.517407	0.877005	1.47026	3.26906	4.3123	0.707918	0.529216	0.0803633	0	0	0	0	0	0	0	0	0	0	3.70431
ENSBTAG00000030769.4 ENSBTAT00000043487.3	0	0	0	0	0	0.0192735	0.0533333	0.297133	10.8099	27.6377	0.0625539	0.173113	0.129658	0.652993	2.07202	3.49964	0.0802464	2.03678	0	0.0156281	0	0.0342593	1.09393	0	0.0050675	0	0	0	0	0	0	0	0	0	0	0	4.02192
ENSBTAG00000053778.1 ENSBTAT00000069459.1	2.1978	0.00733285	0.0355267	0.132951	0.324055	0.328629	1.6892	4.16005	9.4443	27.2151	6.41073	0.0188625	0.0246328	0.0675568	0.364312	0.13512	0.00631144	0.0328718	0.0214755	0.0454743	0.130858	0.0254472	0.0953106	0.22207	0.0394497	0.00517703	0	0	0	0	0	0	0	0	0	0	3.99385
ENSBTAG00000049769.1 ENSBTAT00000078681.1	0.0748939	2.06749	0.0387149	0.0712338	0.0521541	0.128488	0.157774	0.484834	1.26019	27.0567	0.186087	0.162834	0.0793618	0.0202596	0.277783	0.0650975	0.0571515	1.81869	0.0388137	0.129445	1.00164	0.118191	1.02669	0.424279	0.00434035	0.0095509	0	0	0	0	0	0	0	0	0	0	4.33675
ENSBTAG00000003575.4 ENSBTAT00000004651.4	0.0214138	1.93108	0.708305	0.428486	0.0750351	0.138537	2.34519	0.813705	0.340202	27.0437	1.26021	0.00167952	0	0.0944918	0.320449	0.2	0.248999	11.7583	0.736926	22.9546	3.65975	0.166667	13.1581	0.5625	0	0	0	0	0	0	0	0	0	0	0	0	3.08938
ENSBTAG00000053523.1 ENSBTAT00000071861.1	0.0629335	0.041409	0.14104	0.0562088	0.886105	0.158932	0.368885	0.316265	1.04327	26.9841	0.562325	0.0524615	0.599053	0.348549	0.0381367	1.6056	0.0219418	0.0278433	0.0225345	0.0225931	0.0538603	0.0263766	0.249462	0.317014	0.0462846	0.127729	0	0	0	0	0	0	0	0	0	0	4.34794
ENSBTAG00000008836.6 ENSBTAT00000064954.2	0	0.357143	0	0	0.833333	0	0.3125	0	0.0694444	26.781	0	0	0	0	0	0	0	0	0	0	0	0	0	0	0	0	0	0	0	0	0	0	0	0	0	0	4.35634
ENSBTAG00000037510.3 ENSBTAT00000055206.3	0	0	0	0.00160514	0	14.6835	2.66905	1.10327	0.198864	26.7037	4.80611	0.142857	0	0	0	0	0	0	0	0	0	11	0	0	0	0	0	0	0	0	0	0	0	0	0	0	3.74653
ENSBTAG00000052418.1 ENSBTAT00000074853.1	0.0194193	4.10054	4.61992	6.11931	1.55412	1.49495	4.73485	1.68681	0.564943	26.4169	1.53208	1.4493	1.98375	6.01775	5.53743	1.06561	1.52007	8.6131	2.30888	0.0236926	2.72357	0.0833037	0.583202	5.6883	5.04109	0.127729	0	0	0	0	0	0	0	0	0	0	3.97909
ENSBTAG00000007958.6 ENSBTAT00000010461.6	0.000343628	0	0.00874636	0.00018018	0	0	0.0138889	0.125582	0.48961	26.3475	1.19652	0.125	0.00130543	0.000481722	0.000411512	0.0409506	0.00328663	0.000499211	0.00121022	0.0134957	0.190476	0.000443066	0	0	0.00127084	0	0	0	0	0	0	0	0	0	0	0	4.35394
ENSBTAG00000055253.1 ENSBTAT00000079647.1	0.759874	5.19238	0.258706	1.46057	1.00795	0.288194	0.680064	0.570925	2.54285	26.1072	2.1125	0.223921	0.100953	0.0519737	0.297394	0.478928	0.101207	1.82519	0.0553088	0.23161	0.225499	1.19144	0.170412	0.0952639	0.343488	0.368566	0.00247663	0	0	0	0	0	0	0	0	0	4.25796
ENSBTAG00000052614.1 ENSBTAT00000076098.1	1.02682	0.566278	0.256229	1.46432	1.06409	0.492176	0.682839	0.901921	1.80373	26.0607	4.82502	0.250691	0.0999464	0.0611333	0.340261	0.460238	0.112835	1.84653	0.0761101	0.135922	0.252372	0.309926	0.839034	0.460152	0.347558	0.35971	0.00247663	0	0	0	0	0	0	0	0	0	4.28029
ENSBTAG00000003851.5 ENSBTAT00000005025.5	0.000525572	0.00163313	0.00418964	0.00145208	0.0148732	0.00248193	0.0101403	0.616445	7.60673	26.0298	0.000796701	0.121049	0.234317	0.0387075	0.102823	0.380437	0.0012103	0.0270175	0.402366	2.14336	10.357	0.284873	0.489699	2.78838	0.175384	0.00250704	0.00163249	0	0	0	0	0	0	0	0	0	4.17261
ENSBTAG00000013414.6 ENSBTAT00000017850.5	0	0.0512821	0.873457	0.653669	9.35615	0.459353	0.541052	2.65602	3.90427	25.5094	0.322751	0.322751	1.32724	1.48963	12.7635	0.00657895	0	0.00297014	0.10422	0.875	9.66591	1	0.00980392	0.00534759	0.133284	0	0	0	0	0	0	0	0	0	0	0	3.68367
ENSBTAG00000030227.4 ENSBTAT00000020497.5	2.19754	0.0051445	0.0155493	0.0580855	0.306762	0.28047	1.61236	4.13104	9.32196	25.1536	6.39196	0	0.00237796	0.00714157	0.00130223	0.00423577	0	0.000418936	0.00362865	0.0161115	0.0269203	0.0163185	0.0388111	0.194067	0.0313425	0.00448201	0	0	0	0	0	0	0	0	0	0	3.94009
ENSBTAG00000050567.1 ENSBTAT00000069336.1	0.585137	0.00633916	0.0170251	0.0658951	0.332276	0.319394	1.61462	4.1363	9.38213	25.1536	6.42376	0.218086	0.00294462	0.00698501	0.0200733	0.00391505	0.00438773	0.000757921	0.00243768	0.00822449	0.0257391	0.0180237	2.0402	0.19218	0.0382484	0.00448201	0	0	0	0	0	0	0	0	0	0	3.94141
ENSBTAG00000040075.3 ENSBTAT00000055865.3	0	0	0	0	0	0	0	0.2	0	25	0	0	0	0	0	0	0	0	0	0	0	0	0	0	0	0	0	0	0	0	0	0	0	0	0	0	4.35876
ENSBTAG00000012972.6 ENSBTAT00000017246.5	0	0.133333	0	0.75	0	0	0	0.115783	1.78301	24.6843	0.687656	1.45816	0.025	0.975859	8.90801	0.122486	0.0092159	1.0737	0.0791899	6.10306	0.153846	0.38381	0.297992	0.171545	0.736706	0.00732601	0	0	0	0	0	0	0	0	0	0	3.99804
ENSBTAG00000035827.4 ENSBTAT00000079362.1	0	0	0	0.266667	0	7.68443	0.242424	1.90556	6.98585	24.6542	0.954545	4.81675	0	0	1.31636	4.64567	0	0	0	0	0.0285714	0	0	0	0	0	0	0	0	0	0	0	0	0	0	0	3.93545
ENSBTAG00000007675.5 ENSBTAT00000010098.5	0	0	0	0	0	0	0	0	2.65397	24.4652	0	0	0	0	0	0	0	0	0	0	0	0	0	0	0	0	0	0	0	0	0	0	0	0	0	0	4.33326
ENSBTAG00000052582.1 ENSBTAT00000077692.1	0.097214	0.0120192	0.0179197	0.132492	0.311965	0.392439	15.8758	0.365423	0.542314	24.4457	1.76938	0.312248	0.374168	0.302344	0.0853106	1.69561	0.106123	1.41431	0.186541	0.117252	2.08534	0.0748919	0.137833	0.149552	0.0163777	0.00390822	0	0	0	0	0	0	0	0	0	0	3.61763
ENSBTAG00000054544.1 ENSBTAT00000070870.1	11.0485	0	0.0739618	0	0.826672	0.0179963	1.00028	0.739378	3.13676	24.3289	0.0334831	2.5533	0.221709	1.80573	0.210873	1.86545	0.0500611	0.00496565	0.0901246	0.633643	4.19941	0	0	0	0	0	0	0	0	0	0	0	0	0	0	0	3.92802
ENSBTAG00000054546.1 ENSBTAT00000078607.1	4.88245	2.83493	1.88378	2.75107	5.23977	11.8538	1.84698	13.3223	5.47884	24.1635	3.17104	2.61648	2.67782	2.14788	1.42263	2.63382	0.485698	0.803188	1.81005	0.901549	1.65779	3.2057	3.27561	0.586902	0.588154	0.0803633	0	0.028125	0	0	0	0	0	0	0	0	3.51506
ENSBTAG00000038889.3 ENSBTAT00000056799.3	0.0645926	0.000533333	0.425079	0.152403	0.576843	21.4168	0.538371	0.23662	1.61727	23.693	0.663235	0.0128638	0.00971288	0.0118334	0.0855315	1.14649	0.0517948	0.116198	1.80625	0.711386	0.0450586	0.232312	0.966055	0.000122271	0.00107759	0.0388494	0.00296119	0	0	0	0	0	0	0	0	0	3.15755
ENSBTAG00000020213.4 ENSBTAT00000026918.4	0	0	0	0.0347924	0.46275	7.39569	0.0142857	0.111111	1.47825	23.6531	0	0.00293915	0.00165898	0.00189326	0.00239879	0.0150982	0.00197049	0.00291001	0.00038801	0	0	0	0	0	0	0	0	0	0	0	0	0	0	0	0	0	4.15081
ENSBTAG00000051438.1 ENSBTAT00000073019.1	0	0	0.00644728	0.0652174	0.0780013	0.312568	0.0694067	0.0571001	0.235959	23.6453	0.166893	0.189636	1.26196	0	0.0107207	1.14707	0.00232734	0.0731614	3.39333	0.848333	0.264286	0.00983019	0.0671983	0.0131869	0.0426729	0.129005	0.00529101	0	0	0	0	0	0	0	0	0	4.30841
ENSBTAG00000054670.1 ENSBTAT00000075964.1	0.247942	0.0402699	0.114527	0.18062	0.168295	0.531206	21.2106	0.219771	0.720018	23.4806	0.416394	0.0651765	0.646532	0.287801	0.0837593	1.60488	0.021253	0.0741357	0.0806275	0.0160192	0.201342	0.041502	0.0390238	0.156992	0.00162785	0.00757225	0	0	0	0	0	0	0	0	0	0	3.16237
ENSBTAG00000009872.6 ENSBTAT00000074462.1	0.620356	0.177031	0.416409	0	0.766466	6.34452	2.47383	2.28268	15.0849	23.2943	0.11585	0.444444	1.5202	4.41321	0.063405	1.06279	0.0190476	3.41954	0.00151515	21.2404	20.0527	0.363333	0	7.01333	6.71141	0	0	0	0	0	0	0	0	0	0	0	2.76045
ENSBTAG00000049649.1 ENSBTAT00000081676.1	0.171346	0.371061	0.344711	0.774506	0.942724	0.251582	0.32941	0.940277	2.26575	23.1756	2.16571	1.1837	2.41316	1.21341	0.792918	1.21181	0.298701	0.554711	0.496548	0.507632	1.16457	2.66834	3.33678	0.596721	0.529216	0.0803633	0	0	0	0	0	0	0	0	0	0	4.31909
ENSBTAG00000050459.1 ENSBTAT00000087293.1	1.27083	0	0	0	0	0	0	0	0	23.1105	0	0	0	1.27083	0	0	0	0	0	0	0	0	0	0	0	0	0	0	0	0	0	0	0	0	0	0	4.34639
ENSBTAG00000053171.1 ENSBTAT00000084777.1	4.67914	0.21677	0.620592	0.871673	2.54548	6.30857	0.342752	1.44042	2.20951	22.6989	0.467757	0.320916	0.0438214	0.225991	0.495797	1.38956	0.0720584	0.194967	0.0853923	0.139003	0.277964	0.104482	2.80805	0.14282	0.0118343	0	0	0	0	0	0	0	0	0	0	0	4.12177
ENSBTAG00000050735.1 ENSBTAT00000081066.1	4.67914	0.21677	0.620592	0.871673	2.54548	6.30857	0.341429	1.44042	2.20951	22.6989	0.467757	0.320916	0.0438214	0.182513	0.470737	1.21106	0.0160156	0.143515	0.0820253	0.139003	0.241026	0.037759	0.102257	0.0176726	0.0192417	0	0	0	0	0	0	0	0	0	0	0	4.12081
ENSBTAG00000051270.1 ENSBTAT00000068710.1	0.985772	0.231443	0.280365	1.472	0.197635	0.345928	0.679806	0.992784	1.90829	22.518	4.58482	0.17437	0.0616722	0.0835681	0.164858	1.78888	0.0733057	0.0516207	0.0927618	0.0615609	0.0674129	0.275039	1.68055	0.264646	0.312624	0.166201	0.000268745	0	0	0	0	0	0	0	0	0	4.25539
ENSBTAG00000050492.1 ENSBTAT00000085448.1	0.0295953	0.0135116	0.0177273	0.042812	0.0397617	0.0805419	0.564161	0.24084	1.80912	22.4089	0.479598	0.071715	0.101302	0.299268	0.642333	2.47538	17.637	0.177679	0.0483061	0.204671	1.0626	0.590861	0.735557	0.225821	0.0212292	0.0095509	0	0	0	0	0	0	0	0	0	0	3.35968
ENSBTAG00000013569.6 ENSBTAT00000018042.6	0.118174	0.158042	0.315493	0.522471	0.861207	0.4609	0.0553813	0.259807	8.94077	22.3515	0.440252	0.616512	0.630239	1.71685	4.15932	3.6071	0.675479	2.70472	0.243994	5.10505	11.246	0.582245	0.0509804	0.483453	1.07043	1.25459	0	0	0	0	0	0	0	0	0	0	3.91682
ENSBTAG00000012280.6 ENSBTAT00000047024.4	0	0	0	0	0	0	0	0	0	22.2674	0	0	0	0	0	0	0	0	0	0	0	0	0	0	0	0	0	0	0	0	0	0	0	0	0	0	4.3589
ENSBTAG00000055190.1 ENSBTAT00000080784.1	0.0950923	0.119429	0.152724	0.180911	0.0611855	1.10522	2.56946	4.7838	20.1722	22.1986	1.08684	1.20508	1.46257	3.16131	2.63905	0.467594	0.0464127	0.0691373	0.126192	0.448006	0.529883	0	0.0777113	0.0538044	1.77992	0.0107143	0.126786	0	0	0	0	0	0	0	0	0	3.09795
ENSBTAG00000010265.5 ENSBTAT00000072321.1	0.169003	0	0	0	0	0.00352319	0	0.0277778	4.72367	22.1874	0.945337	1.08162	0	0	0	0	0	0	0	0.00508906	0.0244275	0	0	0	0	0	0	0	0	0	0	0	0	0	0	0	4.25725
ENSBTAG00000048482.1 ENSBTAT00000072104.1	0.791746	1.5173	0.193315	1.44784	0.212694	0.271365	0.508715	0.525078	1.14666	22.1554	1.7103	0.116553	0.0391563	0.0504265	0.292416	0.16763	0.0855347	1.79106	0.0339007	0.158147	0.700271	0.290099	0.762967	0.342199	0.294475	0.156562	0.000268745	0	0	0	0	0	0	0	0	0	4.32532
ENSBTAG00000014555.6 ENSBTAT00000019348.6	0	0	0	0	0	0.173469	0	0.364835	0.197619	22.1436	0.181818	0	0	0	0.933081	0.666667	0.782114	0.119192	0	0.0384615	0.0208333	1.15222	0	0	0	0	0	0	0	0	0	0	0	0	0	0	4.35155
ENSBTAG00000049864.1 ENSBTAT00000084236.1	0.252435	0.67316	0	0	0	0.0416667	0.188284	0.336229	8.63328	22.1242	0.20406	0.160496	0.224842	0.0321844	0.166644	0.0252585	0.119179	0	0	0	0	0	0	0	0	0	0	0	0	0	0	0	0	0	0	0	4.05353
ENSBTAG00000014633.6 ENSBTAT00000019482.6	0	0	0	0.347253	0	1.50476	0.00892857	0	0.00921659	21.9121	0.0764219	0.733673	0	0	0	0	0	0	0	0	0	0	0	0	0	0	0	0	0	0	0	0	0	0	0	0	4.3466
ENSBTAG00000031346.4 ENSBTAT00000044418.4	0.368812	0.232019	0.0947802	0.452404	1.2315	2.02478	0.0952381	8.68179	0	21.4413	0.0114286	0	0.0520833	0.448986	0.12529	0.530408	0.160091	0.523299	1.47778	1.82559	2.562	0	14.1225	0.178889	0	0	0	0	0	0	0	0	0	0	0	0	4.01985
ENSBTAG00000049238.1 ENSBTAT00000079828.1	0.688479	0.388922	0.180168	1.2643	0.988043	0.33266	0.732851	0.244835	0.847521	21.1056	1.25686	0.0203355	0.0262359	0.0520895	0.100828	0.0927647	0.17411	0.217775	0.0592285	0.0298958	0.112881	0.104092	0.938263	0.328446	0.202219	0.14082	0.0112169	0	0	0	0	0	0	0	0	0	4.34174
ENSBTAG00000051872.1 ENSBTAT00000077598.1	0.168452	0.440474	0.0871297	0.382053	0.873918	0.291998	0.571246	0.131776	0.920961	20.9651	0.396014	0.0257916	0.0222055	0.0316281	0.261816	0.371907	0.0873011	1.80346	0.0466665	0.159309	0.297324	0.0857125	0.606853	0.363253	0.0552162	0.215872	0.00220789	0	0	0	0	0	0	0	0	0	4.34043
ENSBTAG00000004887.6 ENSBTAT00000070160.1	0	0	0	0	0	0	0	0.0454545	4.17855	20.5415	0	0	0	0	0	0	0	0.030303	2.54444	0	0	0	0	0	0	0	0	0	0	0	0	0	0	0	0	0	4.24262
ENSBTAG00000016858.3 ENSBTAT00000022422.3	0.299086	0.478436	0.0264036	0.217264	0.234905	0.0362732	0.0776952	0.0296048	2.74958	20.4929	0.297534	0.687469	0.00511348	0.0145405	0.116544	0.0794055	0.0229744	0.217884	0.015582	0.0137065	0.038225	0	0	0.0117562	1.66714	0	0	0	0	0	0	0	0	0	0	0	4.32029
ENSBTAG00000008467.6 ENSBTAT00000086275.1	0	0	0.0025641	0.224639	4.92756	0.480501	0.15879	0.465548	2.06261	20.4065	0.133711	0.0418139	0.120427	0.450318	6.5541	0	0	0	0	0.0209524	0.509472	0.0768254	0.0271448	0.19215	0.651497	0.359594	0	0	0	0	0	0	0	0	0	0	4.04197
ENSBTAG00000020704.5 ENSBTAT00000027593.5	0	2.77565	0	0	0.00596027	0.00532167	0.376227	0.318899	2.96246	20.0388	0.545239	0.012	0.084304	0.0058339	0.0092741	0.0127709	0.00413223	0.0690134	0.12311	0.0668281	0.151619	0.0779296	0	0	0	0	0	0	0	0	0	0	0	0	0	0	4.27697
ENSBTAG00000005309.5 ENSBTAT00000068103.1	0.490867	0.690161	0.0674159	0.278578	1.76113	2.0984	0.582937	1.22463	1.4556	19.9453	1.99478	0.0911523	7.24941	0.0904229	0.783911	1.65387	0.210729	0.804729	1.70402	2.98466	0.363428	0.823692	2.10572	2.58411	0.276133	0.0604379	0	0	0	0	0	0	0	0	0	0	4.06808
ENSBTAG00000052400.1 ENSBTAT00000083960.1	0.723129	0.185692	0.154098	0.957975	1.25143	0.947563	0.538584	0.827821	1.74764	19.6928	4.48852	0.211658	0.0460809	0.113773	0.0872178	0.13404	0.0794886	0.975588	0.0950031	0.0813096	0.246296	0.363694	1.03676	0.392956	0.184605	0.177483	0	0	0	0	0	0	0	0	0	0	4.24032
ENSBTAG00000053576.1 ENSBTAT00000068093.1	0.31466	0.306837	0.131659	0.798901	0.201491	0.196686	0.456177	0.332405	0.852488	19.6557	0.561105	0.0114887	0.116138	0.0831757	0.168526	1.71215	0.0608905	0.019186	0.0225808	0.0842373	0.101396	0.138078	0.715538	0.231623	0.467173	1.02512	0	0	0	0	0	0	0	0	0	0	4.33994
ENSBTAG00000053966.1 ENSBTAT00000067519.1	0	0	0	0.0816327	0	0.163265	0.0816327	0	0.163265	19.4286	0	0	0	0.163265	0	1.22449	1.06122	0	0	0	0	0	0.326531	0	0	0	0	0	0	0	0	0	0	0	0	0	4.34498
ENSBTAG00000050667.1 ENSBTAT00000078332.1	0	0	0	0.0816327	0	0.163265	0.0816327	0	0.163265	19.4286	0	0	0	0.163265	0	1.22449	1.06122	0	0	0	0	0	0.326531	0	0	0	0	0	0	0	0	0	0	0	0	0	4.34498
ENSBTAG00000049793.1 ENSBTAT00000067847.1	0	0	0	0.0816327	0	0.163265	0.0816327	0	0.163265	19.4286	0	0	0	0.163265	0	1.22449	1.06122	0	0	0	0	0	0.326531	0	0	0	0	0	0	0	0	0	0	0	0	0	4.34498
ENSBTAG00000054344.1 ENSBTAT00000071734.1	0	0	0	0.0816327	0	0.163265	0.0816327	0	0.163265	19.4286	0	0	0	0.163265	0	1.22449	1.06122	0	0	0	0	0	0.326531	0	0	0	0	0	0	0	0	0	0	0	0	0	4.34498
ENSBTAG00000053117.1 ENSBTAT00000071691.1	0	0	0	0.0816327	0	0.163265	0.0816327	0	0.163265	19.4286	0	0	0	0.163265	0	1.22449	1.06122	0	0	0	0	0	0.326531	0	0	0	0	0	0	0	0	0	0	0	0	0	4.34498
ENSBTAG00000049923.1 ENSBTAT00000068785.1	0	0	0	0.0816327	0	0.163265	0.0816327	0	0.163265	19.4286	0	0	0	0.163265	0	1.22449	1.06122	0	0	0	0	0	0.326531	0	0	0	0	0	0	0	0	0	0	0	0	0	4.34498
ENSBTAG00000053935.1 ENSBTAT00000074749.1	0	0	0	0.0816327	0	0.163265	0.0816327	0	0.163265	19.4286	0	0	0	0.163265	0	1.22449	1.06122	0	0	0	0	0	0.326531	0	0	0	0	0	0	0	0	0	0	0	0	0	4.34498
ENSBTAG00000018705.5 ENSBTAT00000066809.1	1.79188	0.0393571	0.195446	0.131134	2.49151	1.3508	0.263041	1.88852	1.65725	19.3325	5.11675	1.1572	0.714857	1.82156	1.43108	2.66421	0.750234	2.77312	1.22365	4.41209	16.6603	1.07945	1.76192	0.364401	1.52934	0	0	0	0	0	0	0	0	0	0	0	4.1288
ENSBTAG00000050033.1 ENSBTAT00000069405.1	0.32265	0.0598218	0.0698267	0.776553	1.04457	1.55399	0.530351	0.345759	1.16838	19.0046	0.394085	0.216402	0.113718	0.0738209	0.207603	0.110486	0.064799	0.0717074	0.0541754	0.0450195	0.0978108	0.132953	0.714948	0.236478	0.0592633	0.129877	0	0	0	0	0	0	0	0	0	0	4.33573
ENSBTAG00000050121.1 ENSBTAT00000081658.1	0.211024	0.0443302	0.0386873	0.470172	0.133946	0.789159	0.1577	0.298032	1.33079	18.7726	0.130998	0.0189308	0.0551444	0.0392001	0.266959	0.0765648	0.0857694	1.6073	0.0299493	0.136466	0.690794	0.0242785	0.585607	0.134582	0.00226575	0.000386456	0	0	0	0	0	0	0	0	0	0	4.33448
ENSBTAG00000003960.5 ENSBTAT00000075137.1	0	0	0	0.00169062	0.0416667	0.321483	0.141977	0.302042	3.94688	18.7615	0.250733	0	2.28125	0.208333	0.180556	0.152116	0.00579767	0.0512821	0.0429487	2.47607	0.254493	7.42503	0.0687179	0	0	0.190476	0.0625	0	0	0	0	0	0	0	0	0	4.2168
ENSBTAG00000034393.4 ENSBTAT00000071920.1	0	0	0	0	0.240491	0	0.00670961	0.797672	12.4226	18.4762	2	0.0238095	0.0710745	0	0.0186074	0	0.0392857	0.00297014	0.0928049	1.46185	7.41147	0	0	0	0	0	0	0	0	0	0	0	0	0	0	0	3.5632
ENSBTAG00000017683.5 ENSBTAT00000023518.5	0.000500501	0	0	0.30151	0.0209303	0.667013	0.00595238	0.0220578	0.583776	18.3311	0.0485805	0	0.135703	0.258312	0.469525	0.0507703	0.04	5.31382	13.7724	1.0533	0.0541094	0.000534188	0.000996264	0.0235313	0.232025	0.0667166	0.00163249	0	0	0	0	0	0	0	0	0	3.35104
ENSBTAG00000051072.1 ENSBTAT00000082069.1	0	0	0	0.333333	3.69265	0.047619	0.129555	0.37335	1.39525	18.1911	0	0	0.0300465	1.00048	0	0	0.000252589	0.0380648	0.0644303	0.0698413	0.454359	0.0337838	0.0271448	0.0714203	0.0936076	0.359594	0	0	0	0	0	0	0	0	0	0	4.26003
ENSBTAG00000026381.4 ENSBTAT00000037479.2	0	0	0	0	0	0	0	0	0	18.1403	0	0	0	0.0196192	0.0294287	0	0	0.00845483	0	0.0416667	0	0	0	0	0	0	0	0.222222	0	0	0	0	0	0	0	0	4.35888
ENSBTAG00000054688.1 ENSBTAT00000072636.1	0.0773525	0	0	0.0606061	0	0	0	0	0.50457	18.0437	0.111139	0	4.66667	0.189084	0.0822039	0	0.148148	0	1.80659	0	0	0	0.0139752	0.515662	2.57634	0.00686813	0	0	0	0	0	0	0	0	0	0	4.20323
ENSBTAG00000007570.5 ENSBTAT00000009959.5	0	0	0	0.419474	2.12169	0	0	0	0.000728863	17.8139	0.430379	0	0.0413604	0.25339	1.9058	1.61946	0.0234317	0.23882	2.96182	1.38605	12.5686	0.328571	0.707974	0.107047	0.175	0.452507	0.00163249	0	0	0	0	0	0	0	0	0	4.24655
ENSBTAG00000054860.1 ENSBTAT00000071750.1	0.623577	0.195437	0.207265	1.46743	1.046	0.35785	0.841146	0.294263	0.900852	17.4928	0.216962	0.0282328	0.0313095	0.035315	0.0664617	0.153844	0.154243	0.149769	0.0621438	0.0577508	0.545842	0.29153	0.771585	0.603749	0.466268	0.283467	0.0114857	0	0	0	0	0	0	0	0	0	4.33498
ENSBTAG00000014170.6 ENSBTAT00000064329.2	0.106225	0.022426	0	0	0.0669495	1.00241	0.0169229	0.00600649	0.000542951	17.2729	0.0497872	0.0168171	0.0324033	0.000806383	0.00795788	0.00923074	0.00659891	0.00117123	0.00198247	0	0	0.0270035	0.0334187	0	0.00668896	0	0	0	0	0	0	0	0	0	0	0	4.35171
ENSBTAG00000019886.5 ENSBTAT00000026496.5	0	0	0	0	0	0	0	0	0.542296	17.2196	0.0321429	1.02063	0	0	0	0	0	0	0	0.0220397	0.925668	0	0	0.021978	0.923077	0	0	0	0	0	0	0	0	0	0	0	4.34955
ENSBTAG00000049783.1 ENSBTAT00000079812.1	0.077883	0.0596667	0.0311539	0.0701864	1.02615	0.0961967	0.272719	0.233519	0.422506	17.1422	0.317061	0.0897522	0.0895296	0.162923	0.0590854	0.457752	0.0603355	0.521372	0.0885041	0.0355787	0.0781392	0.126424	0.845133	0.410842	0.0536908	0.137377	0	0	0	0	0	0	0	0	0	0	4.35003
ENSBTAG00000053731.1 ENSBTAT00000075520.1	0.65124	0.554823	0.246829	1.49299	0.338924	0.342658	0.704079	0.519617	1.91105	17.0851	1.11805	0.0550394	0.125733	0.0522786	0.323858	1.73098	0.154519	1.81946	0.028	0.14567	0.206761	0.275337	0.848979	0.457638	0.295477	0.230095	0.00247663	0	0	0	0	0	0	0	0	0	4.29724
ENSBTAG00000017443.6 ENSBTAT00000010395.6	0.0279894	0.0260024	0.0548283	0.0074517	0.45319	1.03344	0.97495	0.558345	1.83979	17.0018	0.273049	1.06886	5.46729	1.21027	0.159399	0.284273	0.145697	0.262401	2.14877	0.424044	0.13008	0.0430311	0.0376235	0.371535	0.130711	0.000512821	0	0	0	0	0	0	0	0	0	0	4.12165
ENSBTAG00000040413.2 ENSBTAT00000056670.2	0	0	1	1.25	3	1	1	10.3667	8.36667	16.9833	0.5	0	2.25	2	6.09167	0	0	0	1	1.5	2	0	0	0	0	0	0	0	0	0	0	0	0	0	0	0	3.29129
ENSBTAG00000000892.4 ENSBTAT00000001184.4	0	0	0	0	0	0	0	0	0	16.8472	0	0	0	0	0	0	0	0	0	0	0	0	0	0	0	0	0	0	0	0	0	0	0	0	0	0	4.3589
ENSBTAG00000020003.5 ENSBTAT00000026649.5	0.00390625	0	0	0.00568182	0.491415	0.996497	0.776339	0.792007	8.06822	16.7882	0.728571	0.342187	0.382576	0	0.0128788	0.00614494	0.131039	5.46951	0	0.000446429	0	0.314286	0.000649351	0.275	0	0	0	0	0	0	0	0	0	0	0	0	3.7661
ENSBTAG00000053908.1 ENSBTAT00000068954.1	0	0	0.0271493	0	0.10477	0.05	0.0187113	0	3.41062	16.5364	0	0	0	0.0518531	0.219986	1.05773	0.052986	0	0	0.327201	0	0	0.0478197	0	0.0288723	0	0	0	0	0	0	0	0	0	0	0	4.26288
ENSBTAG00000002646.6 ENSBTAT00000085377.1	8.21483	0.00862069	0.0166667	0	0.000868739	0.0140066	0.137539	0.119466	10.1462	16.4157	0.651488	0.0741758	0.00383142	0.0691316	0.285333	0.0205475	0.0253059	1.26382	0.000313283	1.09295	7.8906	0	0	0	0	0.00250704	0.00163249	0	0	0	0	0	0	0	0	0	3.37333
ENSBTAG00000048648.1 ENSBTAT00000078895.1	0.0166768	0.135338	0	0.0486508	0.373098	0.613403	1.29207	2.46619	11.9672	16.3616	0.451299	0.153983	0.269623	0.0325894	0.387228	0.643257	0.0902967	0.456835	0.1118	0.361372	1.81836	1.40856	0.000810424	0.0653053	0.0153141	0	0	0	0	0	0	0	0	0	0	0	3.45455
ENSBTAG00000054983.1 ENSBTAT00000072613.1	0.389154	0.0283037	0.0074922	0.566264	2.21879	0.812771	0.818518	0.692362	11.0388	16.2085	0.632057	0.162289	0.0726346	0.167782	1.21979	1.59206	0.191272	0.895963	0.387791	6.25152	5.29311	0.270957	0.755319	0.0136622	0	0	0	0	0	0	0	0	0	0	0	0	3.40347
ENSBTAG00000050538.1 ENSBTAT00000071772.1	1.00565	0.428261	0.314339	1.68106	0.459864	0.844532	4.4024	0.383387	1.9989	16.2035	3.06915	0.166213	1.20302	0.65019	0.34528	0.442989	0.270594	0.310766	0.26749	1.4919	1.82767	0.329173	0.712062	0.400182	0.308617	0.236826	0.000268745	0	0	0	0	0	0	0	0	0	4.15328
ENSBTAG00000009696.5 ENSBTAT00000073391.1	0	0.000848153	0.000186012	0.00202071	0.00186818	0.00985523	0.284032	0.00336544	0.011413	16.1691	0.000590078	0.00155846	0.0217151	0.000657895	0	0.00192864	0	0	0.000655738	0.000225291	0.00521096	0.000379261	0.00589402	0.136794	0	0	0	0	0	0	0	0	0	0	0	0	4.35824
ENSBTAG00000003353.6 ENSBTAT00000081453.1	0	0	0	0	0	0.172929	0.39672	0.554843	3.42882	15.9887	0.184976	0.225083	0.0196022	0	0.168356	0.197083	0.0135506	0.0123751	0	0.0137415	1.51733	0	0	0.021502	0	0	0	0	0	0	0	0	0	0	0	0	4.26112
ENSBTAG00000053209.1 ENSBTAT00000074207.1	0.530494	2.12488	0.120105	0.468464	0.208047	1.81501	0.199196	0.111205	0.570256	15.8882	2.25318	0.00738508	0.106969	0.0971386	0.376769	1.56648	0.218964	0.581369	4.19492	0.0457149	0.143504	0.396837	0.0708803	0.112981	0.50226	0.00250919	0	0	0	0	0	0	0	0	0	0	4.15557
ENSBTAG00000053471.1 ENSBTAT00000079366.1	0.636916	0.203788	0.196501	1.55024	0.206233	0.563123	1.2138	0.454337	0.557012	15.6439	0.26653	0.0583532	0.0552069	0.152284	0.142553	0.266942	0.0907191	0.146747	0.156874	0.0650116	0.132729	0.325317	0.493702	0.0898811	0.308146	0.147124	0.000268745	0	0	0	0	0	0	0	0	0	4.33045
ENSBTAG00000023938.5 ENSBTAT00000077090.1	0	0	0	0.005	0.0979714	0.287978	1.1832	2.00808	11.9203	15.6346	0.231342	0	0.0355341	0	0.257706	0.473007	0.0805664	0.327311	0.104719	0.327809	1.55441	1.39759	0	0.00216667	0	0	0	0	0	0	0	0	0	0	0	0	3.40074
ENSBTAG00000055220.1 ENSBTAT00000079274.1	0	0	0	0	4.4	0	0	0	0	15.6181	0	0	0	0	0	0	0	0	0	0.0116883	0.0510823	0.0554113	0	0.128571	0.304762	0	0	0	0	0	0	0	0	0	0	0	4.19138
ENSBTAG00000055119.1 ENSBTAT00000075938.1	0.0142001	0.224685	0.198219	1.43408	0.999209	0.277054	0.5256	0.230859	0.471584	15.5925	0.209003	0.0250955	0.0345092	0.0205128	0.420157	0.132356	0.0664572	0.849843	0.0336193	0.148976	0.0645448	0.295872	0.78709	0.336835	0.333376	0.280314	0.000268745	0	0	0	0	0	0	0	0	0	4.33289
ENSBTAG00000015350.6 ENSBTAT00000020406.6	0.0476342	0.0523613	0.356406	0.00275482	0.0250689	0.0694931	0.0916928	0.318075	0.736523	15.4702	0.00212404	0.0932858	0.227273	0.254312	0	0.00277778	0	0	0.0600034	0.123967	0.138716	0	0	0	0	0	0	0	0	0	0	0	0	0	0	0	4.35292
ENSBTAG00000011644.7 ENSBTAT00000061141.3	0.0741505	0.335585	0.44729	0.0286002	0.151704	0.502403	0.000862944	0.298185	4.02639	15.0805	0.444144	0.116794	0.00361348	0.00400885	0.0267547	0.0337262	0.0405668	0.124255	0.0135357	0.422437	0.0649409	0.424178	0.879608	0.000416667	0.00100708	0	0	0	0	0	0	0	0	0	0	0	4.21132
ENSBTAG00000050574.1 ENSBTAT00000066901.1	0	0	0	0	0	0	0	0.00862069	3.48605	15.0794	0.0632909	0.153196	0.0569117	0.0454545	0.234559	0.156848	0	0.00608519	2.41515	0.00504202	0.0226381	0.346988	0.367977	0.0359828	0	0	0	0	0	0	0	0	0	0	0	0	4.20103
ENSBTAG00000007159.6 ENSBTAT00000085471.1	0.00322581	0	0	0	0.444553	0.0188575	0	0.224356	1.38974	14.8365	0	0	0	0.0180252	0.0997481	0.878359	0	0.309129	0.0901246	0.41142	4.19941	0	0	0	0	0	0	0	0	0	0	0	0	0	0	0	4.333
ENSBTAG00000010109.3 ENSBTAT00000076563.1	0.0525597	0.0277511	0.0887239	1.86023	5.13512	0.675653	5.6161	0.231062	1.39114	14.8283	0.254741	0.283014	0.712257	0.465623	0.265927	0.316564	0.127445	0.0746479	0.100025	0.0840697	0.688979	0.134599	0.0421186	0.147011	0.0205167	0.008038	0	0	0	0	0	0	0	0	0	0	3.878
ENSBTAG00000049483.1 ENSBTAT00000074870.1	0	0	0	0	0	0	1.22917	0	0.0694444	14.4847	0	0	0.0983333	0	0.00555556	1.15878	0	0	0	0	0	0	0	0	0	0	0	0	0	0	0	0	0	0	0	0	4.33106
ENSBTAG00000049430.1 ENSBTAT00000066439.1	0.00533647	0.032017	0.0316579	0.0175303	0.0237423	0.0688762	0.139371	0.646333	0.47454	14.4786	0.746873	0.0184845	0.00468974	0.00648067	0.254747	0.345753	0.207887	0.0152145	0.776343	0.741701	0.0618087	0.347852	2.25695	0.876891	0.546765	0.000695017	0	0	0	0	0	0	0	0	0	0	4.34185
ENSBTAG00000001945.5 ENSBTAT00000067346.1	0.0518214	0.000873874	0.000102564	0.027081	0.00231206	0.000669785	0.115084	0.0941545	0.280691	14.4706	0.304152	0.000877193	0.0106263	0.00963011	0.0296854	1.55853	0.00581872	0.00228032	0.000972356	0.00154488	0.00281247	0	0.00159607	0.000740872	0	0	0	0	0	0	0	0	0	0	0	0	4.33347
ENSBTAG00000052015.1 ENSBTAT00000071118.1	0.508084	0.00854701	0	0.0011298	0.0348366	0.00558253	0.222643	0.650113	1.44372	14.4529	1.53582	0.00137363	0.0236787	0.0110591	0.00573547	0.0290424	0	0.00125227	0.00703249	0.0161115	0.0296015	0.0833704	0.372738	0.103504	0.312716	0.935766	0	0	0	0	0	0	0	0	0	0	4.313
ENSBTAG00000053397.1 ENSBTAT00000068140.1	0.00283684	0.0573896	0.025471	0.127717	0.234247	0.519949	0.184722	0.316929	0.317347	14.4137	0.209481	0.0412636	0.100153	0.0917332	0.436899	1.07037	0.0330901	0.846773	0.103457	0.138461	0.208364	0.0623601	0.608669	0.212306	0.0221912	0.00432089	0	0	0	0	0	0	0	0	0	0	4.34198
ENSBTAG00000048954.1 ENSBTAT00000075560.1	0	0	0	0	0	0	0	0	0	14.1866	0	0	0	0	0	0	0	0	0.025	0	0	0	0	0	0	0	0	0	0	0	0	0	0	0	0	0	4.35889
ENSBTAG00000011515.6 ENSBTAT00000085070.1	0.0891236	0	0.295971	1.05959	2.91425	0.192688	0.689286	3.04515	0.530513	14.1004	0.112742	0.0357143	1.18679	7.78821	0.466562	1.0006	1.32847	5.28338	0.349773	0.0382328	2.66645	0	0	0.145458	0.347285	0	0	0	0	0	0	0	0	0	0	0	3.5634
ENSBTAG00000000011.4 ENSBTAT00000069368.1	0.00981488	0.0855229	0.300387	0.0564477	0.917102	0.0282477	0.11754	0.0648837	3.97054	13.8324	0.597548	0.810396	1.44772	0.509891	0.969874	0.191482	0.022132	0.101997	0.443525	2.38458	3.24812	0.255807	0.0127568	0.215735	0.896799	0.777534	0	0	0	0	0	0	0	0	0	0	4.13762
ENSBTAG00000017280.5 ENSBTAT00000022979.5	0	0	0	1.03636	0	0	0	0	3.67879	13.8182	0	0	0	0	0	0	0	0	0	0	0	0	0	0	0	0	0	0	0	0	0	0	0	0	0	0	4.20056
ENSBTAG00000021913.6 ENSBTAT00000037111.5	0.0132353	0	1	2	0.225	1.09185	11.4617	2.0093	2.24001	13.7756	0.00884104	0.00196078	0	0.0153476	0.151932	0.0946911	0.0452497	1.44647	1.85887	3.30706	1.43212	0.946352	1.86585	0.491925	0	0.0101149	0	0	0	0	0	0	0	0	0	0	3.19511
ENSBTAG00000015326.5 ENSBTAT00000020371.5	2.14829	0	0.000285714	1.04329	0.800713	0.0333508	0.0170846	0.0358889	2.57382	13.7671	0.250312	1.26785	0	0.137963	0.70962	0.421338	0	0.257345	0	0.053095	0.188475	0	0	0.000833333	0	0	0	0	0	0	0	0	0	0	0	0	4.22902
ENSBTAG00000016285.3 ENSBTAT00000021661.3	0	0	0	0	0	0	0	0.0661765	0	13.6667	0	0	0	0	0	0	0	0.1425	0.176429	0.0841036	0.398701	0.501009	0.263974	0.139286	0	0	0	0	0	0	0	0	0	0	0	0	4.35827
ENSBTAG00000054409.1 ENSBTAT00000069349.1	0.015625	0	0.00115741	0	0.210623	0.363804	2.68959	1.79674	10.0939	13.6078	0.105572	0	0.0714286	0.0924388	1.11598	0.687314	0.409046	1.14416	0.300821	3.03376	1.24256	0	0.0384615	0.0454545	0	0	0	0	0	0	0	0	0	0	0	0	3.36814
ENSBTAG00000000646.6 ENSBTAT00000000852.6	0	0	0	0	0	0.250556	0	0.322914	0.453949	13.5287	0	0.38927	0.00833333	1.00223	10.3721	3.00668	0.123932	0.0208333	0.0771003	0.0129608	4.75008	0.798506	0	0	0	1.66667	0	0	0	0	0	0	0	0	0	0	3.35845
ENSBTAG00000051311.1 ENSBTAT00000075482.1	0.151063	0.0707253	0.0489028	0.386672	0.923205	0.152732	0.326495	0.105982	1.12818	13.4279	0.286083	0.118655	0.0687134	0.0408696	0.126355	0.0721537	0.0774714	0.0321165	0.0297022	0.0604532	0.141582	0.163455	0.959235	0.16859	0.0593092	0.145771	0	0	0	0	0	0	0	0	0	0	4.33736
ENSBTAG00000002965.6 ENSBTAT00000003862.6	0	0	0	0	0	0	0	0	1.06646	13.3962	0	0	0	0	0	0	0	0	0	0	0	0	0	0	0	0	0	0	0	0	0	0	0	0	0	0	4.34507
ENSBTAG00000020465.6 ENSBTAT00000027271.5	0	0.142857	0	0	0.721021	0.00549451	1	0	2.88634	13.3363	0.105495	0	0	0	1.15819	4.86439	0.00156986	0	0	0.780693	7.93915	0.142857	0	0	0	0	0	0	0	0	0	0	0	0	0	0	4.00547
ENSBTAG00000006680.6 ENSBTAT00000046968.3	0	0	0	0	0	0	0	0	0	13.3322	1.85986	0	0	0	0	0	0	0	0	0	0	0	0	0	0	0	0	0	0	0	0	0	0	0	0	0	4.3166
ENSBTAG00000048407.1 ENSBTAT00000082404.1	0	0	0	0	0	0	0	0	0.567308	13.3151	0	0	0	0	0	0	0	0	0.00735294	1.26131	0.010989	0.021978	0	0	0	0	0	0	0	0	0	0	0	0	0	0	4.33629
ENSBTAG00000052993.1 ENSBTAT00000083365.1	0.172423	0.393107	0.0608023	0.495455	0.0992427	0.107625	0.336106	0.626951	0.327519	13.2478	0.288509	0.0263163	0.0167434	0.0346598	0.285107	0.391342	0.0838854	1.79594	0.0193278	0.142886	0.197399	0.0223577	0.16035	0.0628023	0.0132947	0.10322	0.00220789	0	0	0	0	0	0	0	0	0	4.31936
ENSBTAG00000004949.5 ENSBTAT00000079953.1	0	0	0	0.222222	0.75	0.259259	0.166667	0.0555556	0.33642	13.0544	0	0	0	0	0	0	0	0	0.0136054	0	0	0.0277778	0	0	0	0	0	0	0	0	0	0	0	0	0	0	4.35002
ENSBTAG00000003713.6 ENSBTAT00000075354.1	0.00490196	0.304604	0.989318	0	0	0.0139608	0	0.0272727	0.686373	12.9179	0	0.00294118	0	0.111688	0.410924	1.15037	0	0	0	0.0167526	0.247123	4.48457	0	0	0	0	0	0	0	0	0	0	0	0	0	0	4.32637
ENSBTAG00000052052.1 ENSBTAT00000069424.1	0.107475	0.0550781	0.0277837	0.321722	0.154196	0.0897782	0.32829	0.482457	1.48234	12.8095	0.601235	0.200848	0.0143796	0.069197	0.0270844	0.349793	0.0275314	0.0515846	0.0230808	0.0279462	0.0601257	0.0324961	0.525353	0.253055	0.0443833	0.128811	0	0	0	0	0	0	0	0	0	0	4.32755
ENSBTAG00000026519.3 ENSBTAT00000037717.3	0.402579	0	0.0707576	0.103084	0.0154917	0.0339418	2.92903	0.125015	9.32291	12.7728	0.449319	0.21028	0.025	0	0	0	0	0	0.00738095	0.00648148	0.00151515	0.0206711	0	0.00537135	0.826366	0	0	0	0	0	0	0	0	0	0	0	3.42078
ENSBTAG00000024534.4 ENSBTAT00000068395.1	4.01591	0	0	0	0.532303	0	0.385257	0.116026	11.7104	12.747	5.27822	4.73252	0.00354938	0.451123	0.195132	0.330082	0	0.386055	0.0102757	0.0365359	0	0.821727	0	0.378565	0.223398	0	0	0	0	0	0	0	0	0	0	0	2.8437
ENSBTAG00000005064.4 ENSBTAT00000081338.1	0	0	0	0	0	0	0	0.0178571	0.114286	12.6472	0	0	0	0	0	0	0	0	0	0	0	0	0	0	0	0	0	0	0	0	0	0	0	0	0	0	4.35872
ENSBTAG00000015891.6 ENSBTAT00000021120.6	1.48457	1.31373	0.0611152	0.389717	3.81499	0.231467	1.46303	0.532458	3.27603	12.5061	0.744548	0.758271	0.354517	1.23067	8.3019	6.35727	0.631466	12.0093	0.241296	2.10743	5.52878	2.28594	8.74215	1.25271	0.499297	0.000899276	0	0	0	0	0	0	0	0	0	0	2.55903
ENSBTAG00000048725.1 ENSBTAT00000067197.1	0.0803779	0.0634131	0.0103548	0.055049	0.22539	0.747624	0.314474	0.183285	0.794308	12.3295	0.491354	0.0711474	2.09114	0.14448	0.103972	1.6363	0.638931	0.150038	0.182963	0.0548726	0.132706	0.142177	0.615166	0.2797	0.0168894	0.00567852	0	0	0	0	0	0	0	0	0	0	4.26825
ENSBTAG00000048799.1 ENSBTAT00000068741.1	0.304678	0.257382	0.409237	4.92735	1.00712	0.379766	0.327466	0.462595	1.44596	12.2959	0.170838	0.0814021	0.166941	0.0876272	0.00770311	0.378137	0.995879	0.0705673	0.134455	0.597538	0.0954962	0.216378	0.00894806	0.255607	0.000804761	0	0	0	0	0	0	0	0	0	0	0	4.03005
ENSBTAG00000018642.6 ENSBTAT00000024803.6	0	0	0	0	0	0.75	0	0	0.84713	12.2902	0.0333333	0	0.19954	1.59015	0.00198413	1.56726	0.727014	11.0385	0.0130159	1.87042	0.723788	0.339923	0	0	0	0	0	0	0	0	0	0	0	0	0	0	3.13159
ENSBTAG00000005380.5 ENSBTAT00000007087.5	0	0	0	0	0	0	0	4.15718	0	12.2033	0	0	0	0	0	0	0	0	0	0	0	0	0	0	0	0	0	0	0	0	0	0	0	0	0	0	4.11879
ENSBTAG00000038434.4 ENSBTAT00000081886.1	0	0	3.04167	0	0	0	1	0	0	12.1667	0	0.000757576	0.001443	0.000806383	0.5	0	0	6.08333	0	0	0	0	0	0	0	0	0	0	0	0	0	0	0	0	0	0	3.78715
ENSBTAG00000049252.1 ENSBTAT00000071068.1	0	0	0	0	0	0	0	0	10.0037	12.1581	0.0153439	0.00479832	0.0138195	0.0516759	0.611398	0	0	0	0	0.0209524	0.509472	0.0768254	0.0271448	0.0714203	0.0931217	0.359594	0	0	0	0	0	0	0	0	0	0	3.30517
ENSBTAG00000009831.6 ENSBTAT00000012974.6	0	0	0	0	0	0	0	0	0.771429	12.0857	0	0	0	0	0	0	0	0	0	0	0	0	0	0	0	0	0	0	0	0	0	0	0	0	0	0	4.35001
ENSBTAG00000006393.3 ENSBTAT00000008384.3	0	0	0	0	0	0	0	0	0	12	0	4	0	0	0	0.0405405	0	0	0	0	0	0	0	0	0	0	0	0	0	0	0	0	0	0	0	0	4.12852
ENSBTAG00000002002.7 ENSBTAT00000084513.1	0	0	0	0.26087	0	0	0	0	0.0673077	11.8151	0.0230567	0.0570048	0	0	0	0	0	0	0.00735294	1.26131	0	0	0	0	0	0	0	0	0	0	0	0	0	0	0	0	4.33377
ENSBTAG00000003751.5 ENSBTAT00000079446.1	0	1.78388	0	2.03455	0	0	0	0	0.0669643	11.7548	0.194563	0.8876	1.13776	0.419501	0.191667	0.0625	0	0.227123	0.628712	1.56798	1.83014	3.3215	2.89163	2.42016	0.376068	0	0	0	0	0	0	0	0	0	0	0	4.2194
ENSBTAG00000009715.6 ENSBTAT00000012818.6	0	0	0	0	0	0	0	0	0.0416667	11.5662	0	0	0.4	0	0.687614	0	0.0689655	0	0	0	0	0	0	0	0	0	0	0	0	0	0	0	0	0	0	0	4.34916
ENSBTAG00000048674.1 ENSBTAT00000084918.1	0.00498107	0.0093541	0	0	0.0669495	0.0944991	0.0138926	0.00019425	0.0243525	11.2844	0	0.00388603	0.001443	0.000806383	0.00112179	0.00456528	0.00393174	0.000417077	0.00118119	0	0	0.0270035	0.0334187	0	0.00668896	0	0	0	0	0	0	0	0	0	0	0	4.35869
ENSBTAG00000013831.6 ENSBTAT00000018382.6	1.10743	3.52949	0.391688	0.996563	4.46685	4.59773	1.68281	0.54902	4.69387	11.1586	1.13538	0.660947	1.00593	0.93874	2.88855	1.54168	0.89357	0.303821	0.324773	2.57254	4.19881	0.469239	0.199604	0.269565	0.940865	0.46457	0	0	0	0	0	0	0	0	0	0	3.5644
ENSBTAG00000015836.4 ENSBTAT00000067152.1	0	0	0	0	2.33907	6.65353	6.02514	0.266679	4.58487	11.1389	0	0.340097	0	0	0	0	0	0	0	0.446429	0.818006	0	0.75	2.27	0	0	0	0	0	0	0	0	0	0	0	0	3.17443
ENSBTAG00000030913.4 ENSBTAT00000043742.3	0	0	3.11305	0.0311207	0.238337	1.80448	4.13216	0.0990185	0.212359	10.9807	0	0	3.85099	1.23238	0.308095	0	0.512	0.128	0	0.0101042	0	0	0	6.1619	0	0	0	0	0	0	0	0	0	0	0	0	3.75672
ENSBTAG00000012544.5 ENSBTAT00000016650.5	1.23337	0.933443	0.263018	3.26445	1.68763	0.300898	0.122678	0.0332726	1.72262	10.8407	0.118207	0.384535	0.433127	0.480694	1.36171	0.60724	0.281208	0	0.000513423	0.00165171	0.0273911	0	0	0.00122676	0.0780051	0	0	0	0	0	0	0	0	0	0	0	4.10048
ENSBTAG00000050067.1 ENSBTAT00000078174.1	0.0561311	0.00409935	0.0411645	0.116137	0.102161	0.239786	0.330307	0.136978	0.0314158	10.7366	0.200157	0.0250184	0.0525288	0.0770203	0.03831	0.156252	0.0244167	0.0342689	0.0994895	0.0335336	0.114349	0.0615301	0.035312	0.27413	0.00674542	0.0033954	0	0	0	0	0	0	0	0	0	0	4.35621
ENSBTAG00000017225.6 ENSBTAT00000022890.6	0.0109085	1.12939	0.00478469	0	0	0	0.0833333	0.0109766	0.234967	10.7019	0.0454545	0	0.0208644	0.03125	0	0.104278	0	0	0	0	0.199131	0.0384124	0.00142045	0	0	0	0	0	0	0	0	0	0	0	0	0	4.33458
ENSBTAG00000020872.6 ENSBTAT00000027807.4	0.888889	0	0	0	7.55094	0.786195	0	0.0588746	0.134143	10.637	0.0909091	0	0	0	0	0	0	0	0	0	0	0	0	0	0	0	0	0	0	0	0	0	0	0	0	0	3.50105
ENSBTAG00000008921.6 ENSBTAT00000067986.1	0	0.00833333	0.0295045	0.137037	0.601348	0.0152988	0.0367992	0.0160038	1.74434	10.5626	0.00540961	0.0116167	5.11797e-05	0	0.0370974	0.00225441	0.00971736	0.765109	0.00375422	0.00545189	0.0374972	0.0103225	0.0481936	0.0106372	0.0451611	0.144689	0	0	0	0	0	0	0	0	0	0	4.28841
ENSBTAG00000002469.6 ENSBTAT00000086404.1	0	0	0	0	0	0	0	0	0	10.5133	0	0	0	0	0	0	0	0	0	0	0	0	0	0	0	0	0	0	0	0	0	0	0	0	0	0	4.3589
ENSBTAG00000049873.1 ENSBTAT00000083051.1	0.309659	3.55287	0.448079	1.80902	0.932731	3.17692	0.695466	6.88303	0.193816	10.3857	2.91852	8.02989	2.68762	1.41068	1.22497	2.60634	0.466361	0.706496	0.245664	0.706322	1.27585	4.30343	3.11531	2.43459	1.27632	0.025	0	0	0	0	0	0	0	0	0	0	2.86467
ENSBTAG00000051630.1 ENSBTAT00000075308.1	0	0	0	0.000451671	0.390373	0.000974659	0	0	0.011978	10.3524	0.096371	1.98001	0.0190512	1.12464	0.3194	2.06112	0	0.413604	0.0102757	0.2612	0	0.0368369	0	0.771576	0.437326	0	0	0	0	0	0	0	0	0	0	0	4.19473
ENSBTAG00000051232.1 ENSBTAT00000082651.1	0.00165965	0.00529635	0.0107268	0.0189002	0.854451	0.0338766	0.0642844	0.0519424	0.2294	10.3358	0.166679	0	0	0	0	0	0.000809903	0.00392351	0.000767541	0.00502366	0.0371812	0.00983019	0.0476216	0.00931602	0.0395061	0.135464	0	0	0	0	0	0	0	0	0	0	4.34353
ENSBTAG00000048731.1 ENSBTAT00000076287.1	0.0954968	0.0675545	1.22254	0.140488	0.0627166	0.750389	0.138582	0.21923	0.815472	10.2694	0.0963469	0.00276996	0.0176236	0.0768492	0.114861	0.218595	0.00341217	0.0162708	0.00968804	0.0302206	0.0182328	0.036497	0.492508	0.0875299	0.00162456	0	0	0	0	0	0	0	0	0	0	0	4.31375
ENSBTAG00000008994.6 ENSBTAT00000085524.1	0.00372576	0	0.00131699	0	0	0.000283206	0	0.0004095	0.426528	10.024	0.0931216	0.00473025	0.0113795	0.0614082	0.777411	0.00131781	0.00280937	0.000177771	0.000868687	0.00225008	0	0.000443066	0.0139752	0.497029	1.99982	0.0958181	0.0944444	0	0	0	0	0	0	0	0	0	4.34283
ENSBTAG00000047997.2 ENSBTAT00000070007.1	0	0	0	0	0	0.142857	0	0.545455	0	10	0.0939394	0.0490909	1.00128	0.0656218	1.27451	0.664586	0	0	0.0909091	0	0	0.0909091	0	0	0	0	0	0	0	0	0	0	0	0	0	0	4.29805
ENSBTAG00000047599.2 ENSBTAT00000026967.5	0	0	0	0	0	0	0	0	0	10	0	0	2.22222	0	0	0	0	0	0	0	0	0	0	0	0	0	0	0	0	0	0	0	0	0	0	0	4.253
ENSBTAG00000052818.1 ENSBTAT00000084362.1	1.24059	0.93161	2.15666	0.0472612	0.995768	0.11253	0.369171	1.30785	5.57237	9.9086	0.175876	0.18207	0.279478	0.0336391	0	0.207529	0	0.308521	0.207855	0.404315	0.143991	0	0	0.00122676	0.000384025	0	0	0	0	0	0	0	0	0	0	0	3.70797
ENSBTAG00000009888.6 ENSBTAT00000070934.1	1.35736	0.94622	2.15666	0.0472612	1.31003	0.0924642	0.369171	1.30785	5.57237	9.90716	0.175876	0.18207	0.29432	0.032967	0	0.207341	0	0.308022	0.207706	0.404315	0.143544	0	0	0	0	0	0	0	0	0	0	0	0	0	0	0	3.69882
ENSBTAG00000021751.6 ENSBTAT00000086244.1	0	0	0.0316976	0.001	0	0.00191624	0.00242131	0.210598	2.30125	9.90314	0.0343066	0	0.000591366	0.0958253	0.149469	0.84475	0	0.381718	0.065104	1.98063	9.44471	0.669502	0.0112948	0.197109	1.54601	5.50148	0	0	0	0	0	0	0	0	0	0	4.16739
ENSBTAG00000049998.1 ENSBTAT00000086797.1	0.333678	0.0514193	0.0558721	0.147063	0.0998405	0.121884	0.308505	0.799372	1.51684	9.82998	4.28529	0.207439	0.0239374	0.179644	0.0936311	0.0964409	0.0252603	0.0453656	0.0857675	0.064718	0.144377	0.0788705	1.08138	0.443995	0.0194174	0.0318838	0	0	0	0	0	0	0	0	0	0	3.95724
ENSBTAG00000016730.6 ENSBTAT00000022237.6	0.720997	1.34702	0.246478	0	0.0918571	0.958856	1.55688	0.799048	8.30688	9.78364	0.0764741	0.0817452	0.819664	2.39575	2.99189	2.45286	0.114035	0.0361492	1.13179	1.95993	1.70243	0.0698052	0.541667	0	0	0	0	0	0	0	0	0	0	0	0	0	3.09494
ENSBTAG00000009987.6 ENSBTAT00000013173.4	1.34793	3.66255	0.544702	1.14294	4.80393	4.58663	1.68513	0.500709	3.83977	9.71899	1.02218	0.921057	1.71064	0.6246	2.22919	2.00625	1.0597	0.0862667	1.35211	0.571707	1.41678	0.358086	0.0738037	0.0732111	0.526723	0.263944	0	0.0833762	0	0	0	0	0	0	0	0	3.43666
ENSBTAG00000051581.1 ENSBTAT00000082309.1	0	0	0	0.00094697	0.0020202	0	0.176667	0.0355392	0.594888	9.63622	0.308807	0.0104167	0	0	0.0135135	0	0	0	0.0117302	0	0	0.00550964	0	0	0.0707721	0	0	0	0	0	0	0	0	0	0	0	4.34863
ENSBTAG00000035206.4 ENSBTAT00000034356.5	0	0	0.305236	3.20498	0.915708	2.98046	2.21827	0.693417	2.46409	9.63192	1.54045	0.361071	5.69514	0.140075	2.38054	0.0259656	1.95024	0.010564	0	0	0	0	0	0	2.43744	0	0	0	0	0	0	0	0	0	0	0	3.38365
ENSBTAG00000009774.5 ENSBTAT00000012891.5	0	0	0	0	0.0290046	0	0	0.181818	6.72609	9.58184	0.027661	0.0129215	0	0.0782844	0.659649	0.756872	0	1.03885	0.184934	2.29616	3.38975	0.213183	0.0423372	0.256571	1.40615	1.24685	0	0	0	0	0	0	0	0	0	0	3.45395
ENSBTAG00000021325.5 ENSBTAT00000038159.4	0.00306122	0.000595238	0.00357143	0	0	0.016067	0.0272933	0.068436	1.87624	9.50844	0.182238	0.0189765	4.97117e-05	0.00197918	0.001964	0.00141092	0	0.00112943	0	0	0	0	0	0	0	0	0	0	0	0	0	0	0	0	0	0	4.27543
ENSBTAG00000051863.1 ENSBTAT00000067759.1	0.499888	0.549377	0.568136	0.701	0.346069	0.195368	0.393574	0.800655	1.2503	9.28183	4.84342	0.278935	0.0359664	0.035133	0.0824758	0.0972688	0.073767	1.15767	0.0199284	0.0387989	0.0544788	0.146625	3.7624	0.491563	0.0697124	0.143542	0	0	0	0	0	0	0	0	0	0	3.82479
ENSBTAG00000016619.5 ENSBTAT00000022106.5	0.0867942	0.401763	0.16445	0.426857	0.435798	1.20984	0.0907281	0.166727	5.55402	9.12501	0.221492	0.578311	5.39468	1.57392	0.564426	1.35416	0.156995	0.432874	1.49919	0.855501	0.342504	1.10113	0.0101648	0.46337	0.0717992	0.0118724	0.0625	0	0	0	0	0	0	0	0	0	3.281
ENSBTAG00000001548.5 ENSBTAT00000002028.5	0.754202	0.520637	0.299112	0.181256	0.291373	0.0207409	0.259029	0.148278	8.47656	9.09535	0.366172	0.37202	0.0138476	0.273506	0.140591	0.964411	0.0752781	3.1801	0.0164507	0.04646	0.0188545	0.000443066	0.0217605	0.00727969	1.66234	0	0	0	0	0	0	0	0	0	0	0	3.01425
ENSBTAG00000005589.6 ENSBTAT00000007341.6	0.000635795	0	0.00360029	0.000367715	0	0.00505051	0	0.72965	0.525545	9.07611	0	0.331223	0.111808	1.18182	8.63649	0.00131781	0.00280937	0.0085111	0.084202	0.00749508	0.0465327	0.0387639	0.0166667	0.00732601	0.0031746	0	0	0	0	0	0	0	0	0	0	0	3.06261
ENSBTAG00000011467.4 ENSBTAT00000015237.4	0	0	0	1.56667	1.14725	0	0	0	1.029	9.01309	0.142857	0	0.0025	0	0	0.235486	0.119658	0	0	0.0253081	0.0237583	0	0	0	0	0	0	0	0	0	0	0	0	0	0	0	4.2458
ENSBTAG00000020636.6 ENSBTAT00000085723.1	0	0.0833333	0	0	3.04365	0	0	0	1.04638	8.99514	1.36905	0	0	2	0	0	0	0.0580369	0	2.48401	1.59091	3	0	0	0	0	0	0	0	0	0	0	0	0	0	0	3.89768
ENSBTAG00000007828.5 ENSBTAT00000010298.5	0	0	0	0	4.65614	0	0.083415	0.0535714	3.08228	8.94652	0	0	0	0	1.63692	0	0.15021	7.76017	0.00520833	0.494554	0	0	0	0	0	0	0	0	0	0	0	0	0	0	0	0	2.8913
ENSBTAG00000018285.4 ENSBTAT00000076986.1	1.35096	0.507246	0.0666667	0.0909091	0.219454	0.637001	0.650556	2.36297	2.60491	8.82057	0.0122365	0	0.00696122	0.00167224	0	0	0.0213146	0.103243	0.333333	0.381173	0	0.2	1	0.287037	1.03704	0	0	0	0	0	0	0	0	0	0	0	4.0349
ENSBTAG00000010907.6 ENSBTAT00000069353.1	0	0	0	0	0	0	0	0	1.35099	8.66667	0	0	0	0	0	0	0	0	0	0	0	0	0	0	0	0	0	0	0	0	0	0	0	0	0	0	4.30618
ENSBTAG00000040067.3 ENSBTAT00000052307.3	0	0	0	0	0	0	0	0	0	8.55278	0	0	0	0	0	0	0	0	0	0	0	0	0	0	0	0	0	0	0	0	0	0	0	0	0	0	4.3589
ENSBTAG00000011547.5 ENSBTAT00000066387.1	0.190598	0.12	0	0	0.0277778	0.037037	1.60698	0.186868	0.872043	8.53272	0.0576977	0.0309616	0.000528952	0.000694562	0.000617389	0.00117925	0.00678794	0.253682	0.633707	1.95938	0.118169	0.237967	0.765876	0.0362274	0.0118077	0.0345636	0	0	0	0	0	0	0	0	0	0	4.17268
ENSBTAG00000044056.3 ENSBTAT00000076743.1	0	0.00263663	0.00216515	0.0742743	0.0136644	0.000192697	0.617697	0.185855	1.26312	8.4258	0.109607	0.364168	0.188665	0.891957	3.72839	0.61109	0.0129732	0.191623	0.0184981	0.32697	0.112205	0.0381408	0.0340681	0.0300247	0.0313777	4.20203e-05	0	0	0	0	0	0	0	0	0	0	3.94022
ENSBTAG00000003093.5 ENSBTAT00000076353.1	0	0	0	0	0	0	0	0	0	8.42361	0	0	0	0	0	0	0	0	0	0	0	0	0	0	0	0	0	0	0	0	0	0	0	0	0	0	4.3589
ENSBTAG00000018773.6 ENSBTAT00000081493.1	0	0	0	0	0.222222	0	0.327778	0	0.0185185	8.2626	0.0666667	0	0.0983333	0	0.00555556	2.47878	0	0	0	0	0.0555556	0	0.0611111	0	0.000485909	0.302778	0	0.222222	0	0	0	0	0	0	0	0	4.16983
ENSBTAG00000051210.1 ENSBTAT00000084460.1	0.0357143	0.0952381	0	0	0.355556	0	0.499699	0.0285714	0.0185185	8.2626	0.201905	0	0.0983333	0	0.00555556	2.47878	0	0.0238095	0	0	0.0888889	0	0.0611111	0	0	0.302778	0	0	0	0	0	0	0	0	0	0	4.16729
ENSBTAG00000004549.4 ENSBTAT00000005978.4	0	0	0	0	0.28631	0.439977	0.0862156	0.0294118	0.276169	8.06842	0.8125	0.025463	0.0381397	0.056577	0.306014	0.911717	0.243517	2.08505	1.19491	0.904762	2.67163	0	0	0	0	0	0	0	0	0	0	0	0	0	0	0	4.15921
ENSBTAG00000050315.1 ENSBTAT00000083287.1	0.155871	0.0364333	0.0546029	0.480418	0.162813	0.598901	4.06016	0.0888592	0.390735	7.94783	0.184841	0.0901433	1.15561	0.691471	0.281169	0.301224	0.299938	0.314814	3.98673	2.3718	3.0985	0.530281	1.47427	1.71321	0.102709	0.047456	0	0	0	0	0	0	0	0	0	0	3.46551
ENSBTAG00000003550.6 ENSBTAT00000004617.6	0.00271097	0	0.0035489	0.00390535	0.126182	0.286466	0.16937	0.120818	2.6967	7.89094	0.490193	0.0481028	0.0819249	0.449567	5.34305	0.545502	0.0462878	1.08889	0.200819	2.31031	3.03744	0.214939	0.199604	0.259027	1.36036	0.953291	0	0	0	0	0	0	0	0	0	0	3.36537
ENSBTAG00000035844.4 ENSBTAT00000050331.4	0	0	0	0	0	0	0	0.0724638	0.105691	7.72442	2.96636	0	0	0	0	0.0573192	0.0220977	0	0.00506039	0.00390858	0.000774393	0	0	0	0.00273224	0	0	0	0	0	0	0	0	0	0	0	4.06022
ENSBTAG00000014177.5 ENSBTAT00000083353.1	0.11176	0.17598	0	0.00472097	0.479329	3.10407	0.00183066	0.000327709	0.97247	7.56909	0.0245892	0.18927	0.00361348	0.00227404	0.00180514	0.0154615	0.0029373	0.0628006	0	0.0137065	0.0350263	0	0	0.000416667	0.000384025	0	0	0	0	0	0	0	0	0	0	0	3.99983
ENSBTAG00000048705.1 ENSBTAT00000082098.1	2.14244	1.35507	0	0	3.21008	0.244444	0.150837	2.2671	2.875	7.33169	5.25	0	0	0	0	0	0	0	5.25	0	0.375	0	0.75	0	0	0	0	0	0	0	0	0	0	0	0	0	2.69009
ENSBTAG00000048821.1 ENSBTAT00000083106.1	0.192948	0.0659822	0.0513356	0.354185	0.287533	0.240085	0.192203	0.125941	1.90619	7.22591	0.631607	0.0890531	0.114672	0.0335881	0.0823544	0.9848	0.318505	0.13742	1.7399	0.802014	0.315454	0.268215	1.69036	0.520426	1.06762	0.0432561	0	0	0	0	0	0	0	0	0	0	4.10769
ENSBTAG00000037951.3 ENSBTAT00000057293.3	0	0	0	0	0	0.000771605	0.173905	0	0.0315874	7.12008	0	0	0.0371388	0	0	0.0220093	0.0817003	0.719879	0.278	3.12258	2.35146	0	0	0.000416667	0	0	0	0	0	0	0	0	0	0	0	0	3.96706
ENSBTAG00000008057.6 ENSBTAT00000083236.1	0	0	0	0	0.538462	0	0	0	0.285714	6.92286	0	0	0.004329	0.104892	0.08	0.0202056	0.571999	2.31169	0.468745	0.166667	0.43956	0	0	0	0	0	0	0	0	0	0	0	0	0	0	0	4.11336
ENSBTAG00000015148.5 ENSBTAT00000020151.5	0	0.0242504	0	0	0.01	0	0.0383986	0	0.133581	6.88795	0	0	0.0208958	0	0.0407658	0.00861665	0	0.69071	0	0.108904	2.17606	0	0	0.000416667	0	0	0	0	0	0	0	0	0	0	0	0	4.33694
ENSBTAG00000054922.1 ENSBTAT00000074706.1	0	0	0	0	0	0.032967	0	0	0.321053	6.88106	0	0	0	0	0	0	0	0	0.003663	1.03783	0	0	0.030303	0.312987	0	0	0	0	0	0	0	0	0	0	0	0	4.30646
ENSBTAG00000019153.5 ENSBTAT00000083866.1	0	0.0634921	0	0	0.237037	0	0	0	0.764275	6.77359	0.833333	0	0	0	0	0	0	0.0428571	0	0	0.16	0	0	0	0	0	0	0	0	0	0	0	0	0	0	0	4.30118
ENSBTAG00000049776.1 ENSBTAT00000081791.1	0.00457194	0.0961889	0.0317564	0.219907	0.03199	0.535116	0.307215	1.10068	5.82047	6.68907	1.8375	0.0245074	0.0482244	0.0152392	0.290423	0.0484306	0.0634078	1.79162	0.0159227	0.115293	0.0697997	0.101153	1.86642	0.279067	0.00198089	0.000210704	0	0	0	0	0	0	0	0	0	0	3.09305
ENSBTAG00000025149.4 ENSBTAT00000035212.4	1.70304	3.22033	0.470713	0.0126794	0.147114	1.20332	2.37655	0.28128	0.945039	6.68604	0.930298	0.15156	0.166243	0.163613	0.613039	2.65297	0.0156325	0.124995	0.095046	0.90143	2.08103	0.0698052	0.0004662	0.019672	0.0202395	0	0	0	0	0	0	0	0	0	0	0	3.52875
ENSBTAG00000014699.6 ENSBTAT00000019564.6	0	0	0	0	0	0	0	0.676471	0.345811	6.66494	0	0	0	0	0	0	0	0	0	0	0	0	0	0	0	0	0	0	0	0	0	0	0	0	0	0	4.33175
ENSBTAG00000053585.1 ENSBTAT00000071558.1	0	0	0	0.0025	0	0.00404858	0.205199	0.969382	1.24189	6.38922	0.821281	0.531232	0.102574	0	0.0226689	0.0176444	0	0.00284091	0.0117302	0.311842	0.207895	0.0127824	0	0.0176726	0.0826064	0	0	0.028125	0	0	0	0	0	0	0	0	4.20775
ENSBTAG00000048462.1 ENSBTAT00000082097.1	0.791714	0.243179	0.164504	0.111939	0.705144	0.14972	0.287338	0.255063	0.372191	6.38754	0.149716	0.0696692	0.148254	0.247233	0.0280743	0.720678	0.387875	0.373883	0.213779	1.70643	1.85529	0.044432	0.648464	0.214439	1.57457	0.0230818	0	0	0	0	0	0	0	0	0	0	4.19495
ENSBTAG00000002475.4 ENSBTAT00000066918.1	0	0.0457277	0	0.173952	0.0243247	0.0633179	0.375611	1.21528	0.316442	6.27517	0.00109322	0.138252	0.0759056	0.280342	0.0438531	0.234255	0	0.875	0.446272	0.333333	0	0	0	0	0	0.070197	0	0	0	0	0	0	0	0	0	0	4.2463
ENSBTAG00000048587.1 ENSBTAT00000081152.1	0.178087	0.0301747	0.0924151	0.140906	0.431997	1.01665	0.74398	1.39668	5.74174	6.20614	0.0763345	0.264807	0.457359	0.565095	0.49928	0.467594	0.038293	0.0691373	0.120134	0.550066	0.579316	1.42204	0.165555	1.40609	0.117571	0.0107143	0.126786	0	0	0	0	0	0	0	0	0	3.07208
ENSBTAG00000016987.5 ENSBTAT00000068437.1	1.95612	0.000514169	0.00902725	0.0111418	0.0360481	0.125555	1.58831	0.442909	0.924805	6.18077	0.000528952	3.78092	0.00929696	0.00330948	0.276421	0.123414	0.0782848	0.448287	0.187775	0.0732095	0.0637467	0.0533492	0.156425	0.0676168	0	0.622311	0	0	0	0	0	0	0	0	0	0	3.50014
ENSBTAG00000009382.6 ENSBTAT00000012346.6	0	0	0	0	0	0	0.0382422	0.133848	0.0637371	6.09446	0	0.00689655	0.0340968	0.0114943	0.773256	0.106879	0.311214	1.47344	3.87996	0.021875	0.0186504	0.649512	0	0.00905084	0.0944444	0	0	0	0	0	0	0	0	0	0	0	3.56406
ENSBTAG00000030566.3 ENSBTAT00000070346.1	0	0	0	0	0	0	0	0	0	6.05758	0	0	0	0	0	0	0	0	0	0	0	0	0	0	0	0	0	0	0	0	0	0	0	0	0	0	4.3589
ENSBTAG00000026369.4 ENSBTAT00000037458.4	0	0	0	0	0	0	0	0	0	6	0	0	0	0	0	0	0	0	0	0	0	0	0	0	0	0	0	0	0	0	0	0	0	0	0	0	4.3589
ENSBTAG00000004092.5 ENSBTAT00000005345.5	0	0	0	0	0	0	0	0	0	6	0	0	0	0	0	0	0	0	0	0	0	0	0	0	0	0	0	0	0	0	0	0	0	0	0	0	4.3589
ENSBTAG00000049300.1 ENSBTAT00000030486.4	0	0	0	0	0	0	0	0	0	5.86587	0	0	0	0	0	0	0	0	0	0	0	0	0	0	0	0	0	0	0	0	0	0	0	0	0	0	4.3589
ENSBTAG00000008310.4 ENSBTAT00000039850.3	1.30938	0.185421	0.0154639	0.149968	0.11562	0.0307975	0.160439	0.0360828	2.01037	5.86154	0.00457089	0.0421334	0.00511348	0.0227111	0.133244	0.0925724	0.0200371	0.926737	0.491712	0.0458649	0.0424668	0.00280112	0.832911	0.0284454	0	0	0	0	0	0	0	0	0	0	0	0	4.01632
ENSBTAG00000001817.5 ENSBTAT00000002376.5	0	0	0	0	0	0	0	0	0	5.85854	1.27891	0	0	0	0	0	0	0	0	0	0	0	0	0	0	0	0	0	0	0	0	0	0	0	0	0	4.25662
ENSBTAG00000050782.1 ENSBTAT00000086335.1	0.0054679	0.903088	0.00658792	0.036839	0.0294733	0.0903499	3.54814	0.182048	1.04257	5.8489	0.0904131	0.454452	0.152743	0.127373	0.029725	0.455478	0.0469992	0.0754132	0.0212474	0.055272	0.162217	0.0413715	0.777486	0.21435	0.121067	0.00200696	0	0	0	0	0	0	0	0	0	0	3.64613
ENSBTAG00000020700.4 ENSBTAT00000027587.4	0	0	0	0	0	0	0.633333	0.847436	0.18	5.84546	0	0	0	0	0	0	0	0	0	0	0	0	0	0	0	0	0	0	0	0	0	0	0	0	0	0	4.29088
ENSBTAG00000046407.2 ENSBTAT00000080875.1	0.132229	0.148169	0.0229143	0.149968	0.11562	0.0131737	0.160439	0.0360828	0.896548	5.82629	0.0116204	0.0421334	0.00511348	0.0227111	0.122827	0.0794055	0.0200371	0.268404	0.00617284	0.0222304	0.045408	0.0052521	0.00529234	0.00415244	0.0052381	0	0	0	0	0	0	0	0	0	0	0	4.30829
ENSBTAG00000050279.1 ENSBTAT00000068592.1	0	0	0	3.80881	0	0	5.67677	0	0.05	5.76138	0	0	0	0.2	0.3	0.244444	0.05	0	0.137778	0.319259	0.8	1.2	0	0.00745551	0	0	0	0	0	0	0	0	0	0	0	0	2.70482
ENSBTAG00000011850.5 ENSBTAT00000071884.1	0	0	0	0	0	1.55108	0	0.502976	1.03405	5.69445	0.34632	2.10907	0	0.045695	0.229964	1.00383	0.0246914	0.229617	0	0	0.5	0	0.25	0	0	0	0	0	0	0	0	0	0	0	0	0	3.89587
ENSBTAG00000050333.1 ENSBTAT00000067960.1	0	0	0	0	0	0	0	0	0.0748855	5.62717	0.147093	0.000877193	0	0	0.00821059	0.606587	0.00576864	0.000890792	0.000972356	0.00121784	0.00132935	0	0	0	0	0	0	0	0	0	0	0	0	0	0	0	4.33281
ENSBTAG00000011344.5 ENSBTAT00000015075.5	0	0	0	0	0.138799	0	0	0.0682301	2.52407	5.44766	0.132369	0.0618345	0	0.35783	2.53547	0.42368	0	0.515362	0.831685	2.53749	3.43142	0.255807	0.25399	0.229405	0.83513	0.770208	0	0	0	0	0	0	0	0	0	0	3.38287
ENSBTAG00000015974.5 ENSBTAT00000021251.5	0	0	0	0	0	0	0	0.0925926	0.573552	5.29918	0	0	0	0	0	0	0	0.146348	0.0122896	0.0298826	0	0	0	0	0	0	0	0	0	0	0	0	0	0	0	0	4.33242
ENSBTAG00000009268.4 ENSBTAT00000012211.4	0	0	0	0.0583523	0.0311024	0	0.0949839	0.078222	0.782075	5.28279	0.132977	0.0366419	0.0497063	0.317785	2.19221	1.13406	0.270079	0.0941545	0.0178982	0.0603466	0.126456	0.0912698	0.0444523	0	0	0	0	0	0	0	0	0	0	0	0	0	3.93302
ENSBTAG00000007271.5 ENSBTAT00000009562.5	0.000353248	0	0.420216	2.44001	0.295489	0	0.0899471	0.4	0.0796537	5.28076	0.176762	0	0.00417054	0.68992	0.232645	0.200663	0.00362319	0.0475229	0.0405134	0.00146199	2.87786	0.166667	0.00146199	0.00122676	0	0	0	0	0	0	0	0	0	0	0	0	3.92165
ENSBTAG00000051208.1 ENSBTAT00000082252.1	0.0949785	0.174638	0.0280207	0.198371	0.103385	0.0772618	0.0963532	0.0990453	0.103699	5.18791	0.281645	0.0296296	0.0420577	0.0745249	0.0634854	0.0233854	0.0160156	0.12877	0.249223	0.132467	0.215968	0.0615899	2.81711	0.14282	0.0118343	0	0	0	0	0	0	0	0	0	0	0	4.34998
ENSBTAG00000055087.1 ENSBTAT00000080651.1	0	0	0	0	0	0.325702	1.79407	0	0.775007	5.17228	0.379986	0	2.14943	0.904174	0	0	0	0	0	0	0	0	0	0	0	0	0	0	0	0	0	0	0	0	0	0	3.77594
ENSBTAG00000049240.1 ENSBTAT00000085067.1	0.012284	0.34971	0.0964417	0.119486	0.103385	0.105234	0.134815	0.0860536	0.310575	5.16351	0.245491	0.0296296	0.0420577	0.11991	0.0390281	0.173324	0.0633529	0.131611	0.121268	0.0649088	0.336983	0.0482853	0.083209	0.0176726	0.0118343	0	0	0	0	0	0	0	0	0	0	0	4.34554
ENSBTAG00000053324.1 ENSBTAT00000084177.1	0.0949785	0	0.0144479	0.082329	0.06343	0.0478222	0.0420468	0.0240385	0.100574	5.14605	0.281645	0.0296296	0.00882353	0.0745249	0.0634854	0.0177035	0.0160156	0.0053223	0.0277969	0.070403	0.0241092	0.0688627	2.76039	0.14282	0.0118343	0	0	0	0	0	0	0	0	0	0	0	4.3526
ENSBTAG00000049733.1 ENSBTAT00000033748.5	0	0	0	0.0121636	0	0.0556821	0	0.424822	1.58333	5.11141	0	0	0	0	0	0	0	0	0	4.14286	0	0	0	0	0	0	0	0	0	0	0	0	0	0	0	0	3.23148
ENSBTAG00000031647.2 ENSBTAT00000003618.4	0	0	0	0	0	0.388889	0	1.20421	0.262626	5.02251	0	0	0	0	0	0	0	0.0688259	0.0740741	2.51048	0	0	0	0	0	0	0	0	0	0	0	0	0	0	0	0	3.79711
ENSBTAG00000049277.1 ENSBTAT00000071688.1	0	0	0	0	0	0	0	0	2.75024	5.01289	2.02281	0.632654	0	0.00295206	0.00403143	0.00977362	0.00480586	1.53514	0.00875695	0.0103078	0.0912229	0.0842952	0.0340681	0	0.00668896	0	0	0	0	0	0	0	0	0	0	0	3.47006
ENSBTAG00000019924.6 ENSBTAT00000085985.1	0	0	0	0	0	0	0	0	1	5	0	0	0	0	0	0	0	0	0	0	0	0	0	0	0	0	0	0	0	0	0	0	0	0	0	0	4.27273
ENSBTAG00000016341.6 ENSBTAT00000032193.5	0.304181	2.74704	0.107485	1.25269	0	3.84205	0.272332	1.25477	3.77238	4.96747	0.394935	0.0365998	1.14845	0.538807	0.269032	0.336974	0.362378	2.14314	1.41205	4.46	3.96374	0.839519	0	0.606184	0.198413	0	0	0	0	0	0	0	0	0	0	0	2.22228
ENSBTAG00000013204.5 ENSBTAT00000074963.1	0.019937	0.00225978	0.0230742	0.0177667	0.000525141	0.00159268	0.0644525	0.131241	0.0955387	4.89203	0.229154	0.00205365	0.151821	0.0193728	0.00912582	0.343536	0.00796724	0.0228829	0.0705245	0.0163436	0.025491	0.00640801	0.00212637	0.00994701	0.00676264	0.00432089	0	0	0	0	0	0	0	0	0	0	4.344
ENSBTAG00000009138.6 ENSBTAT00000072395.1	0.5478	0.47115	0.0311713	0.378877	0.0620309	0.0742516	0.0521019	0.0694686	0.475316	4.82401	0.0184719	0.177113	0.0418401	0.0205288	0.0480017	0.327119	0.00604839	0.195596	0.146944	0.41142	4.24877	0.0996577	0.231017	0	0.0581969	0	0	0	0	0	0	0	0	0	0	0	4.29457
ENSBTAG00000043993.3 ENSBTAT00000061032.3	0	0	0	0	0	0	0	0	0	4.7969	0	0	0	0.513953	0	0	0	0	0	0	0	2	0	0	0	0	0	0	0	0	0	0	0	0	0	0	4.33388
ENSBTAG00000008127.5 ENSBTAT00000010685.5	0.00834658	0.33658	0.00107991	0	0.0231336	0	0.210469	0.0951248	0.0198353	4.79522	0.0323762	0.216095	0.154302	0.00185278	1.58645	0.00338443	0.00454381	2.21474	0.144067	0.33273	0.0305344	0.000443066	2.92833	0	0	0	0	0	0	0	0	0	0	0	0	0	3.78815
ENSBTAG00000003340.6 ENSBTAT00000066803.1	0.00259508	0.028232	0.0236829	0.073027	1.01024	0.142672	0.231392	0.173945	0.344228	4.74931	0.120473	0.0378296	1.68329	0.340467	0.0369127	0.357948	0.00368197	0.404347	0.0843111	0.0312132	0.149493	0.0223358	0.0161009	0.00360779	0.00516069	0.001652	0	0	0	0	0	0	0	0	0	0	4.03972
ENSBTAG00000024157.5 ENSBTAT00000076038.1	0	0	0	0	0	0	0	0	0	4.70217	0	0	0	2.68696	0	0	0	0.207011	0	3.5	0.875	0	0	0	0	0	0	0	0	0	0	0	0	0	0	0	3.11441
ENSBTAG00000019125.5 ENSBTAT00000025456.5	0.614796	0	0.0247253	0.0648384	0.320723	1.08791	0	0.230769	0.325754	4.62095	0.153846	0.108333	0	0.108333	0.291803	0.338648	0.0103175	0	0.232143	0.320513	3.22582	0	0	0	0	0	0	0	0	0	0	0	0	0	0	0	4.21362
ENSBTAG00000017037.6 ENSBTAT00000070272.1	0	0	0	0	0	0	0	0	0.425595	4.60357	0	0	0	0	0.00784314	0	0	0	0	0	0	0	0	0	0	0.85119	0	0	0	0	0	0	0	0	0	0	4.34029
ENSBTAG00000002834.6 ENSBTAT00000042846.4	0.0703704	0	0	0	0.0186508	0.00118064	0.0225797	1.03001	2.52739	4.56822	0.0757576	0.136358	0	0.0231108	0.0200786	0.03614	0	0	0.0636364	0.159091	0.286352	0	0	0	0	0	0	0	0	0	0	0	0	0	0	0	3.72832
ENSBTAG00000002902.5 ENSBTAT00000073921.1	0.020358	0.00200659	0.022925	0.00305094	0.0124859	0.000790881	0.0973375	0.16572	0.12113	4.51246	0.112639	0.000252845	0.0118012	0.00047619	0.00031746	0.0141149	0.000350381	0.00614891	0.000635616	0.00893755	0	0	0	0	0	0	0	0	0	0	0	0	0	0	0	0	4.35356
ENSBTAG00000004979.5 ENSBTAT00000006554.5	0	0	0	0	0	0	0	0	0	4.5	0	0	0	0	0	0	0	0	0	0	0	0	0	0	0	0	0	0	0	0	0	0	0	0	0	0	4.3589
ENSBTAG00000044160.3 ENSBTAT00000077959.1	0.0266156	0.0161222	0.00397575	0.0357731	0.0268847	0.534919	0.0326069	0.0741085	0.0702075	4.45239	0.0558864	0.0585798	0.0391999	0.0293163	0.0155399	0.970912	0.00178835	0.000205402	9.65251e-05	0.00103028	0.00433957	0.0171843	0.0115805	9.7924e-05	0.00405978	0.00230499	0	0	0	0	0	0	0	0	0	0	4.23753
ENSBTAG00000046046.2 ENSBTAT00000065446.2	0	0	0.00468975	0	0.0075	0.191986	0.0772807	0.319822	2.03039	4.42836	0	0	0.00037037	0.0156169	0.00656167	0.0220093	0.136455	0.47722	0.278	3.12432	2.34945	0	0	0.000833333	0.0526316	0	0	0	0	0	0	0	0	0	0	0	3.28562
ENSBTAG00000007728.6 ENSBTAT00000084972.1	0	0.471523	1.15476	0	0.0184911	0.0452848	0.0261957	0.0641534	1.7397	4.40569	0	0	0.0334347	1.67875	0.000146541	0.00105332	0.00206032	0.0101778	0.215999	0.0301681	0.0699856	0.000443066	0	0.314349	0	0	0	0	0	0	0	0	0	0	0	0	3.73148
ENSBTAG00000009014.5 ENSBTAT00000011866.5	0.0109481	0.0384758	0.00569447	0.220401	0.175135	0.0895601	0.414063	3.38926	2.81844	4.35292	0.163597	0.0688231	0.212549	0.372537	1.58118	0.444122	0.0287784	0.649458	0.201916	2.2603	3.03456	0.265385	0.200714	0.233624	0.794788	0.46457	0	0	0	0	0	0	0	0	0	0	2.7576
ENSBTAG00000020980.6 ENSBTAT00000079521.1	0.142607	0.39503	0.00275379	0.00151069	0.305515	0.0879217	0.30244	0	0.604576	4.34656	0.119708	0.0842262	0.0168917	0.140065	0.411648	2.65202	0.00328663	0.0104751	0.0589111	0.173384	1.23504	0.00217918	0	0	0.0672207	0	0	0	0	0	0	0	0	0	0	0	3.67057
ENSBTAG00000006491.6 ENSBTAT00000008518.6	0.0820846	0.297031	0	0	1.37374	0	0	0.0619731	2.28431	4.29988	0	0	0	0	0.492094	0.897135	0	0	0.259259	0	0.00367647	0	0	0	0.0588235	0	0	0	0	0	0	0	0	0	0	0	3.64072
ENSBTAG00000048250.2 ENSBTAT00000073631.1	0.0222222	0	0.00574713	0.166667	0.0172414	0.647024	0	0	0.165935	4.29108	0.334343	0	0	0	0	0	0	0	0.154762	0.0151515	0.0151515	0	0	0	0	0	0	0	0	0	0	0	0	0	0	0	4.29713
ENSBTAG00000032106.3 ENSBTAT00000080121.1	0.00730305	0.00163313	0.00461234	0.199702	0.139397	0.0757917	0.172897	0.157139	2.88072	4.23686	0.164394	0.0846324	0.105796	0.301386	1.63146	0.541562	0.0287784	0.691979	0.316945	2.31656	3.11661	0.355076	0.204552	0.261857	1.35903	0.955798	0.00163249	0	0	0	0	0	0	0	0	0	3.12822
ENSBTAG00000021288.3 ENSBTAT00000028364.3	0	0	0	0	0	0	0	0	0.00239307	4.16667	0	0	0	0	0.00123437	0	0	0.00718581	0	0.00319325	0	0	0	0	0	0	0	0	0	0	0	0	0	0	0	0	4.35889
ENSBTAG00000049379.1 ENSBTAT00000074097.1	0.0258888	0.045019	0.00350388	0.0205069	0.0201743	0.0330336	0.05354	0.417348	0.0793576	4.07138	0.160788	0.00404836	0.0147562	0.000909587	0.00334085	0.0322855	0.0238332	0.0353858	0.0735312	0.0104617	0.0330364	0.0200144	0.00498238	0.00875343	0.00566909	0.00964791	0	0	0	0	0	0	0	0	0	0	4.33581
ENSBTAG00000001291.6 ENSBTAT00000055982.3	0	0	0	0	0	0	0	0	0.59651	4.04167	0	0	0	0	0	0	0	0	0	0	0	0	0	0	0	0	0	0	0	0	0	0	0	0	0	0	4.31159
ENSBTAG00000009611.5 ENSBTAT00000081557.1	0	0	0	0	0	0	0	0	0.000368556	4.01459	0.000121212	0	0.00984848	0	0	0	0	0	0	0	0	0	0	0	0	0	0	0	0	0	0	0	0	0	0	0	4.35889
ENSBTAG00000052837.1 ENSBTAT00000084462.1	0.215376	0.100231	0.0113925	0.123876	0.0768018	0.0700267	0.0991914	0.0529803	0.328781	3.99191	0.116473	0.207322	0.0688614	0.0533749	0.363564	1.25108	0.177604	0.10852	0.0220073	0.0235488	0.104303	0.0830282	0.181017	0.00289106	0.0157686	0.00135763	0	0	0	0	0	0	0	0	0	0	4.15649
ENSBTAG00000048469.1 ENSBTAT00000027779.6	0	0	0	0	0	0	0	0	0.0138889	3.9902	0.118806	0.558885	0.788131	0.383786	0.125	0.0625	0	0.138688	0.40649	2.44516	1.14976	2.05	0	0.522024	0	0	0	0	0	0	0	0	0	0	0	0	3.61903
ENSBTAG00000010778.4 ENSBTAT00000074751.1	0.0247396	0	0.791667	0.527778	1.50365	0.0509259	0	0.152778	0.371032	3.94538	0	0.00308858	0.001443	0.00036075	0	0	0	0	0.176471	0	0.00617284	0	0	0	0	0	0	0	0	0	0	0	0	0	0	0	3.97936
ENSBTAG00000048347.1 ENSBTAT00000078527.1	0.0486975	0.058527	1.56356	0.0353643	0.0465404	0.0291331	0.0903055	0.0789579	0.13191	3.88408	0.157584	0.0424834	0.770609	0.117024	0.266531	0.530435	0.150175	0.095278	0.676725	0.49123	0.298063	0.03884	0.100624	0.223537	0.00166649	0.0295696	0.000430108	0	0	0	0	0	0	0	0	0	3.95029
ENSBTAG00000052336.1 ENSBTAT00000083679.1	0	0	0	0	0	0	0	0	0	3.85038	0	0	0	0	0	0	0	0	0	0	0	0	0	0	0	0	0	0	0	0	0	0	0	0	0	0	4.3589
ENSBTAG00000050908.1 ENSBTAT00000085165.1	0.129014	0.278835	0.0469646	0.979816	0.0444194	0.164155	0.639668	0.0265707	0.671569	3.83984	0.0615265	0.0149174	0.103189	0.0234449	0.0814282	0.12647	0.079396	0.848329	0.302475	0.0416087	0.156555	0.218662	0.0925325	0.0556686	0.00253477	0.00131194	0	0	0	0	0	0	0	0	0	0	4.09121
ENSBTAG00000020781.5 ENSBTAT00000027690.5	0	2.03846	0.514706	0.306257	1.54585	0.00405411	0.0238095	0.0081056	0.00405411	3.83942	1.04451	0.102683	0.00340136	0.0440027	0.255948	0	0.504808	0.0625	0.0612374	0.00146199	0	0.00297619	0.0103906	0	0.125	0	0	0	0	0	0	0	0	0	0	0	3.52984
ENSBTAG00000014220.5 ENSBTAT00000077455.1	0	0	0	0	0.049052	0.015873	0.0666667	0.222222	0.538889	3.82567	0.0149869	0.062945	0.209817	0.560533	3.49486	0.025	0.0833333	0.202083	1.29006	0	0	0	0	0	0	0	0	0	0	0	0	0	0	0	0	0	3.03184
ENSBTAG00000016951.5 ENSBTAT00000022552.5	0.114705	0.454774	0.0463326	0.0275362	0.140027	0.0111111	0.0241243	0.143306	2.33339	3.79665	0.0338317	0.0325912	0.133656	0.0190153	0.00925926	0.011433	0.051974	1.86101	0.0223993	0.00952552	0	0.0103411	0	0.0383205	0.000794913	0.000496278	0	0	0	0	0	0	0	0	0	0	3.39206
ENSBTAG00000012801.5 ENSBTAT00000082335.1	1.94519	0.699484	0.00239234	0.316367	0.52127	0.382138	0.234585	0.495516	0.514824	3.61312	0.241295	0.200561	0.322674	0.725211	1.6651	3.29085	0.231193	0.958513	0.14638	0.484123	0.153513	0.537028	0.154751	0.569147	0.198413	0	0	0	0	0	0	0	0	0	0	0	2.79624
ENSBTAG00000007383.5 ENSBTAT00000081674.1	0	0	0	0	0	1.56429	0	0	0	3.61111	0	0	0	0	0	0	0	0	0	0.005245	0.0430054	0.0383208	0.0246032	0	0.0031746	0.0638104	0	0	0	0	0	0	0	0	0	0	3.98589
ENSBTAG00000051273.1 ENSBTAT00000069359.1	0.0272386	1.05	0.0184524	0.0197143	0.00671551	0	1.66432	0.530105	0.704748	3.50347	0.525682	0.644145	0.193098	0.205603	0.175	0.108547	0.334922	0.12619	1.92174	0.04	0.0975108	0.351787	0	0	0.518601	0	0	0	0	0	0	0	0	0	0	0	3.40994
ENSBTAG00000015615.6 ENSBTAT00000020742.6	0	0	0	0	0	0	0	0	0.327848	3.42857	0	0	0	0	0	0	0	0	0	0	0	0	0	0	0	0	0	0	0	0	0	0	0	0	0	0	4.33896
ENSBTAG00000014306.5 ENSBTAT00000019018.4	0.00107164	0	0.0385866	0.0824638	1.52006	0.023511	0.021164	0.575829	1.9801	3.3355	0	0.666667	0.00592094	0.169237	0.593987	0.520937	0	0.0976128	2.01548	0.236452	0.388324	0	0.161111	0.0330505	0.0556917	0.0929085	0	0	0	0	0	0	0	0	0	0	3.07828
ENSBTAG00000005136.6 ENSBTAT00000039490.4	0	0	0	0	0	0	0	0	0	3.33333	0	0	0	0	0	0	0	0	0	0	0	0	0	0	0	0	0	0	0	0	0	0	0	0	0	0	4.3589
ENSBTAG00000013419.4 ENSBTAT00000017856.4	0.00649351	0.0129804	0.010101	0.0252525	0.0535094	0.00757576	0.102265	0.850036	2.01597	3.2747	0	0	0	0.0150794	0	0	0	0	0.0495868	0.123967	0.247807	0	0	0	0	0	0	0	0	0	0	0	0	0	0	0	3.60083
ENSBTAG00000002568.6 ENSBTAT00000072288.1	0	0	0	0	0	0	0	0	0	3.26231	0	0	0	0	0	0	0	0	0	0	0	0	0	0	0.19697	0	0	0	0	0	0	0	0	0	0	0	4.3589
ENSBTAG00000009796.6 ENSBTAT00000012921.6	0.0161463	0.897856	0.179872	0.00694444	0.448538	0.0362679	0.0287105	0.294288	0.343571	3.25515	0.000973236	0.0175439	0.428172	0.486445	1.90357	0.259196	0.0012103	0.464235	0.00236648	0.0581109	0.000447447	0	0.0214711	0.28354	1.30452	0	0	0	0	0	0	0	0	0	0	0	3.61225
ENSBTAG00000016516.6 ENSBTAT00000066423.1	0	0	0	0	0	0	0	0	0	3.1875	0	0	0	0	0	0	0	0	0	0	0	0	0	0	0	0	0	0	0	0	0	0	0	0	0	0	4.3589
ENSBTAG00000055013.1 ENSBTAT00000073692.1	0	0	0	0.148	0	0	0	0	0	3.17105	0	0	0	0	0.095817	0	0	0	0	0	0.684967	0	0	0	0	0	0	0	0	0	0	0	0	0	0	0	4.35248
ENSBTAG00000026003.5 ENSBTAT00000036876.5	0	0	0	0	0	1.55556	0.301616	0.573071	2.571	3.08378	0	0.000158128	0.0102757	0.0199571	0.0875906	0.105057	0	0.243888	0.44353	1.89819	2.30688	0.113253	0.210913	0.139286	0	0	0	0	0	0	0	0	0	0	0	0	2.76186
ENSBTAG00000002007.6 ENSBTAT00000086452.1	1.3549	0.00815217	0.00345692	0.230101	0.340382	1.50154	0	0.991343	1.445	2.99677	0	0.190878	0.099515	0.371594	0.471312	0.750324	0.0608803	0.874485	0.497022	0.447034	0.921376	0	0.000810424	0.0014078	0.000938767	0	0	0	0	0	0	0	0	0	0	0	3.26193
ENSBTAG00000013048.6 ENSBTAT00000082568.1	1.5	0	0	1.73381	0.0584524	0.04	0.01	0.531385	0.04	2.93594	0	0.142857	0.0909091	0	0.19619	0.0133333	0	0.218391	0.121212	0	0.190476	0	0	0	0	0	0	0	0	0	0	0	0	0	0	0	3.38596
ENSBTAG00000015868.5 ENSBTAT00000021092.5	0	0	0	0	0	0.107843	0	0	0	2.91813	0	0	0	0	0	0	0	0	0	0	0	0	0	0	0	0	0	0	0	0	0	0	0	0	0	0	4.35592
ENSBTAG00000012152.5 ENSBTAT00000016122.5	0.0769231	0.0769231	0.147619	0.147619	0.030303	0.030303	0	1.90758	2.47449	2.9007	2.33333	0.00167952	2	2.00096	0	0	0	0	0	0	0	0	0	0	0	0	0	0	0	0	0	0	0	0	0	0	2.10653
ENSBTAG00000011990.6 ENSBTAT00000015911.5	0	0	0	0	0	0	0.0147619	0.1	0.420619	2.84935	0	0	0	0	0	0	0	0	0	0.0877847	0.0571555	0.26729	0.0166667	0	0	0	0	0	0	0	0	0	0	0	0	0	4.30932
ENSBTAG00000008570.5 ENSBTAT00000079874.1	0	0.10512	0	0	0	0	0	0	0.148404	2.83298	0	0.21024	0	0.21024	1.73298	0	0	0	0	0	0	0	0	0	0	0	0	0	0	0	0	0	0	0	0	0	3.67704
ENSBTAG00000004790.4 ENSBTAT00000068467.1	0	0	0	0	0.142208	1.56429	0	0	0.265005	2.80215	0	0	0	0	0	0.00122449	0	0	0	0	0	0	0	0	0	0	0	0	0	0	0	0	0	0	0	0	3.76941
ENSBTAG00000015358.5 ENSBTAT00000080098.1	0.399306	0.466667	2.22222	0	0	0.0018315	0.0988728	0.464158	0.597768	2.74306	0.031983	0.0347222	0	0	0	0	0.000587889	0.199705	0.0216049	0.0259259	0.123457	0	0	0	0	0	0	0	0	0	0	0	0	0	0	0	3.2363
ENSBTAG00000038322.3 ENSBTAT00000054463.3	0	0	0	0	0	0	0	0	0.373761	2.71826	0.00625	0.0454545	0	0	0	0	0	0	0	1.89085	0.10049	0	0	0	0	0	0	0	0	0	0	0	0	0	0	0	3.51668
ENSBTAG00000052884.1 ENSBTAT00000072231.1	0	0	0	0	0	0	0	0	0	2.66667	0	0	0	0	0	0	0	0	0	0	0	0.5	0	0	0	0	0	0	0	0	0	0	0	0	0	0	4.3589
ENSBTAG00000015856.5 ENSBTAT00000030108.4	0	0	0	0	0	0	0	0	0	2.63704	0	0	0	0	0	0	0	0	0	0	0	0	0	0	0	0	0	0	0	0	0	0	0	0	0	0	4.3589
ENSBTAG00000051406.1 ENSBTAT00000081612.1	0.113328	0.18867	0.154754	0.480394	0.546601	0.414757	0.865198	0.271967	0.273066	2.62657	0.0665318	0.00303644	0.028491	0.123744	0.344822	0.079829	0.225793	0.0410044	0.45694	0.36083	1.56356	0.0387684	0.527811	0.0692957	0.00335712	0.017655	0	0	0	0	0	0	0	0	0	0	4.03918
ENSBTAG00000010645.6 ENSBTAT00000014072.6	0	0	0	0	0	0	0	0	0	2.33289	0.47619	0	0	0	0	0	0	0.0285714	0	0	0	0	0	0	0	0	0	0	0	0	0	0	0	0	0	0	4.26937
ENSBTAG00000051871.1 ENSBTAT00000082233.1	0	0	0.410714	0.410714	0.00787546	0.73489	0.0615385	0.025641	0.750427	2.30164	1.66457	1.43077	2.22273	0.2	0	0	0	1.12937	0	0	0	0	0	0	0.0555556	0	0	0	0	0	0	0	0	0	0	0	2.29945
ENSBTAG00000015686.3 ENSBTAT00000020830.3	0	0.404982	0	0.238095	0	0	0.0490196	0.25	0	2.29496	0	0	0.340961	0	0.00258887	0	0	0.108629	0.554456	0	0.157143	0	0	0	0	0	0	0	0	0	0	0	0	0	0	0	4.12958
ENSBTAG00000051331.1 ENSBTAT00000067718.1	0.00262467	0	0.0145389	0.0941192	0.00200803	0.303569	0.792683	0.050716	0.00150717	2.26853	0.00686355	0.0159803	0.00115308	0.00952381	0.0587049	0	0.00262374	0.0619364	0.0331993	0	0.0197164	0.0459052	0	0	0	0	0	0	0	0	0	0	0	0	0	0	4.08606
ENSBTAG00000019652.6 ENSBTAT00000077830.1	0	0	0	0	0	0	0	0	0.0666667	2.24418	0	0	0	0.0689598	2.06176	0	0	0	0	0.0627451	0	0	0	0	0	0	0	0	0	0	0	0	0	0	0	0	3.13671
ENSBTAG00000017681.4 ENSBTAT00000023514.4	0.015355	0	0	0.0105442	0	0.0021645	0	0.0150396	0.00387952	2.24135	0.272594	0.304239	0.010101	0.00795756	0.0109698	0.00742243	0.00689032	0.000417077	0.0268222	0	0.00788955	0.0270035	0.0334187	0	0.00668896	0	0	0	0	0	0	0	0	0	0	0	4.29285
ENSBTAG00000012357.7 ENSBTAT00000083035.1	0	0.00945326	0.00776984	0.0103316	0.0450907	0.0108394	0.0238339	0.0251923	0.236754	2.23077	0.0161699	0.00531178	0.436312	0.0859173	0.221136	0.0561188	0.0321293	0.186474	0.0188745	1.11318	0.0228097	0.0735752	0.708909	0.028036	0.0373641	0	0	0	0	0	0	0	0	0	0	0	3.82583
ENSBTAG00000053207.1 ENSBTAT00000066634.1	0	0	0.00172616	0	0.00230144	0.0490371	0.656655	0.0358505	0.0302985	2.22779	0.0332131	0.00472243	0.363426	0.0870784	0	0.000666926	0	0.000889193	0.00201241	0	0.00111154	0.000830512	0.00148199	0	0	0	0	0	0	0	0	0	0	0	0	0	4.13562
ENSBTAG00000007049.4 ENSBTAT00000009270.2	0	0.0489123	0.203247	0	0.00961538	0.0607296	0.195997	0	0.0147898	2.18823	0	0	0.566972	0	0	0.00714286	0	0	0.0728926	0	0.0428571	0	0	0.376636	0	0	0.0625	0	0	0	0	0	0	0	0	0	4.19613
ENSBTAG00000020123.3 ENSBTAT00000026802.3	0	0	0	0	0	0	0	0	0	2.18182	0	0	0	0	0	0	0	0	0	0	0	0	0	0	0	0	0	0	0	0	0	0	0	0	0	0	4.3589
ENSBTAG00000018421.6 ENSBTAT00000083468.1	0	0.0284662	0	0.140805	0	0.0458333	0.0326765	0	0.430409	2.09823	0	0.238095	0.10387	0.0215686	0.0147059	0	0	0.237751	0	0.183333	0.126	0	0	0	0	0.00250704	0.00163249	0	0	0	0	0	0	0	0	0	4.22359
ENSBTAG00000003595.4 ENSBTAT00000004673.4	0	0	0	0	0	0	0	0	0	2.09643	0	0	0	0	0	0	0	0	0	0.303571	0	0	0	0	0	0	0	0	0	0	0	0	0	0	0	0	4.31335
ENSBTAG00000031679.3 ENSBTAT00000038453.4	0	0	0.00312621	0.001	0.00117739	0.12854	0	0.00139	0.00233853	2.08754	0	0	0	0	0	0.00122449	0	0.00114095	0.000364964	0	0.00468975	0	0.00462963	0	0	0	0	0	0	0	0	0	0	0	0	0	4.3507
ENSBTAG00000049973.1 ENSBTAT00000083905.1	0.0714286	0	0.115385	0	1.89867	0	0	0.123077	0.177938	2.08668	0	0.0714286	0.0541554	0.000287018	0.000146541	0.00105332	0.00206032	0.0239873	0.0347973	0.0400524	0.35119	0.568293	0.124368	0.217262	0	0	0	0	0	0	0	0	0	0	0	0	3.14539
ENSBTAG00000013136.6 ENSBTAT00000069375.1	0	0	0	0	0.0307765	0	0	0	0	2.06061	0.000197164	0.00055838	0	1.11616	1.0303	0.00131563	0.00372595	0.00589861	0.113536	0	0	0	0.00746783	0	0	0.194177	0	0	0	0	0	0	0	0	0	0	3.4771
ENSBTAG00000012366.4 ENSBTAT00000078309.1	0.0387735	0.0597099	0.0699467	0.133572	0.0222251	0.0369254	0.0299875	0.0842456	1.58672	2.02054	0.0203753	0.0310249	0.0356851	0.113344	0.185041	0.0527928	0.0900282	0.180236	0.188737	0.891411	0.690144	0.0120611	0.00799091	0.015332	0.0373772	0.0118724	0	0	0	0	0	0	0	0	0	0	3.19655
ENSBTAG00000016746.6 ENSBTAT00000068406.1	0	0	0	0	0	0	0	0	0	2	0	0	0	0	0	0	0	0	0	0	0	0	0	0	0	0	0	0	0	0	0	0	0	0	0	0	4.3589
ENSBTAG00000016004.6 ENSBTAT00000021303.6	0	0	0	0	0	0	0	0	0.714286	1.95238	0.666667	0	0	0	0	0	0	0	0	0	0	0	0	0	0	0	0	0	0	0	0	0	0	0	0	0	3.89171
ENSBTAG00000011274.6 ENSBTAT00000014978.6	0	0	0	0	0	0.0551415	0	0	0	1.94286	0	0	0	0	0	0	0	0	0	0.005245	0.0465327	0.0383208	0.0246032	0.00732601	0.0031746	0	0	0	0	0	0	0	0	0	0	0	4.35715
ENSBTAG00000054309.1 ENSBTAT00000075061.1	0	0	0	0	0	0	0	0	0	1.8619	0	0	0	0	0	0.0010844	0.00563229	0.353082	0.0075188	0.0027027	0.00142248	0	0	0	0	0	0	0	0	0	0	0	0	0	0	0	4.28156
ENSBTAG00000001423.6 ENSBTAT00000001866.6	0	0.00056865	0.00145453	0	0.000378621	0.00147145	0.0404711	0.0822893	0.0615828	1.85199	0.0459309	0.000166352	0.00049154	0.000858771	0.000759139	0.0141149	0.000350381	0	0.00118437	0.00122526	0.00163067	0.000583184	0	0.00242706	0.000452899	0	0	0	0	0	0	0	0	0	0	0	4.35136
ENSBTAG00000003491.5 ENSBTAT00000070381.1	0	0	0	0	0	0.052506	0	0	0	1.83382	0	0	0	0	0	0	0	0	0.282353	0.0617647	0	0	0	0	0	0	0	0	0	0	0	0	0	0	0	0	4.30544
ENSBTAG00000023258.3 ENSBTAT00000031637.3	0.0126882	0.144289	0.0329173	0.0321527	0.0658994	0.124155	0.0333949	0.0365424	0.702985	1.80251	0.0360375	0.00983519	0.0301393	0.144599	0	0.00122449	0	0.00127165	0	0.00978408	0.0242069	0	0.00146199	0	0	0	0	0	0	0	0	0	0	0	0	0	4.04518
ENSBTAG00000017629.6 ENSBTAT00000023445.6	0	0	0	0.255976	0.0637255	0	0	0	0.365675	1.77902	0	0	0.3125	0.00213904	0.0433714	0	0	0.0220588	0.170284	0.135417	0	0	0.0280581	0.023282	0	0	0	0	0	0	0	0	0	0	0	0	4.17325
ENSBTAG00000002419.3 ENSBTAT00000003140.3	0.00504266	0.142207	0.0494493	0.146197	0.0218885	0.144677	0.278839	0.0539886	0.0604467	1.70984	0.00704953	0.0377724	0.0482889	0.0592846	0.047098	0.111621	0.0787294	0.171607	0.0265332	0.178351	0.986234	0.143101	0.0224379	0.00415244	0.0052381	0.00367647	0	0	0	0	0	0	0	0	0	0	4.27972
ENSBTAG00000017976.6 ENSBTAT00000084558.1	0.00769231	0.0333333	0.0416667	0.0333333	0.35801	0.146429	0.271429	0.349248	0.63215	1.68664	0.562125	0.0166667	0.0101778	0.276037	0.010989	0.0384615	0.127159	0.105966	0	0.0175439	0	0	0.248333	0.0300752	0.105263	0	0	0	0	0	0	0	0	0	0	0	3.80942
ENSBTAG00000014847.6 ENSBTAT00000077214.1	0.00087882	0.00163313	0.00106344	0.00100304	0.0499549	0.00298309	0.00173691	0.00113101	1.52033	1.6848	0.0143498	0.00244266	0.000769175	0	0.0985611	0.311075	0.00372595	0.0088101	0.0143624	0.000203998	0.00202994	0	0.00746783	0.00122676	0	0.00250704	0.00163249	0	0	0	0	0	0	0	0	0	3.1363
ENSBTAG00000005863.6 ENSBTAT00000007704.6	0	0	0	0	0	0	0	0	0	1.65	0	0	0	0	0	0	0	0	0	0	0	0	0	0	0	0	0	0	0	0	0	0	0	0	0	0	4.3589
ENSBTAG00000053918.1 ENSBTAT00000083476.1	0.0720136	0.0335553	0.0283324	0.0237394	0.0165712	0.0899533	0.0629971	0.0408988	0.273924	1.64574	0.0229241	0.0214286	0.0165647	0.109904	0.0988967	0.00359091	0.0278086	0.229518	0.0444313	0.0137065	0.0487481	0	0.167853	0.000416667	0.0591285	0	0	0	0	0	0	0	0	0	0	0	4.27359
ENSBTAG00000047411.2 ENSBTAT00000064378.2	0	0	0	0	0	0	0	0	0.144792	1.64097	0	0	0	0	0	0	0	0	0	0	0	0	0	0	0	0	0	0	0	0	0	0	0	0	0	0	4.34192
ENSBTAG00000008004.4 ENSBTAT00000063771.2	0.000731212	0	0	0	0.0532108	0.0248604	0.0062151	0	0.285714	1.63991	0	0.00308858	0.001443	0.00036075	0.0321563	0.0429725	0.289646	0.0119555	0.0105601	0	0	0.0270035	0.0334187	0	0.00668896	0	0	0	0	0	0	0	0	0	0	0	4.23731
ENSBTAG00000009558.5 ENSBTAT00000012574.5	0.004158	0	0.00131699	0	0	0	0	0.169303	0.000146028	1.56511	0.000211149	0.00679227	0.000101346	0.00252235	0.00203866	0.00131781	0.00318194	0.000177771	0.000868687	0.00269651	0	0.000443066	0.000649351	0	0	0	0	0	0	0	0	0	0	0	0	0	4.33372
ENSBTAG00000018072.6 ENSBTAT00000075950.1	0	0	0	0.0666667	0	0	0	0	0	1.53176	0	0.00833333	0	0.05	0.684412	0	0	0	0.176197	0	0	0	0	0	0	0	0	0	0	0	0	0	0	0	0	0	3.94821
ENSBTAG00000010456.5 ENSBTAT00000013804.5	0.00641026	0	0	0.141999	0.0308442	0.0482826	0.0548063	0.0116279	0.0406148	1.52272	0.0168724	0.00300548	0.181487	0.291351	0.171853	0.191806	0.0158647	0.0264348	0.0924338	0.830775	0.100336	0.141369	1.33828	0.00122676	0.0722078	0.00983304	0.00163249	0	0	0	0	0	0	0	0	0	3.74615
ENSBTAG00000004863.6 ENSBTAT00000006392.6	0	0	0	0	0	0	0.0333333	0.394444	0.123584	1.46241	0.00777778	0.092037	0	0	0.00114286	0.402413	0	1.44182	0	0.0907407	0	0	0	0.0133333	0	0	0	0	0	0	0	0	0	0	0	0	2.9104
ENSBTAG00000010291.6 ENSBTAT00000013588.6	0	0	0	0	0	0	0	0	0	1.39286	0	0	0	0	0	0	0	0	0	0	0	0	0	0	0	0	0	0	0	0	0	0	0	0	0	0	4.3589
ENSBTAG00000033510.2 ENSBTAT00000001633.2	0.0118534	0.00546242	0.00453352	0.128919	0.117148	0.0381126	0.00442248	0.0551587	0.150659	1.38732	0.0279214	0.0341297	0.0323125	0.0918365	0.18528	0.0956366	0.0723559	0.132756	0.150121	0.187163	0.117368	0.0120611	0.0190681	0.0273986	0.0501601	0.0118724	0	0.000884173	0	0	0	0	0	0	0	0	4.26714
ENSBTAG00000004064.6 ENSBTAT00000068481.1	0.0263915	0.166967	0.00694444	0.181092	0.489751	0.0173502	0.00808348	0.0485659	0.616395	1.3826	0.0181159	0	0.0276622	0.0291471	0.208649	0.669815	0.159153	0.304348	0.000513423	0.0781356	0.527148	0	0.00217391	0.00635961	0.000384025	0	0	0	0	0	0	0	0	0	0	0	3.47719
ENSBTAG00000016338.6 ENSBTAT00000065435.2	0	0	0	0	0	0	0	0	0.363235	1.36107	0	0	0.0588992	0.0494916	0.162287	0.165959	0.00390479	0.0328824	0	0.466667	0	0.00101215	0	0.0222222	0.092033	0.5	0	0	0	0	0	0	0	0	0	0	3.97513
ENSBTAG00000010766.4 ENSBTAT00000014256.4	0	0	0	0	0.386999	0	0	0	0	1.32483	0	0	0	0	0.566521	0.0112554	0	0	0	0.26875	0.0321265	0	0.00344828	0	0.0612849	0.00732601	0	0	0	0	0	0	0	0	0	0	3.81273
ENSBTAG00000018912.6 ENSBTAT00000071013.1	0	0.0520833	0	0	0	0	0	0	0	1.25	0.00231481	0.275303	0	0.00574388	0.00549451	0.00203036	0.0446025	0.496405	0	0.00112613	0	0	0	0	0	0	0	0	0	0	0	0	0	0	0	0	3.96641
ENSBTAG00000001049.6 ENSBTAT00000001392.6	0	0	0	0	0	0.5	0.0034188	0.0100659	0	1.20363	0	0	0	0	0	0	0	0	0	0	0.001221	0	0	0	0	0	0	0	0	0	0	0	0	0	0	0	4.01333
ENSBTAG00000016813.6 ENSBTAT00000087342.1	0	0	0	0	0.333535	0	0	0	0.0962815	1.15332	0	0	0	0	0.501265	0.0112554	0.033991	0.00700579	0.128283	0.26875	0.0321265	0	0.00344828	0	0.0612849	0.00732601	0	0	0	0	0	0	0	0	0	0	3.78556
ENSBTAG00000014328.6 ENSBTAT00000019910.6	0	0	0	0	0	0	0	0.0470238	0	1.12487	0.0111961	0.0304608	0.0877294	0	0.0156746	0	0	0	0	0	0	0	0	0	0	0	0	0	0	0	0	0	0	0	0	0	4.3419
ENSBTAG00000031595.4 ENSBTAT00000068986.1	0.0267715	0.0281848	0.0141532	0.0923776	0.119907	0.0221207	0.000727564	0.0433111	0.14083	1.12436	0.00658748	0.00301688	0.00826376	0.0833917	0.16754	0.0900328	0.0364219	0.133924	0.135487	0.195129	0.115558	0.00101215	0.00665286	0.0355639	0.0560516	0.0106514	0	0.000884173	0	0	0	0	0	0	0	0	4.22081
ENSBTAG00000004211.3 ENSBTAT00000005522.3	0.0868207	0.0734896	0.00745033	0.0166375	0.0627497	0.0172959	0.00664022	0.0461435	0.537574	1.11319	0.00771619	0.0125884	0.00361348	0.00895404	0.019818	0.076268	0	0.154987	0.0564179	0.0427564	0.045408	0.0052521	0.0576733	0.0303429	0.0052381	0	0	0	0	0	0	0	0	0	0	0	3.89469
ENSBTAG00000015478.5 ENSBTAT00000020570.5	0	0	0	0	0	0	0	0	0	1.0955	0	0	0.00290508	0.000287018	0	0	0.000252589	0	0	0	0	0	0	0	0	0	0	0	0	0	0	0	0	0	0	0	4.35888
ENSBTAG00000052394.1 ENSBTAT00000077021.1	0	0	0	0	0.0138889	0	0.0902778	0	0	1.07783	0	0	0	0	0	0	0	0	0	0	0	0	0	0	0	0	0	0	0	0	0	0	0	0	0	0	4.34348
ENSBTAG00000011154.5 ENSBTAT00000084123.1	0	0	0	0	0	0	0	0	0	1.07667	0	0	0	0.364286	0	0	0.126667	0	0.154545	0	0.0428571	0	0	0	0	0	0	0	0	0	0	0	0	0	0	0	4.07194
ENSBTAG00000005403.4 ENSBTAT00000079138.1	0.364387	0.00164069	0	0	0.353346	0.0377493	0	0	0.00134819	1.04853	0	0.000449236	0	0.000814291	0	1	0	0.1	1	0	0	0	0	0.1	1	0	0	0	0	0	0	0	0	0	0	0	2.36397
ENSBTAG00000015879.6 ENSBTAT00000021105.6	0	0	0	0.161294	0	0.0548433	0	0	0.00321516	1.02083	0.00109322	0.138252	0.069126	0.0470085	0.0438531	0	0	0.875	0.4375	0	0	0	0	0	0	0	0	0	0	0	0	0	0	0	0	0	3.05808
ENSBTAG00000009939.6 ENSBTAT00000013112.6	0	0	0	0	0	0	0	0	0	1	0	0	0	0	0	0	0	0	0	0	0	0	0	0	0	0	0	0	0	0	0	0	0	0	0	0	4.3589
ENSBTAG00000048304.2 ENSBTAT00000063275.2	0	0	0	0	0	0	0	0	0	1	0	0	0	0	0	0	0	0.0384615	0	0	0	0	0	0	0	0	0	0	0	0	0	0	0	0	0	0	4.35567
ENSBTAG00000010427.6 ENSBTAT00000049612.3	0	0	0	0	0	0	0	0	0	1	0.5	0	0	0	0	0	0	0	0	0	0	0	0	0	0	0	0	0	0	0	0	0	0	0	0	0	3.87865
ENSBTAG00000040392.3 ENSBTAT00000010394.6	0.149343	0	0	0	0.0509402	0.0433443	0.0994369	0.00189934	0.933386	0.999752	0.0374233	0.0473456	0.00811359	0	0.0696848	0.0815751	0.038293	0.11693	0	0.448006	0.564972	0	0	0.0465247	0.126118	0	0	0	0	0	0	0	0	0	0	0	2.9366
ENSBTAG00000038124.2 ENSBTAT00000073572.1	0.00255102	0.00981912	0.00988595	0.0141156	0.00441408	0	0.00242131	0.0357143	0.265039	0.971237	0	0	0	0.000937004	0.00738847	0.00673759	0.0012103	0.0271482	0	0.00282885	0.182535	0	0	0	0.000384025	0.0263889	0	0	0	0	0	0	0	0	0	0	4.20323
ENSBTAG00000006648.6 ENSBTAT00000008737.6	0.214884	0.134016	0.000336527	0.0026275	0.000441704	0	0	0.00272958	0.00612017	0.960948	0.0021421	0.00317913	0.00236908	0.266667	0	0	0	0.000558363	0	0	0	0.000732942	0.000179824	0	0	0	0	0	0	0	0	0	0	0	0	0	4.08332
ENSBTAG00000004286.6 ENSBTAT00000043910.3	0	0	0	0	0	0	0.0276634	0	0	0.877655	0.00208333	0	0	0.00833333	0.000809061	0	0	0.0746648	0	0	0.104183	0	0	0	0	0	0	0	0	0	0	0	0	0	0	0	4.34168
ENSBTAG00000049268.1 ENSBTAT00000073364.1	0	0	0	0.00117509	0	0	0.000750751	0.000351	0.0405405	0.877371	0	0	0	0	0	0.0495495	0	0	0	0	0	0	0	0	0	0	0	0	0	0	0	0	0	0	0	0	4.34794
ENSBTAG00000011034.6 ENSBTAT00000014656.6	0.0576959	0.0857143	0.0514309	0.0656285	0.0085688	0	0.00037037	0	0.597391	0.864531	0.0438169	0.0408499	0.00555042	0.162998	0.753798	0.749277	0.162463	0.0550789	0.00676073	0.0690675	0.0319338	0.041832	0.147009	0.001	0	0	0	0	0	0	0	0	0	0	0	0	2.38725
ENSBTAG00000004272.5 ENSBTAT00000076068.1	0	0	0	0	0	0	0	0	0	0.852009	0	0	0	0	0.836538	0	0	0	0	0	0	0	0	0	0	0	0	0	0	0	0	0	0	0	0	0	3.0304
ENSBTAG00000016481.4 ENSBTAT00000067423.1	0.00638621	0.0041468	0.00559696	0.103564	0.117958	0.0386231	0.00246448	0.0535119	0.153295	0.841797	0.0122453	0.020408	0.0454475	0.121544	0.163948	0.102982	0.0629528	0.222044	0.13602	0.215958	0.12855	0.0120611	0.0137742	0.0313047	0.0505441	0.0143794	0.00163249	0.000884173	0	0	0	0	0	0	0	0	4.02934
ENSBTAG00000012845.4 ENSBTAT00000070908.1	0	0	0	0	0	0	0	0.333333	0	0.75	0	0	0	0	0	0	0	0	0	0	0	0	0	0	0	0	0	0	0	0	0	0	0	0	0	0	3.96832
ENSBTAG00000002527.6 ENSBTAT00000003278.5	0	0	0	0	0	0	0	0	0	0.736919	0	0	0	0	0	0.111111	0.0620155	0	0.00617284	0.00416667	0.147123	0	0.00529234	0	0.0052381	0	0	0	0	0	0	0	0	0	0	0	4.29744
ENSBTAG00000038490.3 ENSBTAT00000067315.1	0	0	0	0	0	0	0	0.0321068	0.270948	0.733488	0.0148148	0	0	0	0	0	0	0	0.00982615	0.00910364	0	0	0	0	0	0	0	0	0	0	0	0	0	0	0	0	4.07978
ENSBTAG00000021799.4 ENSBTAT00000072217.1	0.00941509	0	0.001874	0	0.0869757	0.00357495	0	0.00403226	0.206808	0.732655	0.0144642	0.0238095	0.0378063	0.207652	0.027425	0.0290126	0.00362319	0.0485677	0.0582143	0.0528424	0.0178989	0.00173611	0	0.00122676	0.0672207	0	0	0	0	0	0	0	0	0	0	0	4.05267
ENSBTAG00000050840.1 ENSBTAT00000022499.6	0.00586064	0.0159447	0.00453352	0.113502	0.12294	0.274587	0.000727564	0.0523809	0.150484	0.723983	0.0114486	0.027734	0.0315433	0.0918365	0.163948	0.210807	0.180147	0.125459	0.135707	0.194695	0.116921	0.00782164	0.00776274	0.0470196	0.052114	0.0106514	0	0.000884173	0	0	0	0	0	0	0	0	3.77726
ENSBTAG00000013483.4 ENSBTAT00000017928.3	0.00638621	0.0037903	0.00559696	0.0897688	0.112457	0.0343001	0.00246448	0.0518852	0.145318	0.721465	0.0118888	0.0179415	0.0282912	0.0903282	0.163948	0.0902876	0.0347263	0.125218	0.13463	0.194355	0.116921	0.00618681	0.00665286	0.0371673	0.052114	0.0131584	0.00163249	0.000884173	0	0	0	0	0	0	0	0	4.03143
ENSBTAG00000019805.5 ENSBTAT00000085540.1	0.00586064	0.00251367	0.00453352	0.103112	0.111294	0.0337344	0.000727564	0.0523809	0.146983	0.719766	0.0114486	0.020408	0.0315433	0.0918365	0.163948	0.0902876	0.0347263	0.125218	0.135707	0.194695	0.116921	0.00782164	0.00776274	0.0371673	0.052114	0.0106514	0	0.000884173	0	0	0	0	0	0	0	0	4.02355
ENSBTAG00000012228.3 ENSBTAT00000087006.1	0.00586064	0.00251367	0.00453352	0.103112	0.111294	0.0337344	0.000727564	0.0523809	0.146983	0.719766	0.0114486	0.020408	0.0315433	0.0918365	0.163948	0.0902876	0.0347263	0.125218	0.135707	0.194695	0.116921	0.00782164	0.00776274	0.0371673	0.052114	0.0106514	0	0.000884173	0	0	0	0	0	0	0	0	4.02355
ENSBTAG00000007079.3 ENSBTAT00000085174.1	0.00941509	0	0	0	0.0857983	0.00357495	0.00361681	0.00403226	0.104052	0.684076	0	0	0	0.0409852	0.00881755	0.0338954	0.00362319	0.045883	0.0577008	0.0225061	0.027199	0.00173611	0	0.00104058	0.0967025	0	0	0	0	0	0	0	0	0	0	0	4.26892
ENSBTAG00000026796.5 ENSBTAT00000076500.1	0.00941509	0	0	0	0.0857983	0.00357495	0	0.00403226	0.102154	0.684076	0	0	0	0.0409852	0.00881755	0.0276009	0.00362319	0.045883	0.0577008	0.00082713	0.015869	0.00173611	0	0	0.0672207	0	0	0	0	0	0	0	0	0	0	0	4.26871
ENSBTAG00000011038.5 ENSBTAT00000014661.3	0.00941509	0	0	0	0.0857983	0.00357495	0.000541126	0.00403226	0.316493	0.684076	0	0.000757576	0.00282231	0.0417916	0.00881755	0.0276009	0.00362319	0.045883	0.0577008	0.00082713	0.015869	0.00173611	0	0.00104058	0.0967025	0	0	0	0	0	0	0	0	0	0	0	3.91751
ENSBTAG00000053433.1 ENSBTAT00000086060.1	0.00586064	0.00251367	0.00453352	0.208005	0.109157	0.0337344	0.00795068	0.0523809	0.111831	0.677435	0.0468021	0.0376667	0.290803	0.0918365	0.163948	0.0902876	0.0318528	0.122803	0.135707	0.187163	0.116921	0.0120611	0.0116003	0.0261719	0.0501601	0.0118724	0	0.000884173	0	0	0	0	0	0	0	0	3.75051
ENSBTAG00000021106.3 ENSBTAT00000028116.3	0	0	0	0	0	0	0	0	0	0.675	0.15	0	0	0	0	0	0	0	0	0	0.527778	0	0	0	0	0	0	0	0	0	0	0	0	0	0	0	4.253
ENSBTAG00000015103.4 ENSBTAT00000020098.3	0	0	0	0	0	0	0.0475564	0	0	0.654762	0	0.0290526	0	0	0.4	0	0	0	0	0	0	0	0	0	0	0	0	0	0	0	0	0	0	0	0	0	3.68226
ENSBTAG00000020225.4 ENSBTAT00000084640.1	0.00586064	0.00251367	0.00453352	0.103112	0.107945	0.0337344	0.000727564	0.0523809	0.0918982	0.653431	0.0114486	0.020408	0.0315433	0.0918365	0.163948	0.0902876	0.0302233	0.121433	0.135707	0.187163	0.116921	0.0120611	0.0116003	0.0261719	0.0501601	0.0118724	0	0.000884173	0	0	0	0	0	0	0	0	3.9972
ENSBTAG00000007117.6 ENSBTAT00000074627.1	0.00346311	0	0	0.00304937	0.0957855	0.0195433	0.000371058	0.0130653	0.116311	0.630652	0.00658748	0	0.0021982	0.0660689	0.144912	0.0838775	0.023967	0.103521	0.103768	0.173754	0.115558	0	0.00407557	0.0221687	0.0351924	0.0118724	0	0.000884173	0	0	0	0	0	0	0	0	4.00263
ENSBTAG00000009850.4 ENSBTAT00000039003.3	0.00401066	0.0623388	0	0.012415	0.00598661	0.00625414	0.140292	0.0439178	0.0263274	0.622692	0.000100452	0.0288171	0.00209549	0.00565592	0.0107698	0.00225225	0.000846979	0.0195402	0.00509645	0.0176622	0.310168	0.0154498	0.00395257	0.00451917	0	0.00367647	0	0	0	0	0	0	0	0	0	0	4.23778
ENSBTAG00000008170.5 ENSBTAT00000086475.1	0	0	0	0	0.285714	0.285714	0.142857	0.428571	0	0.619048	0	0	0	0	0	0	0	0	0	0	0	0	0	0	0	0	0	0	0	0	0	0	0	0	0	0	3.0774
ENSBTAG00000000653.5 ENSBTAT00000000858.5	0	0	0	0	0	0	0	0	0	0.612882	0.00694444	0.0194105	0	0.0463966	0	0.0263946	0	0	0	0.0146396	0	0	0	0	0	0	0	0	0	0	0	0	0	0	0	0	4.34152
ENSBTAG00000048265.2 ENSBTAT00000076076.1	0.00586064	0.00251367	0.00453352	0.103112	0.105096	0.0337344	0.000727564	0.0523809	0.0450297	0.59699	0.0114486	0.020408	0.0315433	0.0918365	0.163948	0.0902876	0.0263919	0.118212	0.135707	0.187163	0.116921	0.0120611	0.0116003	0.0261719	0.0501601	0.0118724	0	0.000884173	0	0	0	0	0	0	0	0	3.93472
ENSBTAG00000014078.5 ENSBTAT00000018719.5	0.139954	0.00160648	0.0181858	0.0227186	0.278719	0.0487204	0.00709387	0.0279875	0.0786685	0.593388	0	0.00301688	0.00963363	0.0109674	0.0583979	0.223461	0.284676	0.0350303	0.042509	0.107223	0.197103	0	0.00360937	0.025306	0.0500116	0.0207554	0	0.000884173	0	0	0	0	0	0	0	0	3.44722
ENSBTAG00000013730.5 ENSBTAT00000018258.5	0.0085112	0.0266937	0.00227273	0.0353224	0.0169231	0.00854798	0.00369492	0.0336731	0.0283567	0.593089	0.0513065	0.0172531	0.207065	0.00454545	0.125738	0.0377279	0.00625353	0.0161805	0.0232314	0	0.000447447	0	0.00746783	0.00122676	0	0	0	0	0	0	0	0	0	0	0	0	4.05694
ENSBTAG00000048826.1 ENSBTAT00000076046.1	0.255276	0.184572	0.0308876	0.310241	0.0440437	0.0481217	0.159011	0.483526	0.00648484	0.553522	0.144602	0.0596967	0.0533339	0.0545352	0.0107775	0.0299664	0.450632	0.0796443	0.0264187	0.0391211	0.07287	0.0131508	0.0432716	0.00331086	0.00173802	0.00108147	0	0	0	0	0	0	0	0	0	0	2.42202
ENSBTAG00000012260.6 ENSBTAT00000075243.1	0	0.252435	0.00404174	0	0.0164809	0	0.0554237	0.00240354	0.0760567	0.549517	0	0	0	0.0121086	0.0553676	0.106521	0.0208247	0.0569017	0.0407972	0.112842	0.190569	0	0.00360937	0.0252852	0.0455802	0.0195344	0	0.000884173	0	0	0	0	0	0	0	0	3.83762
ENSBTAG00000031693.3 ENSBTAT00000044934.3	0	0.000591716	0	0	0.00254697	0.000787748	0.144497	0.00148433	0.142857	0.54768	0	0.00575415	0.0399218	0.000927237	0.000441678	0	0.0119708	0.000403626	0.20177	0.0962571	0.201597	0.00127194	0	0.504425	0	0	0	0	0	0	0	0	0	0	0	0	3.84876
ENSBTAG00000003162.6 ENSBTAT00000084653.1	0.0372547	0.00251367	0.0161081	0.0899698	0	0.069954	0.000727564	0.0502364	0.0426698	0.547275	0.00825189	0.0445071	0.0426728	0.0918365	0.119467	0.025633	0.0263919	0.140393	0.136585	0.162287	0.087411	0.0120611	0.00799091	0.0273986	0.0501601	0.0118724	0	0	0	0	0	0	0	0	0	0	3.96721
ENSBTAG00000008190.5 ENSBTAT00000010773.5	0	0	0	0	0	0	0	0	0	0.544231	0	0	0	0	0	0	0	0	0	0	0	0	0	0	0	0	0	0	0	0	0	0	0	0	0	0	4.3589
ENSBTAG00000015854.6 ENSBTAT00000021074.6	0	0	0	0	0	0.00396825	0	0	0	0.535668	0	0	0	0	0	0	0	0	0	0	0	0	0	0	0	0	0	0	0	0	0	0	0	0	0	0	4.35878
ENSBTAG00000046026.2 ENSBTAT00000069250.1	0	0	0	0	0	0	0	0.0183333	0.0229167	0.524427	0	0	0	0	0	0	0	0	0.00982615	0.00910364	0	0	0	0	0	0	0	0	0	0	0	0	0	0	0	0	4.35174
ENSBTAG00000020079.6 ENSBTAT00000071880.1	0	0	0	0	0	0	0	0	0	0.5	0	0	0	0	0	0	0	0	0	0	0	0	0	0	0	0	0	0	0	0	0	0	0	0	0	0	4.3589
ENSBTAG00000020564.6 ENSBTAT00000052851.3	0	0	0	0	0.0166667	0.0216014	0.0505515	0	0.0378788	0.469361	0	0	0	0	0	0	0	0.0296021	0.12056	0.0605006	0.0156691	0	0.0310424	0	0	0	0	0	0	0	0	0	0	0	0	0	4.17133
ENSBTAG00000017294.6 ENSBTAT00000078470.1	0	0	0	0	0	0	0	0	0	0.466667	0	0	0	0	0	0	0	0	0	0	0	0	0	0	0	0	0	0	0	0	0	0	0	0	0	0	4.3589
ENSBTAG00000039782.3 ENSBTAT00000078333.1	0	0	0	0	0	0	0	0	0	0.464286	0	0	0	0	0	0	0	0	0	0	0	0	0	0	0	0	0	0	0	0	0	0	0	0	0	0	4.3589
ENSBTAG00000053376.1 ENSBTAT00000078856.1	0	0	0	0	0	0	0	0	0	0.459028	0	0	0	0	0	0	0	0	0	0	0	0	0	0	0	0	0	0	0	0	0	0	0	0	0	0	4.3589
ENSBTAG00000021726.5 ENSBTAT00000073803.1	0	0	0	0	0.0415573	0	0	0	0	0.443116	0	0	0	0	0	0.228565	0	0.00700579	0	0	0	0	0	0	0	0	0	0	0	0	0	0	0	0	0	0	3.84306
ENSBTAG00000021819.5 ENSBTAT00000029080.5	0	0	0	0	0	0	0	0	0	0.42619	0	0	0	0	0	0.02	0	0	0	0	0	0	0	0	0	0	0	0	0	0	0	0	0	0	0	0	4.3541
ENSBTAG00000008708.6 ENSBTAT00000011475.6	0	0	0	0	0.147084	0.126592	0.0055589	0.00336684	0	0.416808	0	0	0	0.00274096	0.00793651	0.0102041	0.0714286	0	0	0.0178571	0	0	0	0	0	0	0	0	0	0	0	0	0	0	0	0	3.92078
ENSBTAG00000026779.3 ENSBTAT00000038266.3	0	0.0181102	0	0	0.0396929	0	0.102201	0.00679354	0.0783952	0.416565	0.0120516	0.0177319	0	0.0383637	0.0894201	0.191322	0.0727318	0.0908097	0.135729	0.182836	0.197373	0	0.0346518	0.0252852	0.0455802	0.0195344	0	0.000884173	0	0	0	0	0	0	0	0	3.48461
ENSBTAG00000030170.3 ENSBTAT00000081279.1	0	0	0	0	0.145804	0.0222222	0.0196078	0.0462963	0.0277778	0.413889	0	0	0	0	0	0	0	0.00114095	0.000364964	0	0.328419	0.148718	0	0	0	0	0	0	0	0	0	0	0	0	0	0	4.08103
ENSBTAG00000002985.5 ENSBTAT00000056280.2	0	0	0	0	0	0	0	0	0	0.40293	0	0	0	0	0	0	0	0	0	0	0	0	0	0	0	0	0	0	0	0	0	0	0	0	0	0	4.3589
ENSBTAG00000002458.6 ENSBTAT00000086130.1	0	0	0	0	0	0	0	0	0	0.358974	0	0	0	0	0	0	0	0	0	0	0	0	0	0	0	0	0	0	0	0	0	0	0	0	0	0	4.3589
ENSBTAG00000015534.5 ENSBTAT00000020640.5	0	0	0	0	0	0	0	0	0	0.351852	0	0	0	0.000783463	0	0	0	0	0	0	0	0	0	0	0	0	0	0	0	0	0	0	0	0	0	0	4.35889
ENSBTAG00000054721.1 ENSBTAT00000076047.1	0	0.0154356	0	0	0	0	0	0	0.0838836	0.343568	0	0	0.000765635	0.00313586	0	0	0	0.119939	0	0	0	0	0	0	0	0	0	0	0	0	0	0	0	0	0	0	4.0091
ENSBTAG00000006960.5 ENSBTAT00000009148.4	0	0.0295831	0.0105769	0.00268994	0.00393055	0.0024174	0	0	0.318557	0.318949	0.0135531	0.00244266	0.00615884	0	0	0.00131563	0.0057952	0.0518636	0.0139007	0	0.000999837	0	0.00746783	0	0	0	0	0	0	0	0	0	0	0	0	0	2.97648
ENSBTAG00000010422.6 ENSBTAT00000075725.1	0	0	0	0	0	0	0	0	0	0.312671	0	0	0	0	0	0	0.0781676	0	0	0	0	0	0	0	0	0	0	0	0	0	0	0	0	0	0	0	4.22577
ENSBTAG00000015818.6 ENSBTAT00000049622.4	0	0.00590716	0	0.00498918	0.00762734	0	0.00108604	0.000327709	0.0329788	0.310448	0.000135135	0.00293915	0.00361348	0.00340687	0.0152323	0.0154615	0	0.0541639	0	0.0137065	0.0350263	0	0	0.000416667	0	0	0	0	0	0	0	0	0	0	0	0	4.27439
ENSBTAG00000048029.2 ENSBTAT00000021014.6	0	0.00590716	0	0.00498918	0.00762734	0	0.00108604	0.000327709	0.0329788	0.310448	0.000135135	0.00293915	0.00361348	0.00340687	0.0152323	0.0154615	0	0.0541639	0	0.0137065	0.0350263	0	0	0.000416667	0	0	0	0	0	0	0	0	0	0	0	0	4.27439
ENSBTAG00000034347.4 ENSBTAT00000048660.4	0.000976431	0	0	0.00282499	0.0256813	0.0188311	0.000371058	0.0161995	0.0959997	0.297784	0.000901321	0	0.00255102	0.0461995	0.00536968	0.0206364	0.00260417	0.0236108	0.00168306	0.0485555	0.0181144	0	0	0.0178571	0.00595238	0	0	0	0	0	0	0	0	0	0	0	4.07437
ENSBTAG00000003289.4 ENSBTAT00000004257.4	0	0	0	0	0	0	0	0	0	0.294118	0	0	0	0	0	0	0	0	0	0	0	0	0	0	0	0	0	0	0	0	0	0	0	0	0	0	4.3589
ENSBTAG00000017132.5 ENSBTAT00000022771.5	0	0	0	0	0	0	0	0	0.176765	0.279837	0	0	0	0	0.0911776	0.144343	0	0.0203029	0.0210507	0.222811	0.25625	0	0	0.0365813	0.0760784	0.0310413	0.00163249	0	0	0	0	0	0	0	0	0	2.73937
ENSBTAG00000000405.5 ENSBTAT00000000519.5	0	0	0	0	0	0	0	0.0217391	0	0.26087	0	0	0	0	0	0	0	0	0	0	0	0	0	0	0	0	0	0	0	0	0	0	0	0	0	0	4.34375
ENSBTAG00000021746.5 ENSBTAT00000028988.5	0	0	0	0	0	0	0	0	0	0.253968	0	0	0	0	0	0	0	0	0	0	0	0	0	0	0	0	0	0	0	0	0	0	0	0	0	0	4.3589
ENSBTAG00000005371.4 ENSBTAT00000070574.1	0.027139	0.103101	0.109718	0.148214	0.0439846	0	0.0554237	0	0	0.251439	0	0	0.000769175	0.00114117	0	0.000187266	0.00147401	0.0344263	0.000513423	0	0.00233691	0	0	0.00122676	0.000384025	0	0	0	0	0	0	0	0	0	0	0	3.269
ENSBTAG00000005379.5 ENSBTAT00000007078.5	0	0	0	0	0	0	0	0	0	0.25	0	0	0	0	0	0	0	0	0	0	0	0	0	0	0	0	0	0	0	0	0	0	0	0	0	0	4.3589
ENSBTAG00000020355.6 ENSBTAT00000077353.1	0	0	0	0	0	0	0	0	0	0.25	0	0	0	0	0	0	0	0	0	0	0	0	0	0	0	0	0	0	0	0	0	0	0	0	0	0	4.3589
ENSBTAG00000011944.6 ENSBTAT00000015850.6	0	0	0	0	0	0	0	0	0	0.25	0	0	0	0	0	0	0	0	0	0	0	0	0	0	0	0	0	0	0	0	0	0	0	0	0	0	4.3589
ENSBTAG00000052068.1 ENSBTAT00000068401.1	0	0	0	0	0	0	0	0	0.0026777	0.238844	0	0	0	0	0	0	0	0	0	0	0	0.00983019	0.0476216	0.00931602	0.0401219	0.127729	0	0	0	0	0	0	0	0	0	0	4.35863
ENSBTAG00000011339.5 ENSBTAT00000036067.4	0.0555556	0.00163313	0	0.00045208	0.0393303	0	0.00173691	0	0.00393399	0.236907	0	0	0	0	0	0	0	0.00127165	0.000313283	0	0.00158249	0	0	0	0	0.00250704	0	0	0	0	0	0	0	0	0	0	4.1938
ENSBTAG00000053747.1 ENSBTAT00000069961.1	0	0	0	0	0	0	0	0	0	0.222222	0	0	0	0	0	0	0	0	0	0	0	0	0	0	0	0	0	0	0	0	0	0	0	0	0	0	4.3589
ENSBTAG00000049122.1 ENSBTAT00000080845.1	0.00163447	0	0	0	0.0130517	0.0436692	0.0371697	0	0.00699301	0.222222	0	0.000757576	0.001443	0.000806383	0.0218114	0.0301701	0.00393174	0.00810939	0.00118119	0	0	0.0270035	0.0334187	0	0.00668896	0	0	0	0	0	0	0	0	0	0	0	4.19469
ENSBTAG00000000580.4 ENSBTAT00000087233.1	0.00539452	0.0254421	0	0	0.00437318	0.00063857	0	0.0248804	0.195662	0.208424	0	0	0.00578617	0	0.191342	0.202785	0	0.0108314	0.000878386	0	0.00202994	0	0	0.00122676	0	0	0	0	0	0	0	0	0	0	0	0	2.10307
ENSBTAG00000004035.7 ENSBTAT00000085601.1	0	0.0240414	0	0	0.00264115	0.00118417	0.0964345	0.0887369	0.000725847	0.201035	0.0145769	0.0177319	0	0.0367617	0.0501891	0.0835767	0.0623281	0.0531015	0.136094	0.164279	0.145985	0	0.0310424	0.0252852	0.0451962	0.0195344	0	0	0	0	0	0	0	0	0	0	2.55458
ENSBTAG00000018383.6 ENSBTAT00000024464.6	0	0	0	0	0	0	0	0	0	0.166667	0	0	0	0	0	0	0	0	0	0	0	0	0	0	0	0	0	0	0	0	0	0	0	0	0	0	4.3589
ENSBTAG00000001187.4 ENSBTAT00000001573.4	0	0	0	0	0	0	0	0	0	0.166667	0	0	0	0	0	0	0	0	0	0	0	0	0	0	0	0	0	0	0	0	0	0	0	0	0	0	4.3589
ENSBTAG00000003609.4 ENSBTAT00000004701.4	0	0	0	0	0.00264115	0	0.0811342	0.00540354	0	0.165993	0.0120516	0.0177319	0	0.0367617	0.0501891	0.0835767	0.0623281	0.0395626	0.135729	0.1372	0.0724609	0	0.0310424	0.0252852	0.0451962	0.0195344	0	0	0	0	0	0	0	0	0	0	2.40195
ENSBTAG00000019265.5 ENSBTAT00000025652.5	0	0	0	0	0	0	0	0	0.0553221	0.14555	0	0	0	0	0	0	0	0	0	0	0	0	0	0	0	0	0	0	0	0	0	0	0	0	0	0	4.06468
ENSBTAG00000052371.1 ENSBTAT00000078778.1	0	0	0	0	0	0	0	0	0	0.133782	0.1	0	0.0070922	0.0212766	0.0171569	0.0248217	0	0	0	0	0	0	0	0	0	0	0	0	0	0	0	0	0	0	0	0	3.37506
ENSBTAG00000055309.1 ENSBTAT00000067263.1	0	0	0	0.010101	0	0.0791246	0	0.0117777	0	0.122406	0	0.0031348	0.0301587	0.059707	0	0	0.0351648	0.0232448	0	0	0	0.00961538	0	0	0	0	0	0	0	0	0	0	0	0	0	0	3.2206
ENSBTAG00000015513.5 ENSBTAT00000067175.1	0	0	0	0	0	0	0	0	0	0.113529	0.1	0	0	0	0	0	0	0	0	0	0	0	0	0	0	0	0	0	0	0	0	0	0	0	0	0	3.20406
ENSBTAG00000007825.6 ENSBTAT00000066478.1	0	0	0	0	0	0	0	0	0	0.1	0	0	0	0	0	0	0	0	0	0	0	0	0	0	0	0	0	0	0	0	0	0	0	0	0	0	4.3589
ENSBTAG00000037986.3 ENSBTAT00000054367.3	0.00228375	0	0	0	0.0025641	0.0266667	0	0.0168998	0.00961538	0.1	0	0.0633741	0.000101346	0.000221202	0	0.0043376	0.00972004	0.000177771	0.00038801	0.0108108	0	0.000443066	0	0	0	0	0	0	0	0	0	0	0	0	0	0	3.53504
ENSBTAG00000009788.5 ENSBTAT00000080160.1	0	0	0	0	0	0	0	0.000541126	0.00529012	0.0975299	0.0116001	0	0	0	0	0	0	0.0104389	0.00462491	0	0	0	0.00940647	0.0069991	0	0	0	0	0	0	0	0	0	0	0	0	4.30071
ENSBTAG00000038849.3 ENSBTAT00000084161.1	0.00087882	0.00163313	0.00106344	0.00045208	0.00229059	0.0315408	0.00173691	0.00113101	0.00250763	0.0931069	0.000796701	0	0.0116132	0.0307109	0	0.000187266	0	0.0027808	0.00119167	0.000731425	0.000447447	0	0	0.00122676	0.000384025	0.00250704	0.00163249	0	0	0	0	0	0	0	0	0	3.93855
ENSBTAG00000046193.2 ENSBTAT00000069260.1	0	0	0	0.00532801	0.00554401	0	0	0	0	0.0765155	0	0.00185529	0.0019305	0.00409609	0.00720518	0.00306235	0	0.0195009	0	0.0323625	0.00723665	0	0	0	0	0	0	0	0	0	0	0	0	0	0	0	3.90262
ENSBTAG00000039080.3 ENSBTAT00000075984.1	0	0	0	0	0	0	0	0	0	0.0694444	0	0	0	0	0	0	0	0	0	0	0	0	0	0	0	0	0	0	0	0	0	0	0	0	0	0	4.3589
ENSBTAG00000020041.6 ENSBTAT00000063540.2	0	0	0	0	0	0	0	0	0	0.0689655	0	0	0	0	0	0	0	0	0	0	0	0	0	0	0	0	0	0	0	0	0	0	0	0	0	0	4.3589
ENSBTAG00000052241.1 ENSBTAT00000085130.1	0	0	0	0	0	0	0	0	0	0.0391991	0	0	0	0	0	0	0	0	0	0	0	0	0	0	0	0	0	0	0	0	0	0	0	0	0	0	4.3589
ENSBTAG00000055273.1 ENSBTAT00000072240.1	0	0	0	0	0	0	0	0	0	0.0299107	0	0	0	0	0	0	0	0	0	0	0	0	0	0	0	0	0	0	0	0	0	0	0	0	0	0	4.3589
ENSBTAG00000001902.6 ENSBTAT00000002475.6	0.00524691	0	0	0	0	0	0	0	0.00833333	0.0222222	0	0	0	0	0	0	0	0	0	0	0	0	0	0	0	0	0	0	0	0	0	0	0	0	0	0	3.98146
ENSBTAG00000000197.4 ENSBTAT00000000230.4	0	0	0	0	0	0	0	0	0	0.0166667	0	0	0	0	0	0	0	0	0	0	0	0	0	0	0	0	0	0	0	0	0	0	0	0	0	0	4.3589
ENSBTAG00000021065.3 ENSBTAT00000075709.1	0	0	0	0	0	0	0	0	0	0.0147059	0	0	0	0	0	0	0	0	0	0	0	0	0	0	0	0	0	0	0	0	0	0	0	0	0	0	4.3589
ENSBTAG00000047608.2 ENSBTAT00000081219.1	0	0	0	0	0	0	0	0	0	0.0142857	0	0	0	0	0	0	0.00233645	0	0	0	0	0	0	0	0	0	0	0	0	0	0	0	0	0	0	0	4.30093
ENSBTAG00000017969.6 ENSBTAT00000084636.1	0	0	0	0	0	0	0	0	0	0.0125641	0	0	0	0.00728745	0	0	0	0	0	0	0	0	0	0	0	0	0	0	0	0	0	0	0	0	0	0	3.74192
ENSBTAG00000052230.1 ENSBTAT00000078979.1	0	0	0	0	0	0	0	0	0	0.000972222	0	0	0	0	0	0	0	0	0	0	0	0.000816327	0	0	0	0	0	0	0	0	0	0	0	0	0	0	4.3589

## Sheet: pp-targets input2
target_seq	1	2	3	4	5	6	7	8	9	10	11	12	13	14	15	16	17	18	19	20	21	22	23	24	25	26	27	28	29	30	31	32	33	34	35	36	Z-score (p<=0.05 for Z>=1.96)
ENSBTAG00000014482.4 ENSBTAT00000079520.1	0	0.642857	4.78628	152.762	23.2615	58.6345	84.3064	2778.58	11198.5	164892	430.343	0.428571	3.12963	101.251	0	0	0	0	1.76667	1.15476	29.5244	0	11.6667	43.0556	562.222	0	0	0	0	0	0	0	0	0	0	0	4.34856
ENSBTAG00000012592.6 ENSBTAT00000016715.6	7.86407	173.842	28.9252	219.996	378.296	5350.71	1304.09	3802.49	8045.17	144656	1237.17	767.444	323.43	5.96739	48.4531	49.0897	2.36606	5.73565	4.86308	6.04201	60.9846	15.3707	59.6338	159.611	507.307	1.39214	0.00514323	0	0	0	0	0	0	0	0	0	4.34924
ENSBTAG00000021211.5 ENSBTAT00000079584.1	4582.23	707.429	2896.49	31987.6	4283.67	4361.51	4771.68	15460.3	14519.2	90994.6	2304.95	1000.37	3361.77	754.87	911.58	236.137	109.403	64.4755	80.6907	269.948	42.0511	52.9595	178.881	8.09667	2.76667	0.720525	0.00308642	0	0	0	0	0	0	0	0	0	4.04639
ENSBTAG00000014272.5 ENSBTAT00000076678.1	1.24587	3.03299	7.08001	7.99692	26.4838	188.445	617.843	8591.95	22346.2	49972.9	363.43	1.26039	1.17677	4.46201	2.01171	1.05698	0.170972	0.228046	0.364187	0.833779	2.01403	1.37697	0.895379	0.497623	0.30384	4.63232	0.00904762	0	0	0.00277778	0	0	0	0	0	0	3.92312
ENSBTAG00000033535.4 ENSBTAT00000008602.4	12.0032	171.106	342.335	270.43	179.694	897.845	2900.09	2687.34	5544.35	45644.8	463.587	286.775	252.979	198.99	265.213	1469.5	25.0325	150.265	164.882	353.874	3054.91	59.5466	77.7045	56.7349	479.365	0.270404	0	0	0	0	0	0	0	0	0	0	4.31864
ENSBTAG00000014224.6 ENSBTAT00000081884.1	6.29623	11.1127	6.3508	38.5159	33.9948	1.35344	12.7529	1368.06	24953.7	45479.3	519.099	298.929	354.724	597.941	1328.42	817.53	11.2835	1409.85	36.939	478.584	783.209	3.18695	19.858	15.6322	2.13833	1.95963	0.0100242	0	0	0	0	0	0	0	0	0	3.79985
ENSBTAG00000027425.5 ENSBTAT00000070115.1	88.946	46.3433	106.67	562.236	67.8012	197.889	469.442	876.051	3967.79	45030.4	724.509	125.423	248.351	356.298	155.861	80.1524	398.312	53.6167	77.7101	203.317	147.713	32.1119	11.25	7.93333	234.067	0	0	0	0	0	0	0	0	0	0	0	4.34282
ENSBTAG00000053945.1 ENSBTAT00000072371.1	0.325816	0.993365	1.70876	2.90815	4.05166	131.547	17.1688	503.013	1662.83	43335.1	1029.37	471.843	6.06803	0.412097	0.525204	0.896213	0.227803	3.5539	1.9466	0.567125	0.206147	1.5352	0.471695	0.687104	22.0685	0.44813	0.0024622	0	0	0	0	0	0	0	0	0	4.35454
ENSBTAG00000052766.1 ENSBTAT00000085047.1	0.215586	0.0509209	0.249508	5.18224	6.11402	134.187	39.4453	502.965	1661.21	43297.8	1023.92	456.596	3.74951	0.190454	1.81731	0.260508	0.391213	0.342215	0.164506	0.0691268	0.0698855	0.226951	0.440567	0.823228	21.7249	0.00686578	0	0.0010928	0.000513915	0	0	0	0	0	0	0	4.35456
ENSBTAG00000055031.1 ENSBTAT00000079996.1	0.0214085	0.0441559	0.0527735	0.491815	1.72186	1.89575	453.563	72.0773	419.693	22778.2	20.2952	2.29045	0.569554	26.1318	2.12946	0.100292	0.788442	0.327137	1.14893	2.62995	4.99225	0.275843	0.727242	4.63202	0.156314	0.00653906	0	0	0	0	0	0	0	0	0	0	4.35741
ENSBTAG00000012577.5 ENSBTAT00000016697.5	0	0	0.10119	2.98116	0.137987	4.06521	0.551948	45.0339	1615.51	22621.4	14.9058	0	0	0	0.0222222	0.00289855	0.030303	0.00395257	0.544158	18.7384	152.558	17.0903	4.56806	123.145	0	0	0	0	0	0	0	0	0	0	0	0	4.34783
ENSBTAG00000008401.6 ENSBTAT00000077870.1	0	0.125385	15.1325	0.75	98.8388	974.002	30.2651	1.65781	361.541	19476.7	4.68388	0.002331	0.0982955	0.143538	2.41967	0.666578	0.0811632	0.344809	0.496194	3.66161	3.25377	0.0922619	0.00116242	0.432822	26.6848	0	0	0	0	0.00277778	0	0	0	0	0	0	4.35298
ENSBTAG00000053987.1 ENSBTAT00000081758.1	19.5523	1.02009	2.11012	72.6521	60.5099	80.0045	252.883	159.206	1489.7	16884.9	92.7137	0.156389	0.0647045	0.154559	0.19336	0.742442	2.98318	8.99094	367.418	2.12006	0.545922	8.09604	0.0810998	0.689442	0.0796278	1.53918	0.0026245	0	0	0	0	0	0	0	0	0	4.34175
ENSBTAG00000022013.4 ENSBTAT00000029363.4	0	0	0	0	0	10	65	135	1616	13332.5	6.09743	0.0270356	0.010199	12.0034	0.0215405	0.901409	0.00042517	0.00126689	6.02052	0.160021	0.211081	28.0527	0.00793651	0.00961538	0.346244	0.0598291	0	0	0	0	0	0	0	0	0	0	4.32711
ENSBTAG00000051704.1 ENSBTAT00000070259.1	1.78664	0.139877	0.575273	0.0536307	0.48032	1.47031	11.8815	293.653	944.858	12632.3	76.3173	1.63943	0.144134	0.166004	0.032114	0.0458972	0.219282	1.66709	0.134223	1.90124	3.3255	6.15177	82.2367	0.111202	0.0105593	0	0	0	0	0	0	0	0	0	0	0	4.346
ENSBTAG00000019049.6 ENSBTAT00000077082.1	213.502	0.615806	1.16693	0.785856	5.17066	50.637	92.3818	862.26	6102.48	11388.1	250.398	207.835	0.25	5.64628	0.0026738	0.0434174	0.845059	1.33485	6.33369	51.5069	90.8851	0	0.244444	1.89469	0.0611111	0	0	0	0	0	0	0	0	0	0	0	3.81563
ENSBTAG00000021263.6 ENSBTAT00000002785.6	14.5155	21.7501	2.66517	8.62735	3.37254	10.0135	16.0027	373.489	2399.64	11361.8	93.4585	22.1686	21.3725	24.2356	3.65931	3.3659	0.120147	9.63199	0.156748	0.792609	4.01179	0.161642	2.38377	14.3519	95.2009	0.526973	0	0	0	0	0	0	0	0	0	0	4.26296
ENSBTAG00000013718.6 ENSBTAT00000087434.1	0	7	12	249.774	8	83.1667	17.5	314.087	1111.62	10144.4	126.75	81.2687	0.760519	6.64516	5.54519	0.00262428	0.0205905	1.375	14.1457	4.2127	1.50343	0.000404858	0.036693	0.83041	0.806957	0.17378	0	0	0	0	0	0	0	0	0	0	4.33166
ENSBTAG00000010018.5 ENSBTAT00000079189.1	0.378583	0.701445	7.08091	30.6436	82.4803	168.946	390.775	606.159	1072.38	9757.88	237.019	484.251	1951.54	286.856	712.517	42.0731	29.4416	1.5956	17.6754	282.576	398.485	3.69418	7.74009	1.43304	38.1977	0.200932	0.194515	0.263889	0.00438596	0	0	0	0	0	0	0	4.25136
ENSBTAG00000001133.6 ENSBTAT00000063788.2	9.10898	0.813987	3.08137	5.01998	10.4831	24.0441	119.671	509.868	4547.88	9703.01	92.6217	20.1054	0.323293	4.86723	56.3192	4.69514	12.923	29.6387	18.7458	7.35996	16.8757	0.273988	1.89515	2.82678	72.1546	8.81567	0	0	0	0	0	0	0	0	0	0	3.9298
ENSBTAG00000051982.1 ENSBTAT00000082295.1	77.5806	0.681036	0.837127	11.3043	9.91151	170.125	17.5138	308.93	415.274	9475.73	78.1923	0.702741	29.7653	19.3306	0.28125	0.118069	0.09375	1.29497	0.628521	1.93414	59.1941	5.30792	23.4643	310.906	34.0194	5.04465	0	0	0	0	0	0	0	0	0	0	4.35265
ENSBTAG00000015098.5 ENSBTAT00000074576.1	4.86106	4.25491	2.00106	20.915	46.5752	32.0888	137.061	292.65	518.623	8503.65	109.006	202.207	7.89298	13.5115	20.6891	468.398	0.0485476	0.0574018	0.45317	0.996924	1.38038	31.5712	12.7585	0.999292	30.9271	0.238523	0.149872	0	0	0	0	0	0	0	0	0	4.34392
ENSBTAG00000051936.1 ENSBTAT00000074137.1	11.1529	8.69736	2.26375	34.4849	45.4281	167.933	502.216	112.341	934.038	8246.41	194.884	416.098	2895.8	7.05592	14.9338	265.236	8.2768	5.06108	20.9503	38.321	5.66515	0.780809	1.66085	8.13831	0.479633	6.29506	0.0813599	0	0	0	0	0	0	0	0	0	4.09035
ENSBTAG00000040169.3 ENSBTAT00000044684.4	1.00101	0.00120773	0.0464069	1.12039	27.7789	3.79983	3.01852	10.4421	131.748	7851.45	0	0.583333	0.0600251	0.231231	10.6098	0.419897	1.59259	1.75	0	0	0.5	11.3111	584.333	16.3528	0	12.1833	0	0	0	0	0	0	0	0	0	0	4.35829
ENSBTAG00000053150.1 ENSBTAT00000067566.1	127.587	146.271	478.822	1005.21	262.236	87.8152	223.99	2571.97	3400	7799.02	136.529	65.5825	30.49	28.5954	179.806	140.31	17.5365	2.31641	2.18069	2.40165	1.15287	4.08295	0.3625	0.1875	0.25	2.8125	0.25	0	0	0	0	0	0	0	0	0	3.81826
ENSBTAG00000006221.6 ENSBTAT00000008168.6	0.000305018	0.0516751	0.144103	0.142857	10.3022	0.778031	3.40776	161.137	249.739	7680.87	1.37037	0.120836	3.15923	2.44717	6.31068	318.2	6.31757	4.84961	0.0804473	0.0855514	3.73311	26.9685	493.4	0.298832	0.00464634	0	0.0260417	0.000639774	0	0	0	0	0	0	0	0	4.35267
ENSBTAG00000053474.1 ENSBTAT00000082290.1	0.221137	0.924789	0.0524581	0.975389	2.51548	12.3285	268.133	284.479	1910.17	7332.19	88.9415	95.3271	3.77396	2.12199	2.89106	11.4452	52.7031	817.411	6.9786	15.0464	20.9786	0.903558	0.0280102	0.506744	1.25092	0.0306933	0	0	0	0	0	0	0	0	0	0	4.19683
ENSBTAG00000002596.6 ENSBTAT00000003362.5	0.963379	1.84195	2.44444	6.18192	92.2623	221.44	54.7441	223.061	3656.04	7305.84	114.228	17.6382	10.2973	1.1906	3.27633	2.13584	0.113663	4.99707	0.51679	4.89214	12.6502	0.693917	0.282842	0.969746	65.4687	0.441901	0	0	0	0	0	0	0	0	0	0	3.87981
ENSBTAG00000011366.6 ENSBTAT00000039438.4	3.86242	43.6729	16.7954	80.9604	15.7366	277.188	464.246	3957.16	2118.45	7118.45	1759.4	206.552	22.0642	7.65552	40.8291	1.17674	15.3052	11.5297	18.7511	384.254	79.1287	26.5828	0.827205	1.13312	2.92918	0.217143	0	0	0	0	0	0	0	0	0	0	3.61094
ENSBTAG00000040131.3 ENSBTAT00000023836.6	2.52979	1.06171	4.09352	21.0958	46.544	286.23	259.318	200.074	421.967	6622.13	104.047	280.514	85.1681	226.162	759.19	19.8647	20.4787	0.966678	8.16321	10.1608	3.0246	3.9912	20.171	6.54314	43.4651	0.251088	0.0763889	0.263889	0	0	0	0	0	0	0	0	4.32139
ENSBTAG00000018385.5 ENSBTAT00000024465.5	0.466604	0.933365	1.56908	2.45173	8.78234	275.687	28.5608	204.414	3060.18	6558.03	74.2377	84.6264	5.00082	34.2822	63.1014	9.29604	1.26558	0	0.0266336	0.633099	1.3565	0.000300752	0.0112892	0.0329498	0.0181345	0	0	0	0	0	0	0	0	0	0	0	3.93469
ENSBTAG00000025612.4 ENSBTAT00000068538.1	0.305442	15.0084	0.022409	0.380952	0.909723	1.62967	27.3721	468.683	308.016	6440.6	23.0941	181.277	9.95357	256.742	756.175	7.27427	11.5535	8.19011	28.3595	100.524	0.176471	4.16	0	0	11	0	0	0	0	0	0	0	0	0	0	0	4.31696
ENSBTAG00000016704.6 ENSBTAT00000069229.1	2.27925	3.85124	15.0138	79.7919	202.785	995.867	3357.19	474.675	1339.08	6271.45	137.438	141.356	2420.5	12.5087	10.934	22.0688	9.16329	1.21658	4.75509	76.5924	77.0873	9.95732	59.238	120.114	7.31904	7.99027	0.0303783	0	0	0	0	0	0	0	0	0	3.56666
ENSBTAG00000001034.5 ENSBTAT00000001371.5	27.0503	9.02215	7.82229	0.817329	3.34776	24.1544	4.94825	15.2434	207.751	5641.96	6.62362	4.93457	9.68745	0.855338	8.21533	48.3966	0.0159348	1.18791	0.415022	6.6037	19.1265	0.132683	6.92303	0.546022	41.3592	0.332038	0	0	0	0	0	0	0	0	0	0	4.35603
ENSBTAG00000050786.1 ENSBTAT00000075475.1	0	0	0	0	0	0	7.9	27.65	47.4	5628.78	44.4778	0	1.5	7.36944	0	0	0.5	0	0	0	0	2.45455	0	0	0	0	0	0	0	0	0	0	0	0	0	0	4.3586
ENSBTAG00000051457.1 ENSBTAT00000067200.1	9.04223	5.73738	1.58063	15.9555	42.0005	34.165	55.2122	172.638	353.665	5592.38	77.4927	277.227	17.8491	221.988	731.906	20.5081	44.4599	12.5649	1.12647	0.969555	1.41964	3.12485	30.5278	1.39354	40.7692	0.275824	0.235308	0.263889	0	0	0	0	0	0	0	0	4.31375
ENSBTAG00000008176.3 ENSBTAT00000010748.3	0	3.09003	1.78535	5.35606	0	2.69965	8.21263	26.7803	256.753	5526.41	0	0.208889	0	0	1.04444	0	0	0	0.0246847	0	0	0	0	0	0	0	0	0	0	0	0	0	0	0	0	0	4.35423
ENSBTAG00000054650.1 ENSBTAT00000066636.1	8.35552	1.20649	4.26217	36.048	26.506	44.7537	72.8997	97.1547	280.767	5357.5	29.2009	22.533	0.286975	8.47456	1.30269	2.25013	5.66335	0.337947	5.65093	0.473178	1.08897	11.955	29.4616	2.6344	4.10324	0	0	0	0	0	0	0	0	0	0	0	4.35267
ENSBTAG00000048916.1 ENSBTAT00000075023.1	1.88755	7.50333	176.882	286.263	22.6869	7.43512	46.5769	225.816	3572.5	5244.9	117.462	23.7267	0.148148	0.0209428	0.00174469	0.335701	0.0415391	0.294072	1.60544	29.4563	45.3849	0.295901	0	0.131629	0.0938055	0.000659196	0	0	0	0	0	0	0	0	0	0	3.56096
ENSBTAG00000007366.5 ENSBTAT00000047333.3	0.127086	6.7568	0.173854	0.822867	1.48745	47.691	13.6162	129.555	265.407	5126.99	7.42768	0.0246656	0.126511	1.8154	13.7081	12.5972	7.59546	405.138	0.761364	0	0.35119	0	3.00116	2.1404	93.3054	0	0	0	0	0	0	0	0	0	0	0	4.34032
ENSBTAG00000040422.3 ENSBTAT00000046494.4	0.217232	0.173393	1.06056	2.68756	5.10952	3.64582	17.5882	66.9547	193.246	5094.26	28.7972	20.554	308.007	8.0721	7.97918	28.6913	2.97286	23.2099	45.6356	39.1857	95.7586	10.7516	2.57094	41.8709	82.1988	10.2561	12.525	0	0	0	0	0	0	0	0	0	4.3491
ENSBTAG00000053316.1 ENSBTAT00000084349.1	45.9589	103.784	260.884	1728.45	251.164	231.761	335.374	906.883	1063.14	5076.24	176.584	91.3001	413.499	412.173	676.74	389.255	108.532	66.9932	64.1513	275.288	204.662	57.5507	176.114	15.2589	2.58457	0.661301	0	0	0	0	0	0	0	0	0	0	4.04955
ENSBTAG00000052862.1 ENSBTAT00000083182.1	0.493293	11.7493	0.0784314	0.0221504	0.267392	1.15928	24.905	136.041	349.555	5037.88	41.1675	4.56961	9.6538	223.968	97.2046	0.64219	8.85153	4.87886	13.5621	161.359	49.3314	0.177652	0	0.854143	2.60226	0	0	0	0	0	0	0	0	0	0	0	4.34357
ENSBTAG00000013724.6 ENSBTAT00000081460.1	45.191	92.0366	249.438	1725.34	249.281	205.815	319.474	881.902	1055.68	5022.77	173.083	84.248	366.118	337.457	631.725	362.587	99.006	59.9588	43.2936	269.227	185.424	37.8164	167.249	11.5019	1.09632	0.15438	0	0	0	0	0	0	0	0	0	0	4.04625
ENSBTAG00000000275.6 ENSBTAT00000049732.4	0.229036	1.02841	7.31991	12.2542	9.8055	20.9801	35.1526	194.301	241.046	5002.14	109.073	1.58355	2.64151	2.47524	5.86753	17.1778	2.21465	3.97592	11.8804	47.216	1.97022	13.969	29.3158	8.82437	5.65355	0.660019	0	0	0	0	0	0	0	0	0	0	4.35103
ENSBTAG00000001903.5 ENSBTAT00000002474.3	0.157143	6.00949	0	0.500123	6.34103	10.7609	826.182	127.153	194.405	4968.09	8.92532	35.5023	116.157	0	0	0.0666169	0	0	0	0	0	0	0	0	0	0	0	0	0	0	0	0	0	0	0	0	4.29729
ENSBTAG00000052888.1 ENSBTAT00000082720.1	8.12858	0.785127	1.76028	32.7496	27.2501	39.2382	71.6672	88.2821	280.731	4947.41	32.422	10.3004	2.15952	1.80494	5.71384	13.4866	6.7778	0.867936	4.76598	0.627359	6.41509	15.428	26.3144	0.257595	0.0465711	0.0152811	0.00135724	0	0	0	0	0	0	0	0	0	4.35172
ENSBTAG00000049121.1 ENSBTAT00000068656.1	8.02992	0.621867	1.67866	32.0448	27.822	43.3578	82.1767	306.007	359.612	4835.04	125.88	3.53271	14.3855	1.26869	0.712014	3.47642	7.25553	1.18164	5.6375	6.99603	6.47819	15.5551	26.3493	0.577874	0.0675345	0.00203468	0.00135724	0	0	0	0	0	0	0	0	0	4.33959
ENSBTAG00000011698.6 ENSBTAT00000015532.6	0.3125	2.77422	0.471944	0.40893	4.04404	10.0217	27.3173	23.2326	300.062	4800.6	21.2887	29.5487	382.002	79.3537	33.518	17.2452	4.51904	2.59187	7.44595	3.08986	23.4329	14.9261	3.43218	0.398069	4.55626	13.6	1.28306	0	0	0	0	0	0	0	0	0	4.3388
ENSBTAG00000000603.6 ENSBTAT00000080737.1	0.86674	7.3307	1.97184	14.7656	67.7066	153.322	355.174	292.076	732.36	4631.19	189.88	237.372	2106.34	70.709	27.2976	29.7559	15.5337	2.93623	5.78122	22.0586	26.2819	12.223	61.6999	5.19506	0.948426	19.119	0	0	0	0	0	0	0	0	0	0	3.92266
ENSBTAG00000038323.3 ENSBTAT00000073596.1	10	8	2	49	8	39	96	38	370	4628	17	2	40	5	25	97	0	11	57	226	152	379	70	41	13	0	0	0	0	0	0	0	0	0	0	0	4.34203
ENSBTAG00000035323.4 ENSBTAT00000049814.4	2	7.28571	13.5	574.929	81.8776	0	15.3954	53.8838	96.2211	4413.88	0.285714	0	0	0	0	15.3954	0	0	0	0	0	0	0	0.333333	0	0	0	0	0	0	0	0	0	0	0	0	4.32197
ENSBTAG00000045877.2 ENSBTAT00000084046.1	0	0	0	0	0	0	0.964286	25.4702	362.389	4353.8	0	0	0	0	0	0	0	0	0	0	0	0	0	0	0	0	0	0	0	0	0	0	0	0	0	0	4.34383
ENSBTAG00000037537.3 ENSBTAT00000031802.5	0.330863	1.14171	3.62769	32.3791	8.75216	23.3626	44.8171	166.332	480.307	4286.57	146.715	114.059	2027.29	69.4558	13.7461	28.4065	6.55742	0.512349	2.1734	4.28073	5.16161	8.19315	65.2423	6.69208	0.854403	133.638	2.00417	0.000188472	0	0	0	0	0	0	0	0	3.91315
ENSBTAG00000055244.1 ENSBTAT00000084382.1	0.729729	0.415247	3.54692	26.1348	29.907	424.019	1369.86	137.565	580.846	4281.24	21.084	3.82706	22.2864	0.805737	1.17742	0.960332	0.980707	5.25464	0.477819	0.512432	0.664674	3.89255	0.701628	2.53117	0.699579	0.40861	0.00213315	0	0	0	0	0	0	0	0	0	4.10816
ENSBTAG00000046595.2 ENSBTAT00000063976.2	6.84912	81.8916	162.818	144.548	73.3478	65.8901	135.412	198.676	209.371	4174.08	115.798	240.881	5.07759	42.2054	18.1598	475.337	10.5333	1.36657	0.796092	19.2747	1.24185	14.8653	13.864	3.47988	0.024783	0.0444444	0.0333333	0	0	0	0	0	0	0	0	0	4.32421
ENSBTAG00000004237.5 ENSBTAT00000005549.5	15.1503	48.5458	0.0107031	0.335735	4.44988	4.62162	52.5994	266.47	1000.28	3921.26	62.0099	251.497	1.36205	3.83869	84.5776	339.902	7.80911	50.5513	201.977	37.991	154.909	0.835714	26.4636	123.741	81.2692	0	0	0	0	0	0	0	0	0	0	0	4.20772
ENSBTAG00000007382.6 ENSBTAT00000046397.4	0.269147	16.1857	51.0858	0.222222	2.25713	5.88584	6.86726	25.6712	1232.52	3822.37	58.635	79.0049	70.2702	211.344	96.4488	105.214	3.01511	9.57714	0	638.305	2021.85	0	0	117.118	369.395	0	0	0	0	0	0	0	0	0	0	0	4.10421
ENSBTAG00000012735.6 ENSBTAT00000016929.6	0	0.0135135	0.0595238	0.0347222	0.25269	11.6627	18.3719	11.6928	123.339	3492.47	21.979	0.0395395	0.003003	0.0218543	0.987912	0.003003	0	0	0	0	0	0	0	0.0297619	4.01233	7.2484	0	0	0	0	0	0	0	0	0	0	4.35617
ENSBTAG00000012736.5 ENSBTAT00000084914.1	0.000877137	0.0135135	0.0595238	0.0352477	0.254047	11.6627	18.3719	11.6928	123.339	3492.47	21.979	0.0395395	0.0038192	0.0220482	0.987912	0.00582965	0.000787761	0.00128854	0.000268014	0.000402342	0.00103888	0.000160565	0.000414594	0	3.79974	0.817544	0	0	0	0	0	0	0	0	0	0	4.35617
ENSBTAG00000015931.5 ENSBTAT00000021186.5	3.2126	0.782246	0.506282	1.25553	0.673371	10.9011	6.94015	28.1152	1492.29	3479.66	156.427	22.4493	1.85573	1.4451	2.38095	7.88322	0.930675	32.2273	3.67874	0.538376	0.334002	14.5793	55.0033	21.0908	21.4727	2.51932	0	0	0	0	0	0	0	0	0	0	3.99295
ENSBTAG00000039772.3 ENSBTAT00000052796.3	0.432743	1.05063	0.408206	2.26862	1.6953	9.27716	1.2726	97.3688	701.278	3422.61	48.3253	44.1016	21.5699	1.05617	3.65573	3.16625	0.0296739	1.31637	0.166412	0.795712	4.02638	3.5058	13.2693	14.667	30.9785	0.00263158	0	0	0	0	0	0	0	0	0	0	4.26907
ENSBTAG00000011589.6 ENSBTAT00000075759.1	21.8246	10.3497	0.226787	5.87969	42.2304	65.0536	82.724	43.7341	140.925	3404.23	94.5803	174.305	61.7491	10.1089	29.0907	245.203	0.374337	1.44472	0.915137	44.8557	411.638	3.21515	1.18095	6.79957	58.7952	0.0846429	0	0	0	0	0	0	0	0	0	0	4.34249
ENSBTAG00000013922.5 ENSBTAT00000080437.1	0.414079	4.17636	6.88193	4.45323	13.4104	17.7386	13.9827	142.426	2698.53	3401.35	29.353	5.29195	0.046225	0.762155	1.78008	1.24483	0.541647	37.195	0.442594	3.65386	4.36132	0.00889345	0.312232	1.6769	69.7503	0.440501	0	0	0	0	0	0	0	0	0	0	3.35922
ENSBTAG00000016345.5 ENSBTAT00000073585.1	0	0.271429	4.03639	14.9987	41.4504	144.832	274.592	691.409	1239.59	3209.2	2.0373	0.0200407	0.0198606	0	0	0.0826087	0.0217391	12.6187	0.413043	6.69302	2.65631	30.4383	1.41621	2.21558	0.00986395	0	0.0119048	0	0	0	0	0	0	0	0	0	3.97951
ENSBTAG00000006490.6 ENSBTAT00000008504.6	0.189163	0	0.0473961	0.147611	1.23955	18.6129	47.1088	165.648	1949.55	3109.83	59.7615	66.7474	6.70381	14.4926	78.5217	132.28	1.71267	15.6344	6.67086	111.658	192.679	1.43959	0.0227411	0.0841911	0.959626	0.00854701	0	0	0	0	0	0	0	0	0	0	3.66079
ENSBTAG00000021318.6 ENSBTAT00000065890.2	0	0.00574713	9.58069e-05	0.000247382	0.0494317	2.40907	17.0857	88.6752	1737.73	3032.32	21.5113	0.0125929	0.0268462	4.4331	2.53517	4.44113	0.0520988	0.136302	0.785576	7.39789	13.4008	2.24289	10.2503	206.251	364.955	2.66667	0	0	0	0	0	0	0	0	0	0	3.75484
ENSBTAG00000014546.6 ENSBTAT00000079012.1	0	0	0	0.004	0	0	2.66278	18.0435	79.4124	3026.86	0	0	0	0	0	0	0.115969	0.8675	0.426982	15.1616	0.0518703	0.175814	0	0.0104167	0	0	0.0791667	0	0	0	0	0	0	0	0	0	4.35735
ENSBTAG00000025029.5 ENSBTAT00000042616.4	1.28867	4.0597	7.70671	11.9801	16.8044	47.4298	135.471	130.006	1580.7	3023.56	82.8808	117.235	83.8326	135.031	135.953	209.164	7.01484	6.67392	5.35889	50.3745	105.073	0.0829132	0.287345	0.454316	0.49399	8.33538	0	0	0	0	0	0	0	0	0	0	3.84497
ENSBTAG00000050974.1 ENSBTAT00000074650.1	8.56404	73.7662	7.44156	24.3881	126.017	211.786	39.1435	104.661	2513.31	2821.32	31.0486	20.1097	5.75384	49.9915	43.3226	31.8925	1.27467	52.8931	10.5338	6.36928	6.81988	19.7032	77.8588	50.658	12.587	0.0193161	0	0	0	0.0556685	0	0	0	0	0	0	3.18351
ENSBTAG00000011023.5 ENSBTAT00000014644.5	0	0	0	0	11.6165	36.6536	73.7031	205.822	35.2012	2806.13	85.0038	0	0	0	0	0	0	0	0.0106559	0	0	0	0	0	0	0	0	0	0	0	0	0	0	0	0	0	4.34499
ENSBTAG00000012239.4 ENSBTAT00000083884.1	0.338452	0.915209	1.33802	2.02979	1.34633	1.87685	30.125	7.9127	180.27	2765.89	39.9695	1.18876	0.856807	1.21914	4.86177	9.91508	2.87051	52.7683	1.31875	9.01245	20.1552	5.37302	0.597362	11.367	5.28005	5.06264	0.0559891	0	0	0	0	0	0	0	0	0	4.34932
ENSBTAG00000009157.5 ENSBTAT00000069836.1	0.0357143	10.3744	1.0593	68.3175	18.1829	0.298333	2.82323	68.9518	147.731	2577.63	0.15	0.046875	7.1943	0.015625	0.09375	1.75	16.4855	0.648958	17.5803	14.6954	6.6678	103.746	595.49	18.1923	329.936	0	0	0	0	0	0	0	0	0	0	0	4.35013
ENSBTAG00000054302.1 ENSBTAT00000082787.1	1.55409	1.36782	1.74705	1.02375	26.9191	0.913295	4.44803	59.2434	667.751	2540.39	25.835	183.44	6.73038	14.7983	28.1909	89.611	0.132181	9.58932	51.4222	66.6221	187.246	2.64551	111.541	8.20697	133.669	4.83941	0.0146984	0.0333333	0	0	0	0	0	0	0	0	4.20976
ENSBTAG00000011887.6 ENSBTAT00000081458.1	1.45401	0.420259	1.20695	1.58232	28.6942	1.90297	12.1806	83.8399	2235.93	2495.1	26.0033	5.17452	0.135965	1.17693	1.98704	1.30905	0.658667	29.4002	0.296954	3.77134	4.32548	0.0059949	0.277651	1.61563	52.8968	0.356572	0	0	0	0	0	0	0	0	0	0	3.17695
ENSBTAG00000020672.6 ENSBTAT00000027552.6	20.248	40.7714	85.7067	100.987	119.147	21.8611	75.0692	86.2704	454.742	2492.61	143.386	502.461	39.4986	10.7607	86.0307	297.59	1.15449	23.4633	362.592	0.690359	1.03192	0.212606	0.37575	0.53047	4.47576	0.166667	0	0	0	0	0	0	0	0	0	0	4.19035
ENSBTAG00000055134.1 ENSBTAT00000083133.1	0.620238	1.74104	0.333133	34.2004	1274.08	110.877	75.288	85.7563	447.781	2464.44	136.984	12.2765	7.47765	3.22252	29.5922	3.41935	0.761953	4.60611	5.68396	8.92486	5.24633	0.613848	0.606106	0.419725	0.849164	0.763197	0.000541126	0.00026455	0.000513915	0	0	0	0	0	0	0	3.81284
ENSBTAG00000019665.5 ENSBTAT00000087066.1	0.0769231	0	0.14985	9.59387	0.122378	5.77404	29.5184	20.464	731.103	2459.38	13.7702	7.23562	0	0.52381	0	0	0	0	0	0	0	0	0	0	0	0	0	0	0	0	0	0	0	0	0	0	4.17447
ENSBTAG00000015351.5 ENSBTAT00000020407.5	0.688406	0.0228857	0.77248	6.9169	43.1928	406.275	1015.54	167.577	886.9	2395.71	136.202	56.8774	1338.02	12.9987	0.4711	5.7593	0.126218	4.04167	1.49991	0.0595238	0.050246	0.0968654	10.9596	11.3043	4.64223	3.93178	0.0427339	0	0	0	0	0	0	0	0	0	3.39095
ENSBTAG00000055116.1 ENSBTAT00000083673.1	0.126821	0.460827	0.375541	1.22789	0.479771	1.04652	7.76286	52.1085	42.7387	2254.43	0.659588	0.177257	8.10312	0.261989	54.0138	7.48366	0.348939	227.497	0.165366	0.301639	1.05509	6.33297	1458.19	187.861	0.1156	0.364482	0.000377324	0	0	0	0	0	0	0	0	0	4.33574
ENSBTAG00000023374.5 ENSBTAT00000023560.5	0.773567	0.0970305	1.30068	0.96307	5.41127	4.84669	3.94426	32.6737	617.444	2224.47	21.458	8.32584	0.394234	2.36902	7.02591	0.200668	2.8339	4.3868	0.281996	1.10017	4.45477	0.857845	56.619	0.70487	5.81472	0.0471323	0	0	0	0	0	0	0	0	0	0	4.19753
ENSBTAG00000016563.6 ENSBTAT00000076196.1	0.876712	0.822611	1.56815	13.4689	41.4874	192.551	657.59	58.2668	235.546	2207.73	102.143	23.4206	91.6055	8.54237	8.29767	137.814	6.70742	84.6891	45.5078	2.15022	3.64926	13.7837	17.7768	38.2772	4.18548	1.25121	0.000377324	0	0	0	0	0	0	0	0	0	4.15709
ENSBTAG00000014325.4 ENSBTAT00000019047.4	25.2149	6.05872	0.863223	3.83287	122.258	24.4112	14.5571	130.653	1950.58	2174.06	28.7517	77.1538	2.38563	70.3659	65.1268	10.1819	10.1658	80.0274	1.38033	6.08233	3.5688	11.3796	45.7809	6.67068	18.5833	0.0170433	0.0763889	0.264077	0	0	0	0	0	0	0	0	3.17207
ENSBTAG00000051169.1 ENSBTAT00000086313.1	0.00238095	0	0.000164582	0.012365	0.240497	0.10098	5.71812	78.2557	190.913	2074.37	24.5464	7.08721	3.39424	6.98579	12.1293	0.906717	20.0565	20.6372	30.9972	546.225	178.439	53.4082	0.720317	1.6135	7.43805	0	0	0	0	0	0	0	0	0	0	0	4.20195
ENSBTAG00000050694.1 ENSBTAT00000080262.1	2.48211	0.215699	0.609227	1.84068	138.461	434.376	361.556	73.8921	238.455	2072.31	30.0143	5.40131	816.931	20.7102	0.698847	5.37698	0.416319	0.744849	0.280926	0.113872	0.156194	0.518311	0.379763	0.267593	0.16725	0.388305	0	0.000188472	0	0	0	0	0	0	0	0	3.93429
ENSBTAG00000051916.1 ENSBTAT00000085803.1	1.43525	1.65959	2.71279	9.64331	15.523	22.0419	82.0757	88.3944	371.909	2062.13	304.981	67.0891	182.704	57.6403	64.6007	91.3981	8.3179	9.83935	78.0806	682.336	699.951	1.88124	6.17424	2.04817	27.9079	1.33438	0.0134665	0	0	0	0	0	0	0	0	0	4.06998
ENSBTAG00000014601.6 ENSBTAT00000053713.2	201.329	5.88609	6.06463	4.33097	112.738	94.6771	56.7746	61.8178	1629.48	2018.77	149.43	12.5685	9.74734	13.1794	3.65036	1.744	3.56914	36.5984	5.64244	4.9934	1.35619	33.6332	76.2032	25.8154	10.1728	0.177986	0.00416667	0.0835218	0	0	0	0	0	0	0	0	3.32526
ENSBTAG00000015403.6 ENSBTAT00000070612.1	0.0702031	5.72134	0	0.0452344	0.365521	0.648341	0.0656309	88.8046	717.962	2003.61	0.342528	0.928189	0.440695	1.57458	2.58321	1.89311	0.0611847	0.0840179	0.290404	0.898869	2.36443	0.157421	2.38527	11.9033	23.755	16.1859	0	0	0	0	0	0	0	0	0	0	4.09397
ENSBTAG00000019958.6 ENSBTAT00000031535.5	0	0	0.142857	0	2.67279	0.730159	1.33333	119.559	25.946	1981.3	18.7095	0	0	0	0	0	0	0.135714	0	0.0714286	0.146032	0.266667	20.8097	0	0	0	0	0	0	0	0	0	0	0	0	0	4.35077
ENSBTAG00000019745.6 ENSBTAT00000066947.1	0.353622	30.6188	4.99685	13.685	30.2865	89.207	105.003	452.006	260.463	1977.72	27.5611	18.141	48.5345	20.1487	1.81529	3.67817	1.54741	2.28517	10.7767	10.6941	5.18086	1.72373	21.5628	30.7419	1.66263	0.0251308	0	0	0	0	0	0	0	0	0	0	4.22226
ENSBTAG00000013498.3 ENSBTAT00000017943.3	0	0	10.2215	12.7285	0	6.81436	15.3	29.7685	1556.42	1908.56	4.24282	0	0	3.40718	4.24282	0	0	0	0	0	0	0	0	0	0	0	0	0	0	0	0	0	0	0	0	0	3.32027
ENSBTAG00000002164.6 ENSBTAT00000072064.1	0.126231	0	0	0	0.000510204	0.613636	11.446	103.127	852.235	1906.47	8.3541	7.76404	0	0.000900901	0	0.00165746	2.94916e-05	0	0.00645699	0.0845239	0.242641	0	0	5.78302e-05	0.0381679	0	0	0	0	0	0	0	0	0	0	0	3.96263
ENSBTAG00000008920.5 ENSBTAT00000011740.5	7.14041	14.4481	2.23694	1.45945	24.2559	4.85611	75.7126	83.8202	465.898	1850.83	16.7123	9.19156	5.29472	4.71559	14.3437	54.3858	0.928742	5.94009	0.922551	9.59492	42.0202	2.15299	104.26	2.30368	103.047	0.990914	0.0846984	0.0333333	0	0	0	0	0	0	0	0	4.2247
ENSBTAG00000049593.1 ENSBTAT00000076292.1	0.350262	0.150334	0.228092	4.75672	18.6897	11.4074	37.9384	30.0245	496.772	1844.97	130.393	13.6433	3.97449	3.40485	12.8008	0.897197	0.129312	0.172526	0.169772	0.412428	0.23662	0.38088	0.102619	0.292827	0.0705509	0.0134207	0.000775907	0.00026455	0.000513915	0	0	0	0	0	0	0	4.20153
ENSBTAG00000049953.1 ENSBTAT00000081755.1	0.29437	0.132874	0.959946	9.87615	35.8822	141.348	544.437	68.4643	509.727	1820.57	22.2927	5.1349	43.7305	1.0052	1.29745	2.49913	1.24466	6.253	0.411561	6.22183	11.5205	0.415057	0.122114	0.444849	0.100394	0.103379	0.320125	0.0142857	0	0	0	0	0	0	0	0	4.03655
ENSBTAG00000040244.3 ENSBTAT00000044682.4	1.9792	2.07319	0.0592173	9.33334	1.7944	20.2592	6.8257	24.8974	51.2015	1760.19	17.1186	62.3969	1.0018	5.76348	4.80578	2.07667	0.630546	4.99792	7.11217	50.666	11.8146	2.70205	3.19711	7.05915	5.92811	1.1809	0.00416667	0	0	0	0	0	0	0	0	0	4.35386
ENSBTAG00000021858.5 ENSBTAT00000029140.5	2.70785	0.373333	1.2656	0.132144	3.54511	12.7685	48.7083	52.2937	172.143	1739.97	21.459	14.4494	19.0033	8.0667	12.8674	1.92664	15.6483	11.9261	23.7404	388.72	118.805	34.4121	1.04036	1.30747	2.64266	0	0	0	0	0	0	0	0	0	0	0	4.24152
ENSBTAG00000048833.1 ENSBTAT00000085589.1	1.24281	1.35652	0.274867	0.326589	6.56525	3.17912	5.53603	20.5001	21.712	1738.02	0.771099	1.55578	8.22615	0.930396	2.45262	3.39408	0.446136	0.91998	3.13725	23.1929	8.79377	25.6319	118.033	0.630187	42.2633	0.0148106	0.000620809	0	0	0	0	0	0	0	0	0	4.35811
ENSBTAG00000052608.1 ENSBTAT00000073396.1	129.253	1.4734	2.58088	6.0774	10.7189	23.637	113.144	393.933	643.865	1716.37	457.782	5.05033	0.375365	6.79301	1.24626	5.91874	1.03401	1.05912	0.161206	0.0237378	0.109198	0.367675	1.50114	0.328837	0.592742	0.991127	0.00135724	0	0	0	0	0	0	0	0	0	3.89003
ENSBTAG00000054059.1 ENSBTAT00000075663.1	1.21567	33.3739	0.531614	0.70485	2.61294	3.28317	65.0713	41.2576	810.8	1710.07	14.0343	10.9476	8.19103	6.38698	30.5124	55.4273	1.07409	7.57591	288.627	17.4479	36.2488	13.1322	44.1299	54.7844	9.52881	0.0228913	0	0	0	0	0	0	0	0	0	0	3.89045
ENSBTAG00000050900.1 ENSBTAT00000080706.1	0.542857	2	0.316883	0.0517007	0.190476	0.0190476	16.5376	22.8506	65.856	1674.12	21.1121	0.678036	0	0	0	0	3.33333	0	0.333333	0	0	0	0	0	0	0	0	0	0	0	0	0	0	0	0	0	4.35506
ENSBTAG00000046977.2 ENSBTAT00000027317.4	0	0	0	0	0.6	0	0	3.06667	28	1668.05	4.2	0	0	0	0	0	0	0.0285714	0	0	0.146032	1.33333	64.3667	0	0	0	0	0	0	0	0	0	0	0	0	0	4.35828
ENSBTAG00000052603.1 ENSBTAT00000079505.1	7.2058	1.14121	14.8949	8.97482	41.7945	112.655	515.295	65.5392	171.638	1625.14	42.3967	6.68102	7.5272	7.57551	4.36686	7.17079	2.9556	1.74489	7.50402	3.54452	16.0516	3.53249	0.83339	3.0716	0.749145	0.403336	0	0.0144742	0	0	0	0	0	0	0	0	4.13537
ENSBTAG00000004622.6 ENSBTAT00000070720.1	1.50141	2.19628	31.1705	81.6	51.4496	2.99083	53.9606	35.8958	953.622	1591.29	36.9593	16.2631	24.0704	69.2685	118.791	85.1127	0	0.154475	0.0646488	3.01745	5.25292	0	0.0217391	0.00189036	0.294546	0	0	0	0	0	0	0	0	0	0	0	3.70987
ENSBTAG00000012737.6 ENSBTAT00000016931.6	14.5	99.6866	6.78651	22.1059	2.81109	21.4179	51.2313	12.4228	54.7073	1586.15	12.1119	89.4211	24.2542	12.0278	0.115028	22.0187	3.74063	14.0714	21.5523	1.4366	17.5	230.566	6.85093	14.0139	2.75	0.137963	0	0	0	0	0	0	0	0	0	0	4.3453
ENSBTAG00000055168.1 ENSBTAT00000082693.1	0.201311	0.808687	14.4889	2.89545	24.1672	107.947	491.23	42.4987	99.7695	1579.53	18.0968	2.11154	6.10272	10.9372	0.432908	1.63413	0.256695	0.626089	0.345878	0.187578	0.961717	7.11289	0.120636	3.65802	4.6634	0.0145548	0.00159337	0.000188472	0	0	0	0	0	0	0	0	4.15096
ENSBTAG00000051568.1 ENSBTAT00000080295.1	0.0567324	0.0749326	0.545517	4.1244	13.7781	381.433	634.591	42.8929	100.707	1576.3	17.9294	2.25197	5.5607	0.278591	0.425531	1.00039	0.202922	0.295236	0.640101	0.13461	0.964529	2.71153	0.251143	0.467739	0.232621	0.0344123	0.00320583	0.000453022	0.000513915	0	0	0	0	0	0	0	3.94207
ENSBTAG00000007681.6 ENSBTAT00000010103.6	40.7625	736.292	113.542	244.167	133.5	23.875	1017.5	143	33.75	1566	0.25	0.4	13.5833	3.08333	62.1667	2	0.05	17.58	4.36667	0.366667	27.1333	0	0	0	0	0	0	0	0	0	0	0	0	0	0	0	3.35145
ENSBTAG00000018074.4 ENSBTAT00000024063.4	1.44523	0.589024	0.952506	3.3682	2.27023	14.597	6.48771	39.8636	1177.63	1548.5	60.6586	204.987	2.5169	19.4604	59.5665	194.992	0.0869483	3.55853	0.397639	0.686921	0.852012	10.7337	61.77	0.618907	18.2585	0.0203913	0	0	0	0	0	0	0	0	0	0	3.39272
ENSBTAG00000021020.6 ENSBTAT00000027997.6	0.782273	0.60242	0.0503164	3.871	8.15598	5.0129	7.87415	12.1016	45.9348	1532.57	20.6706	39.5073	12.1227	424.599	6.1968	11.4791	0.0326737	0.130785	1.21679	3.06505	0.178024	0.231094	1.16169	3.6392	30.9708	0.322766	0.150848	0	0	0	0	0	0	0	0	0	4.19919
ENSBTAG00000017200.5 ENSBTAT00000022858.5	0.774098	1.08907	0.00769231	0.39637	3.06715	7.91713	202.756	41.8938	102.02	1528.94	51.5618	105.878	1438.4	11.548	5.13416	0.913571	23.0752	0.382964	1.03399	25.3054	0.0254841	0.0169445	0.0517476	1.16593	0.227294	5.25776	0.0723123	0	0	0	0	0	0	0	0	0	3.08225
ENSBTAG00000010659.6 ENSBTAT00000084936.1	2.1471	6.0245	0.326702	0.575892	21.7143	14.6468	132.004	72.0675	49.3237	1516.98	75.8536	13.0939	254.366	4.68138	1.75985	1.16779	0.679388	4.09544	9.99542	0.314621	0.30356	0.256832	0.145019	3.20132	0.309843	4.35498	0.0511081	0.000639774	0	0	0	0	0	0	0	0	4.28431
ENSBTAG00000022382.4 ENSBTAT00000030297.4	7.95382	11.6451	14.4544	10.8407	19.7113	56.3429	116.091	153.36	1291.67	1503.11	27.9635	10.3509	13.7402	8.04326	113.153	29.4505	1.24006	8.49946	14.6099	278.247	20.8649	9.54957	33.521	7.0244	26.2795	1.05258	0.122342	0	0	0	0	0	0	0	0	0	3.20731
ENSBTAG00000017905.5 ENSBTAT00000023798.5	2.37226	20.4937	2.07258	72.7807	512.073	16.288	91.2621	18.7083	158.641	1438.16	11.5641	11.4152	2.36754	1.63652	50.4234	28.0827	37.4771	0.167202	0.0196078	7.56122	0.684524	9.35236	0.189082	10.4663	12.7799	0.305042	0.0964286	0	0	0	0	0	0	0	0	0	4.08725
ENSBTAG00000049258.1 ENSBTAT00000074295.1	0.620312	0.163456	0.214357	30.971	1104.5	90.2804	10.8869	9.1843	352.214	1428.13	112.593	11.0708	0.413711	6.53633	8.51442	3.778	0.403736	0.842094	0.321611	0.100301	0.173732	0.560796	0.340024	0.176808	0.684937	0.403684	0.00173456	0	0	0	0	0	0	0	0	0	3.33239
ENSBTAG00000001806.6 ENSBTAT00000029527.5	6.13627	18.3341	0.480481	1.29235	11.7763	115.307	29.0021	125.205	953.075	1331.1	31.5612	27.9048	260.277	12.7574	0.924817	3.58346	14.92	34.9157	1.44379	1.50898	3.06551	11.6031	43.1633	3.28793	8.50855	5.80259	0.0723123	0	0	0	0	0	0	0	0	0	3.45777
ENSBTAG00000021480.6 ENSBTAT00000082757.1	1.49142	0.583282	0.476812	1.09073	6.43298	14.637	9.90886	12.0145	583.396	1316.59	73.7613	15.3258	1.74662	1.25639	5.77861	1.50209	0.301254	11.9923	0.289179	0.387786	0.119671	3.87723	15.9591	1.89301	9.15224	0.691212	0	0	0	0	0	0	0	0	0	0	3.97099
ENSBTAG00000021887.5 ENSBTAT00000029176.5	2.25239	0	0	0	0	0	1.5881	4.48492	37.5473	1260.62	199.681	0.375	0	0	0	0	0	0	0	0	0	0	0	0	0	0.333333	0	0	0	0	0	0	0	0	0	0	4.30377
ENSBTAG00000044111.3 ENSBTAT00000067384.1	0.107374	0.592488	11.7632	4.42321	19.0317	94.7519	397.723	35.8152	111.878	1247.38	14.6254	0.451109	6.649	0.08293	0.00130028	0.00397207	0.078182	0.0111052	0.048401	0.0300361	0.115545	2.08411	0.110742	2.24132	0.0104493	0	0	0	0	0	0	0	0	0	0	0	4.13337
ENSBTAG00000047543.2 ENSBTAT00000084662.1	0	0.00510204	0.293651	0.156944	6.1991	1.46665	25.7031	4.39087	49.786	1237.67	13.3634	0.0718147	0.123003	0.143701	4.2487	0.0165165	0	0	0	0.767857	0	0.00892857	0.515051	0.00425085	0.18648	7.83214	0	0	0	0.00277778	0	0	0	0	0	0	4.35468
ENSBTAG00000009841.6 ENSBTAT00000031107.4	0.721348	0.922866	1.79876	49.8579	23.8213	59.1906	489.545	25.0154	102.793	1236.53	15.3571	5.05653	50.0414	0.728018	1.15656	1.08724	0.798497	0.273958	2.36556	3.35845	3.63532	0.208886	0.0660961	0.0220762	0.112297	0.00230443	0	0.000639774	0	0	0	0	0	0	0	0	4.03763
ENSBTAG00000012015.6 ENSBTAT00000081457.1	0.0715902	0.134834	0.0282379	0.240255	0.929218	24.018	27.5372	11.3012	62.5808	1213.27	69.1812	4.55138	50.7184	2.65402	0.000479735	0.0253861	0.691335	0.0550882	0.0101873	0.353099	0.272512	0.190617	0.0125676	0.00654399	0.0259474	0.00230443	0	0.000639774	0	0	0	0	0	0	0	0	4.34409
ENSBTAG00000001134.5 ENSBTAT00000001510.6	0.0807692	0.566273	1.3604	1.03535	0.396762	0.771564	3.57436	15.7193	824.492	1208.87	15.7368	0.0449735	0.00481859	0.00311355	1.23314	1.81198	0.00459957	0.0442702	0.0331172	0	0.0217427	0.00361395	0.170508	0.546022	41.2736	0.332038	0	0	0	0	0	0	0	0	0	0	3.56086
ENSBTAG00000014809.6 ENSBTAT00000068847.1	0	0	0	0	0.140625	6.94085	0	0.415225	41.1966	1191.8	3.8193	0	0	0.00675676	0.333494	0	0	0	0	0	0.550595	0.276316	0	0.122354	16.4951	7.83947	0	0	0	0	0	0	0	0	0	0	4.35628
ENSBTAG00000020001.6 ENSBTAT00000037536.3	0.0483434	12.2917	17.1293	1.45304	35.1579	19.9465	4.77584	10.292	835.905	1191.44	157.999	46.2176	2.79396	1.12249	2.98626	2.11129	0.183164	7.34771	0.294894	0.431568	0.0959586	0.395257	0.0200865	4.25884	12.2034	10.1762	0	0	0	0	0	0	0	0	0	0	3.51072
ENSBTAG00000054367.1 ENSBTAT00000068978.1	7.88333e-05	134.042	22.5496	14.611	3.54542	2.38912	11.7494	47.4571	38.7889	1186.26	3.12446	43.0149	15.3627	41.046	6.6514	95.6068	0.195165	0.63733	3.27843	4.98829	5.36546	153.33	8.74448	0.443701	0	0	0	0	0	0	0	0	0	0	0	0	4.32021
ENSBTAG00000054207.1 ENSBTAT00000068540.1	0.863646	0.44707	0.324388	2.70599	12.9554	206.872	654.891	81.9913	121.401	1145.33	56.941	4.05575	43.6359	5.53249	21.6806	5.18853	0.705134	0.300547	0.378381	1.09722	0.238007	0.221279	0.0494007	0.257794	0.0833249	0.0370833	0.0108896	0.000828247	0	0	0	0	0	0	0	0	3.71229
ENSBTAG00000021504.5 ENSBTAT00000069526.1	0.049743	0.150488	0.662145	10.8394	60.4245	3.64745	8.43467	21.4621	349.075	1139.62	15.6306	33.3219	5.39226	3.51838	41.1713	30.2635	1.36395	4.15637	0.0877705	3.17187	8.26946	2.12118	35.4447	4.83635	113.736	3.86501	1.3347	0.125	0	0	0	0	0	0	0	0	4.16418
ENSBTAG00000006170.6 ENSBTAT00000008112.6	1.33284	0.854049	2.07496	10.2498	36.2543	140.184	535.887	23.3162	89.8602	1111.03	13.844	4.19103	49.1974	29.7812	0.202259	0.182919	1.18325	3.03699	2.05278	11.3477	58.5826	0.514039	2.28315	14.4782	29.7666	0.052799	0.319388	0.000904325	0.000513915	0	0	0	0	0	0	0	3.89103
ENSBTAG00000038652.2 ENSBTAT00000054074.2	0.000819454	0.0194519	0.0262821	0.00629507	1.13054	9.5326	7.24517	80.1214	781.876	1082.1	377.577	2.56387	0.0131197	0.045179	0.138421	4.35153	40.7188	25.9119	21.2241	111.549	54.7583	2.55226	8.33756	39.2056	246.094	136.38	0.00514323	0	0	0	0	0	0	0	0	0	3.3522
ENSBTAG00000012829.5 ENSBTAT00000017046.4	0	0	0	0	0	0	0	1.77778	87.9547	1076.3	0.025641	0	0	0	0	0	0	0	0	0	0	0	0	0	0	0	0	0	0	0	0	0	0	0	0	0	4.34436
ENSBTAG00000038635.3 ENSBTAT00000066503.1	0.837249	0.196196	1.83126	7.4823	28.5654	110.706	405.922	19.4823	116.045	1066.81	13.139	27.7682	343.472	5.45966	4.92493	12.4661	0.654366	7.80955	3.07341	0.197482	2.08017	0.257814	0.0606968	8.71315	0.0642873	0.0527809	0.00121605	0	0	0	0	0	0	0	0	0	3.89132
ENSBTAG00000022575.5 ENSBTAT00000085728.1	0.037937	0.107941	0.568423	9.77106	34.7148	140.025	536.825	22.1366	80.5218	1059.84	14.4036	4.56907	43.4555	0.675301	0.0432055	0.40712	0.619017	0.0774225	0.0862002	0.0662106	0.0869321	0.320297	0.174789	0.074859	0.0447743	0.0353074	0.319388	0.000453022	0.000513915	0	0	0	0	0	0	0	3.84723
ENSBTAG00000052611.1 ENSBTAT00000085639.1	0.00939992	0.0935866	0.561738	9.74321	34.6246	139.827	536.758	22.0981	80.4347	1059.18	14.3278	4.51137	43.4349	0.619625	0.0104692	0.0365208	0.584279	0.00606492	0.000231348	0.00258906	0.00719987	0.190375	0.0350021	0.0349887	0.0194416	0.000879121	0.319388	0	0	0	0	0	0	0	0	0	3.84677
ENSBTAG00000019412.6 ENSBTAT00000025864.6	1.29087	0.149552	0.142729	0.242011	0.537303	13.9334	19.7968	46.4986	547.123	1054	80.2502	126.621	10.4876	6.88913	18.0163	8.66261	3.63239	13.5802	0.851046	13.5421	26.1344	6.40298	0.802529	6.90623	17.3489	0.75719	0	0.5	0	0	0	0	0	0	0	0	3.83332
ENSBTAG00000025126.3 ENSBTAT00000035149.3	0	0	0	0	0.0340909	0.301873	5.39835	47.3265	56.3294	1048	0	0	0	0	0	0	0	0.0545455	0.419048	0.501261	9.1225	0.0949398	1.37862	0	0	0	0	0	0	0	0	0	0	0	0	0	4.34879
ENSBTAG00000001710.3 ENSBTAT00000074120.1	0	0.00215641	0.0322739	0.0551267	0.0410277	0.537811	0.201502	3.29529	98.3574	1037.56	3.06553	0.39379	0.3	0.0141863	0.0659127	0.0889016	0.331479	18.5318	0.00746032	0	0.179057	0.0059949	0.600887	6.14243	340.375	0.946615	0	0	0	0	0	0	0	0	0	0	4.33915
ENSBTAG00000014933.5 ENSBTAT00000079781.1	5.20752e-05	0.0334614	0.301345	1.03497	3.04766	13.7875	8.33973	12.5964	149.776	914.572	10.2867	31.4854	6.83864	16.0984	8.24563	37.043	0.993928	0.00249626	0.298335	2.46739	4.31259	2.8858	0.466802	0.0316406	0.0484848	12.0276	1.96	0	0	0	0	0	0	0	0	0	4.30074
ENSBTAG00000004165.6 ENSBTAT00000070273.1	6.77751	2.27943	2.68781	7.51428	7.00925	10.7467	15.958	43.5909	67.7987	904.226	26.661	10.1983	2.60712	0.511936	5.88929	7.83688	1.08418	1.32383	8.77187	4.31137	5.05966	3.29744	7.75412	38.8616	4.03497	0.789477	0.000976562	0	0	0	0	0	0	0	0	0	4.34405
ENSBTAG00000048791.1 ENSBTAT00000076194.1	2.50332	16.8878	10.4919	62.2659	13.8429	6.31434	37.3634	21.5336	109.751	902.717	92.0117	32.765	506.914	19.8977	68.8412	28.5891	7.9603	4.64164	138.367	11.0516	51.1037	28.0705	29.7883	17.7574	28.3066	2.54514	0.000976562	0	0	0	0	0	0	0	0	0	3.74981
ENSBTAG00000016754.5 ENSBTAT00000066759.1	5.20752e-05	0	9.58069e-05	0	0	0.642813	2.04461	3.2726	466.632	891.125	5.93341	7.63074	0	0	5.63394	10.8155	0.0314552	11.7412	6.36526	2.14582	4.07822	0	1.41893	4.76055	3.15057	0	0	0	0	0	0	0	0	0	0	0	3.84132
ENSBTAG00000049349.1 ENSBTAT00000087301.1	0.145706	0.163205	0.0549999	0.183262	0.377385	0.223432	0.433894	7.30997	20.7899	872.674	22.5126	12.5329	0.143617	0.207449	0.2078	0.0941325	0.344059	0.251352	0.162518	0.0535609	0.0715272	0.0448658	0.216513	0.0832706	0.0766052	0.0322561	0.00135724	0.000188472	0	0	0	0	0	0	0	0	4.35611
ENSBTAG00000004343.3 ENSBTAT00000005683.3	0.0774432	0.106622	0.0876915	0.717064	3.66177	6.11639	4.75257	4.84124	130.746	858.328	7.79735	10.4155	4.69913	0.977101	3.63779	4.44132	0.140533	3.87802	1.82265	3.51306	9.47036	30.3522	40.6341	1.83189	7.5805	0.0255229	0	0	0	0	0	0	0	0	0	0	4.3103
ENSBTAG00000003419.6 ENSBTAT00000004437.6	0.0676646	0.0619968	0.0478517	1.1095	0.197731	2.43154	2.70307	27.4835	60.5091	839.789	0	0	0.270856	1.57656	0	0.0199854	0.0697393	0.00395257	0	0.146821	0.0362319	2.91011	0.258333	11.4903	1.19101	0	0.0666667	0	0	0	0	0	0	0	0	0	4.34598
ENSBTAG00000054143.1 ENSBTAT00000069710.1	0.52202	1.43513	25.72	0.332194	0.81108	1.59247	6.0611	21.3064	48.2287	836.075	13.2951	1.6101	2.6104	7.65236	1.56231	3.05924	7.96305	4.58697	0.274788	0.297159	0.398284	0.352801	1.30483	0.0508527	0.141777	0.369971	0	0	0	0	0	0	0	0	0	0	4.35004
ENSBTAG00000048257.2 ENSBTAT00000078985.1	0.796593	1.42616	2.49106	12.3707	18.2836	76.3327	71.238	16.4439	91.2246	818.472	11.1941	131.741	29.7566	4.80228	2.51735	6.87153	1.4829	1.95485	4.99438	5.83068	3.31443	4.47388	23.1118	8.61773	4.63496	0.259556	1.01209	0	0	0	0	0	0	0	0	0	4.26773
ENSBTAG00000048762.1 ENSBTAT00000080073.1	0.166579	0.591619	0.180222	3.29754	8.41088	69.5491	7.95128	30.7093	23.2167	786.862	9.67898	9.25781	4.19738	134.188	2.4143	0.999836	0.363335	0.11205	0.943542	0.921015	0.240071	0.916689	0.72565	0.733597	2.29266	1.37474	0.0122284	0	0	0	0	0	0	0	0	0	4.2847
ENSBTAG00000053235.1 ENSBTAT00000072410.1	0.266192	0.109432	1.31979	0.414061	1.91912	9.62271	42.7482	21.0427	30.7569	786.093	3.97636	0.798763	6.04964	0.435304	2.039	0.554753	1.53894	10.2536	1.33419	1.405	0.307246	0.932086	0.633597	1.34661	0.308317	0.0702086	0.0141268	5.83567e-05	0	0	0	0	0	0	0	0	4.34947
ENSBTAG00000051738.1 ENSBTAT00000082630.1	13.8458	2.07861	1.53784	2.48975	1.32262	7.87076	4.05602	22.5435	87.1077	750.423	7.0685	31.5473	0.367242	8.76243	1.48845	2.90631	1.6956	0.926753	11.4229	1.93273	2.00309	1.92884	9.47672	0.635849	4.56658	0.00571525	0.013963	0.000188472	0	0	0	0	0	0	0	0	4.32854
ENSBTAG00000040034.3 ENSBTAT00000053340.3	0.0423656	0.118465	2.04943	2.74582	2.41853	1.41988	7.46299	9.5116	50.0385	747.697	123.571	297.914	25.6467	1.21152	52.1585	19.0256	43.2501	74.1552	2.79935	0.842022	0.597185	28.9807	37.9262	13.5753	3.9697	0.858034	0	0.000188472	0	0	0	0	0	0	0	0	3.99645
ENSBTAG00000055155.1 ENSBTAT00000068300.1	0	0	0	0	0.025	1.7159	0.0757576	5.4997	31.4183	743.157	0	0	0	0.0027027	0.185503	0	0	0	0	0	0	0	0	0	0	0	0	0	0	0	0	0	0	0	0	0	4.35498
ENSBTAG00000049792.1 ENSBTAT00000081314.1	0.866612	0.451693	6.41247	2.53077	15.534	45.0132	193.237	55.5887	86.0346	727.431	22.441	6.67816	17.5444	2.74358	1.80384	0.746648	0.713019	0.971788	1.20104	8.82171	0.128898	2.62277	11.7351	4.64127	0.938683	0.0242193	0.00179738	0	0	0	0	0	0	0	0	0	4.18621
ENSBTAG00000014729.5 ENSBTAT00000019602.5	0	0	0	0	0.397383	5.71387	0.360049	8.98907	19.6357	720.873	72.4607	3.22778	0.473454	1.22893	3.00279	1.17674	15.4573	11.5239	18.6691	385.795	76.9533	29.2308	1.06515	1.27497	2.92918	0.0897222	0	0	0	0	0	0	0	0	0	0	3.81325
ENSBTAG00000007111.5 ENSBTAT00000067129.1	0	0.578906	1.07887	0	0.21709	0.445926	6.44502	19.9117	404.84	720.687	22.4085	38.3373	0	0.868358	2.1183	0	0	0.25	0.0625	1.57846	3.48316	0.05	0	0.575298	0	0	0	0	0	0	0	0	0	0	0	0	3.77337
ENSBTAG00000009481.6 ENSBTAT00000012479.6	0.000784929	0.0951871	0.173884	0.303112	6.1755	0.206667	0.991979	24.6931	51.5615	712.022	0.156077	0.046875	7.1943	0.0289583	0.09375	0.0125	0.152412	0.83405	2.69535	13.6987	3.25168	34.1205	140.951	5.5	55.6413	0	0	0	0	0	0	0	0	0	0	0	4.34549
ENSBTAG00000048559.1 ENSBTAT00000081105.1	0.892152	19.6567	31.8754	35.6982	9.1265	19.3204	16.5995	30.7664	51.5343	704.898	14.5977	86.5149	6.32439	14.168	22.487	471.466	0.886559	1.21571	11.3989	12.3508	2.3707	32.9523	16.8847	5.52791	0.443018	4.35687	0.0469414	0	0	0	0	0	0	0	0	0	3.58047
ENSBTAG00000012079.6 ENSBTAT00000073098.1	0.0572391	0.0144928	0.103193	0.3492	0.0183934	0.207523	3.58649	48.5709	359.859	699.381	11.0037	3.36698	1.89442	5.69256	8.44554	17.0378	0	0.0350131	2.86598	19.5638	46.8466	0	0	0	0	0	0	0	0	0	0	0	0	0	0	0	3.8538
ENSBTAG00000018158.5 ENSBTAT00000024163.5	0.0326796	0.0718652	0.239519	0.350407	0.832195	0.913867	2.08577	19.6184	284.103	695.354	6.62328	2.30791	1.15606	1.12229	4.03344	0.816484	0.172647	3.55487	0.658111	4.9404	7.81082	0.0759852	0.544827	1.71654	55.6892	3.69605	0	0	0	0	0	0	0	0	0	0	4.02524
ENSBTAG00000048550.1 ENSBTAT00000078000.1	0.376623	0.205616	1.11433	1.18984	11.5281	53.7993	4.8232	27.0123	20.9025	694.764	14.8332	9.20455	6.43014	134.243	1.41658	0.96606	0.548742	1.50905	0.977975	0.406592	1.05599	1.7245	4.74996	0.438222	4.09044	0.500397	0	0	0	0	0	0	0	0	0	0	4.27153
ENSBTAG00000019585.7 ENSBTAT00000061582.3	0	0	0	0	2.21793	0.235267	0.00196078	27.3553	44.6881	682.135	0.0297044	0.186409	76.07	477.921	0.862968	13.5041	3.65868	28.8661	28.346	248.992	375.869	1.3971	29.8313	165.256	67.6932	0	0	0	0	0	0	0	0	0	0	0	3.37631
ENSBTAG00000017133.5 ENSBTAT00000022773.5	0.0263158	2.8636	3.40404	0.131111	2.45419	8.35965	0.462866	3.2629	22.8907	665.406	10.7987	0.0553962	0.308704	0.86274	0.280111	2.31411	0.173193	0.805324	0.0896686	0.413163	9.32782	0	0.00996318	0.012636	0	0	0	0	0	0	0	0	0	0	0	0	4.35595
ENSBTAG00000048643.1 ENSBTAT00000077336.1	0.2629	0.133656	0.202527	0.541964	1.62087	56.5733	196.697	11.3266	75.5468	647.448	1.72309	9.44694	99.885	0.181739	0.163654	0.418537	0.230858	0.560014	0.420817	0.416742	0.379436	0.212468	0.243398	0.394961	0.174314	0.0690235	0.00217471	0.000639774	0	0	0	0	0	0	0	0	4.10623
ENSBTAG00000016240.6 ENSBTAT00000083927.1	0	0	0.216667	0	1.08333	0	0.582758	0.0135135	53.2755	639.558	0	0.4875	1.02645	0.569841	3.17901	0.166667	0.953704	0.0407428	0	2.45021	0.133929	1.43056	0.882981	1.0291	0.0714286	0	0	0	0	0	0	0	0	0	0	0	4.344
ENSBTAG00000012448.6 ENSBTAT00000079228.1	0	1.14863	0.444318	0.932141	7.71317	96.146	156.278	57.0914	19.8428	629.395	2.59376	4.38022	22.3579	1.38696	7.37358	1.88751	1.33303	1.23235	2.06957	21.0507	7.311	2.49286	2.68452	0.666667	1.07143	0.285714	0	0	0	0	0	0	0	0	0	0	4.18513
ENSBTAG00000049455.1 ENSBTAT00000085711.1	0.0644059	0.236798	0.0331224	0.10157	0.118804	6.81946	325.233	9.03655	7.56375	608.059	12.087	1.4886	244.705	4.11601	1.99391	0.184245	0.145281	0.0993222	0.577975	2.20648	1.56799	0.0241255	0.144347	0.302828	0.0707555	0.00845367	0	0.000188472	0	0	0	0	0	0	0	0	3.60271
ENSBTAG00000002174.5 ENSBTAT00000002817.5	11.0351	8.29779	3.32225	7.0977	2.13042	5.08325	112.345	7.76571	395.771	605.364	4.00307	4.51273	0.253571	0.410526	0.711905	1.76576	1.76277	172.128	0.177249	2.25966	0.987245	0.463167	2.67389	0.0367965	0.0634921	0.126316	0	0	0	0	0	0	0	0	0	0	3.49088
ENSBTAG00000050287.1 ENSBTAT00000075046.1	0.456095	2.20421	4.13145	0.615718	13.2475	29.5098	124.793	31.8896	38.4385	599.337	5.07146	3.78749	83.8064	1.06243	0.275778	0.151711	0.210322	0.286866	0.613733	0.877397	0.0961835	0.0481936	0.0835828	0.440565	0.289602	0.327768	0.00135724	0.00026455	0.000513915	0	0	0	0	0	0	0	4.22876
ENSBTAG00000050999.1 ENSBTAT00000082246.1	0.13248	0.461962	1.01527	0.991687	3.76297	135.017	294.949	157.015	34.7373	583.802	14.3221	1.03784	20.7314	0.670938	3.97629	2.99913	0.116371	1.80193	2.47826	24.0757	7.90076	2.17264	0.800344	17.5938	10.7594	0.294032	0.00296537	0.000453022	0.000513915	0	0	0	0	0	0	0	3.71743
ENSBTAG00000013371.6 ENSBTAT00000017794.5	4.92826	6.52009	6.69138	69.5707	12.0367	25.485	17.5068	19.5573	34.8276	580.365	6.67455	21.2613	8.56324	9.57503	5.28876	9.48297	3.08856	3.61327	7.61806	4.71317	4.13634	2.89128	23.8004	20.907	5.61987	0.0186439	0.00173456	0.000188472	0	0	0	0	0	0	0	0	4.32706
ENSBTAG00000006225.5 ENSBTAT00000008174.5	3	5.7501	4.30019	2.25	0.0529132	1.33333	2.66667	15.9167	476.4	574.227	0	0	0	0.00497512	1.53448	2.04289	0.0161692	0.0114943	0	1.41667	1.77083	0	0	0	0	0	0.0833333	0	0	0	0	0	0	0	0	0	3.29492
ENSBTAG00000052794.1 ENSBTAT00000067325.1	1.66019	0.419381	0.287894	2.00753	28.9736	123.494	377.832	54.5185	35.9842	567.474	7.24462	2.65562	23.8057	10.0753	8.79896	2.60699	0.378969	1.20186	0.00957303	0.435339	0.189285	0.257703	0.369841	4.08232	6.43272	1.09289	0.376392	0.000639774	0	0	0	0	0	0	0	0	3.53621
ENSBTAG00000010581.6 ENSBTAT00000074262.1	6.32807	4.76821	8.65873	2.5197	27.3106	7.84673	10.8908	20.8986	494.218	555.261	14.6601	9.84052	24.5996	24.1234	48.4628	51.6799	0.032614	6.3399	0	28.3004	35.2583	0	0.391245	3.03077	8.21344	1.57287	0	0	0	0	0	0	0	0	0	0	3.18034
ENSBTAG00000021007.4 ENSBTAT00000071439.1	0	0.0666667	0.37236	0.30081	1.41564	25.9465	119.716	44.2271	54.6338	541.881	6.40044	0.0617483	1.14077	1.4817	0.1	0.0437899	0.459835	1.77647	4.88293	165.597	58.4076	1.24828	0.111958	1.9793	1.16617	0	0	0	0	0	0	0	0	0	0	0	4.06924
ENSBTAG00000003791.6 ENSBTAT00000004931.6	0.365145	0.943914	0.815034	5.23027	1.99436	15.34	21.239	15.3779	29.2063	541.453	4.30981	18.66	1.91165	9.3487	1.79956	2.39073	1.6682	5.00829	3.047	0.326951	3.01071	16.8871	17.8377	5.20422	4.24321	0.0251082	0.0839039	6.45245e-05	0	0	0	0	0	0	0	0	4.34851
ENSBTAG00000051961.1 ENSBTAT00000075246.1	1.90119	0.0695123	0.362465	2.68471	3.29592	41.4642	136.737	14.1186	75.5072	535.915	8.99056	2.99316	18.1093	10.0031	0.251484	8.79907	4.52884	0.767581	0.325423	0.139451	0.386801	1.15787	1.47969	22.1127	0.255623	1.0216	0	0.000322907	0.000513915	0	0	0	0	0	0	0	4.18862
ENSBTAG00000016218.6 ENSBTAT00000071669.1	0.706701	0.668147	1.95121	11.6873	1.87175	9.42162	3.12254	15.0182	24.7543	523.292	4.47172	18.702	0.645581	8.12776	1.19777	2.20274	0.298996	0.474301	3.04115	3.40393	1.77633	1.01802	7.72271	4.4355	4.22054	0.0901323	0.000976562	0	0	0	0	0	0	0	0	0	4.35131
ENSBTAG00000005928.5 ENSBTAT00000007784.4	2.61471	4.19907	4.39335	17.8586	4.06923	13.0118	32.2575	50.4206	173.263	522.665	20.8378	10.3616	13.2725	14.5476	16.5365	6.21049	3.53241	6.20144	6.6896	14.3935	27.2589	1.03201	0.286443	0.86001	0.134169	0.269256	0	0	0.00438596	0	0	0	0	0	0	0	4.13391
ENSBTAG00000055102.1 ENSBTAT00000072192.1	1.1402	0.177402	0.838146	20.5745	1.43657	19.9229	144.058	4.81332	22.8128	521.712	11.6495	5.76084	274.561	4.69894	0.22282	0.253433	0.0763074	0.0176943	0.752332	1.36036	1.12578	0.414335	1.52171	1.55815	1.16947	9.80681e-05	0	0	0	0	0	0	0	0	0	0	3.73732
ENSBTAG00000002515.6 ENSBTAT00000003267.6	0.457722	0.344929	0.197767	2.30126	1.9166	6.05234	1.98928	15.7923	23.9317	519.527	4.60079	18.7612	0.671963	8.22217	1.61637	1.85307	0.149422	0.932714	1.52744	0.554647	1.33299	0.299012	2.99018	0.257847	4.12894	0.098106	0.00441884	0.000188472	0	0	0	0	0	0	0	0	4.35131
ENSBTAG00000051645.1 ENSBTAT00000073831.1	1.29734	0.657985	4.44858	2.45736	7.60734	34.0784	144.371	12.2005	51.4483	511.264	7.01617	3.36963	5.6864	0.370087	1.94157	2.25853	0.358726	3.9251	0.236562	0.438302	0.440089	1.07072	0.333608	0.952376	0.722137	0.405636	0.00091845	0.000453022	0.000513915	0	0	0	0	0	0	0	4.17758
ENSBTAG00000050453.1 ENSBTAT00000075545.1	0.115984	0.0769181	0.270536	0.907194	17.9155	4.52143	63.2494	122.106	467.274	486.429	1.33271	3.11204	63.8239	1.21225	2.802	1.26864	0.160108	0.61002	0.790125	11.5176	0.352664	1.64902	24.1584	13.4858	10.1162	4.84922	11.4222	0	0	0	0	0	0	0	0	0	2.99639
ENSBTAG00000012071.5 ENSBTAT00000016010.5	2.69351	0.477856	0.386866	4.21633	17.1611	50.9471	139.717	103.331	317.592	483.236	3.71887	48.4135	115.884	3.36223	0.330436	0.964054	1.60804	4.83916	6.47141	6.78063	6.66656	26.8074	12.5747	3.35656	8.11214	4.3519	0.0469414	0	0	0	0	0	0	0	0	0	3.42524
ENSBTAG00000010152.6 ENSBTAT00000013398.6	6.17	281.228	33.9932	1.64463	14.0664	0.952566	1.922	12.8805	141.728	476.726	4.38618	2.21945	19.29	2.89901	4.93916	13.5879	0.929807	3.95557	0.128781	4.3055	26.3235	1.73073	104.26	2.30368	103.047	0.990914	0.0846984	0.0333333	0	0	0	0	0	0	0	0	3.6218
ENSBTAG00000017808.4 ENSBTAT00000023672.4	0.383273	0.0253508	0.163739	1.62062	1.01294	5.2849	2.29117	10.5914	56.9077	476.392	5.92402	16.7442	4.23657	8.29821	0.844084	1.2213	0.194169	0.0139578	0.040764	0.831263	1.05215	0.263716	2.51346	1.09014	3.22464	0	0.0294017	0	0	0	0	0	0	0	0	0	4.32732
ENSBTAG00000009106.5 ENSBTAT00000087180.1	0.330186	0.226565	0.0278378	0.980382	2.25872	9.01116	96.644	16.8871	185.94	475.457	14.9994	5.82991	134.814	0.362497	0.0535831	0.626309	0.300773	0.0984922	1.19771	0.0790709	0.0850482	0.172273	28.6338	1.34999	0.447663	4.36935	0.0493657	0	0	0	0	0	0	0	0	0	3.87611
ENSBTAG00000017765.6 ENSBTAT00000074125.1	0.554558	0.0694998	1.65032	2.05944	3.46961	22.8669	33.7229	5.00091	35.4689	460.719	3.23517	4.72402	42.9602	4.39558	2.62679	6.95408	4.8897	73.221	2.57252	7.63559	3.85698	4.80574	29.4135	5.13235	82.9124	3.75974	0.464083	0.0333333	0	0	0	0	0	0	0	0	4.28225
ENSBTAG00000021518.5 ENSBTAT00000028678.5	0	0	0	0	0.0125	0.234386	0.773155	8.78158	84.9415	448.068	0	0.462688	0	0	0.00206716	0.00228833	0.128466	2.81975	0.0187879	0	0.0102041	0.7	0.00324675	0	0.0152211	0.177579	0	0	0	0	0	0	0	0	0	0	4.28155
ENSBTAG00000054095.1 ENSBTAT00000069641.1	0.234157	2.45414	0.487693	2.00409	1.25729	6.15431	4.79781	8.47939	15.8135	442.82	8.71377	65.913	0.664014	18.5109	62.6061	8.46535	7.30664	0.201406	0.227455	0.661046	0.682292	0.120822	4.16852	0.440219	9.82699	0	0.0763889	0.263889	0	0	0	0	0	0	0	0	4.27779
ENSBTAG00000048394.1 ENSBTAT00000080497.1	0.543851	3.04169	1.47631	0.62474	3.28086	9.94944	42.9894	6.73448	17.7747	441.34	6.78425	4.646	42.6896	4.72682	3.03665	2.65519	0.367968	4.38917	0.660447	0.312123	0.245534	0.147554	0.311749	0.672361	0.0312548	0.0265375	0	0.000188472	0	0	0	0	0	0	0	0	4.32281
ENSBTAG00000054156.1 ENSBTAT00000085386.1	0.0650457	2.16309	0.014015	1.00363	1.04636	0.933519	4.68903	8.4251	15.5179	437.814	8.57275	65.8544	0.659157	18.2926	62.0971	7.80536	7.27634	0.146294	0.220113	0.653218	0.682292	0.10707	3.89294	0.213437	9.82699	0	0.0763889	0.263889	0	0	0	0	0	0	0	0	4.27535
ENSBTAG00000008916.6 ENSBTAT00000011735.6	0.0893588	0.000614251	0	0	0.104921	0.0297497	0.403691	10.0986	23.8885	436.991	9.77177	0	0	0.00956938	0.00956938	0.0025974	0.0025974	0.015942	0.25481	5.5747	0.138889	0	0	0	0	0	0	0	0	0	0	0	0	0	0	0	4.35082
ENSBTAG00000012484.3 ENSBTAT00000016564.3	0.14181	0.484296	0.477619	1.01264	3.60001	13.736	124.885	70.1013	33.2221	431.863	76.1711	11.4413	254.503	1.17901	3.38162	2.94016	1.74094	2.32711	4.27782	9.13411	5.11712	2.15648	4.36045	2.27209	0.594216	4.40743	0.0492752	0.000639774	0	0	0	0	0	0	0	0	3.58313
ENSBTAG00000054165.1 ENSBTAT00000082872.1	1.38283	0.295309	1.60495	3.00511	7.74626	13.7632	44.0229	7.49025	24.0209	427.018	22.1105	1.15968	10.7849	0.653804	0.81263	1.80448	0.569375	0.366339	0.319922	0.14421	0.28209	0.843285	2.1354	0.408966	0.804198	0.761174	0.0108255	0.000639774	0	0	0	0	0	0	0	0	4.32816
ENSBTAG00000049235.1 ENSBTAT00000073145.1	0.0902714	0.940917	0.146058	0.619697	1.03225	7.74626	1.19439	8.84654	17.8986	424.52	7.12421	0.371101	1.50133	2.02952	1.01579	2.44304	2.34216	8.38084	6.42395	1.20643	1.21759	5.37776	12.3795	1.90798	0.306712	0.466217	0.00973305	0	0	0	0	0	0	0	0	0	4.35402
ENSBTAG00000007609.5 ENSBTAT00000075138.1	1.27001	0.754468	2.45949	0.461724	5.16632	4.74577	7.12111	8.67112	103.835	423.637	1.96168	2.37783	0.145747	5.4106	1.79486	3.07642	1.71676	9.66333	0.0326477	0.214448	2.44717	2.9259	0.0223112	0.107103	0.0602028	0	0	0	0	0	0	0	0	0	0	0	4.23464
ENSBTAG00000017569.6 ENSBTAT00000023356.6	0	0	0	0.281731	4.96378	18.7197	0	0	34.7038	421.657	0	0	0	0.0609148	0.740126	0	0	0.0295699	0	0	0.511075	1.32484	0.211842	0	0	34.488	1.785	0	0	0	0	0	0	0	0	0	4.34076
ENSBTAG00000037687.3 ENSBTAT00000080058.1	1.43182	0.5	0	0	0.0130719	0.222222	1.33333	0.0375	11.1816	417.619	0.2	1.2	0	0.811712	4.05718	0.75	0	0	0	0	0	0	0	0.668067	0.000980392	0	0	0	0.1875	0	0	0	0	0	0	0	4.35727
ENSBTAG00000054994.1 ENSBTAT00000081689.1	0	0	0	0	0	0	0.0119048	1.46433	7.2161	405.833	5.37406	0	0	0	0	0	0	0	0.00513393	0.553765	0	0.00892857	0.86307	0	0	0	0	0	0	0	0	0	0	0	0	0	4.35789
ENSBTAG00000020043.5 ENSBTAT00000080716.1	1.97731	1.99422	1.50922	0.540073	0.0125	1.56527	2.44063	9.0479	37.2058	399.954	3.25872	22.7698	0.0144928	1.85662	0.93903	1.50304	0.128898	3.10745	10.201	10.9177	3.79319	1.18177	5.76968	4.5873	0.724161	0.162989	0.000976562	0	0	0	0	0	0	0	0	0	4.33538
ENSBTAG00000050331.1 ENSBTAT00000075771.1	0.303291	0.384178	1.38068	16.0833	1.22614	19.6555	110.812	4.82338	16.56	397.311	3.73191	0.749832	6.05575	5.44199	10.8331	0.535206	3.06903	31.551	1.66175	4.11243	0.316248	5.35646	11.0195	1.9139	0.52284	1.63387	0.00398174	0.000639774	0	0	0	0	0	0	0	0	4.19168
ENSBTAG00000003282.5 ENSBTAT00000004256.5	8.73078	67.4026	11.7903	56.4093	25.7586	8.40114	22.6425	57.5778	21.734	396.512	27.0836	19.7307	18.2954	5.05776	4.7	6.18066	4.19749	6.01772	16.9122	7.59143	4.47931	12.4204	112.474	7.80486	26.6819	1.34604	0	0	0	0	0	0	0	0	0	0	4.2546
ENSBTAG00000018289.6 ENSBTAT00000024342.6	1.58182	0.510417	0.0370851	11.2916	3.99008	29.9016	73.5947	22.2099	11.2682	395.134	23.5667	62.425	9.66503	11.0922	264.112	0.237345	62.4659	7.81077	4.3254	121.163	31.3891	55.6575	4.7444	5.49351	70.9867	2.44678	0	0	0	0	0	0	0	0	0	0	3.44541
ENSBTAG00000014374.6 ENSBTAT00000019112.6	0.778522	6.52558	0	0.55029	12.0428	17.6304	16.7774	7.03129	64.624	391.588	4.38823	0.364493	0.910408	4.12797	4.55294	13.5893	3.71907	67.3958	8.06252	8.79752	70.5759	0.357985	0.0450327	1.85119	0	0	0	0	0	0	0	0	0	0	0	0	4.2531
ENSBTAG00000005309.5 ENSBTAT00000068103.1	0.375635	4.9904	7.94545	3.1696	1.16279	2.57587	7.73554	9.69526	15.2047	383.918	5.48466	1.08897	1.82547	1.33749	3.93613	1.5172	1.38485	13.1446	6.55572	6.1645	16.0904	1.64032	4.87413	4.46321	0.671917	0.0884496	0.00343876	0	0	0	0	0	0	0	0	0	4.35374
ENSBTAG00000054833.1 ENSBTAT00000068303.1	0.195844	0.211002	0.0509443	0.280814	0.466952	1.41833	4.71149	30.3054	138.963	377.904	3.546	3.85797	9.05133	4.12379	1.64523	0.488219	0.675465	4.0574	0.282562	0.773437	2.29045	0.420553	4.76881	0.53757	0.0578516	0.0102041	0	0	0	0	0	0	0	0	0	0	4.07882
ENSBTAG00000055301.1 ENSBTAT00000073203.1	10.0483	6.70381	34.4661	88.4414	5.80875	6.22171	5.49995	6.09521	34.6923	361.189	2.14309	7.89391	5.61747	11.9471	3.13704	1.23288	2.66519	54.9632	1.83414	7.05463	11.4515	4.47841	2.09585	1.56899	3.01416	0.0060523	0.0268591	0	0	0	0	0	0	0	0	0	4.19212
ENSBTAG00000001491.6 ENSBTAT00000001952.6	0.592761	2.27325	0.706213	0.219568	4.20251	11.2515	17.1613	19.904	175.972	353.048	8.58775	2.78632	4.41529	8.91318	0.584581	1.26811	0.345103	2.41438	0.495146	12.1749	23.4161	0.0113636	0.00874486	0.0182981	0.000980392	0	0	0	0	0	0	0	0	0	0	0	3.88514
ENSBTAG00000013141.4 ENSBTAT00000071730.1	0	0.15	0.772756	2.5112	40.9445	83.7973	46.9248	21.3561	183.278	345.512	27.5729	38.5061	3.85229	2.23524	5.66422	3.13656	2.22682	12.3069	0.174678	0.905127	0.356738	0.00381679	0.0770999	0.0875957	0.0371793	0	0	0	0	0	0	0	0	0	0	0	3.7327
ENSBTAG00000048521.1 ENSBTAT00000068626.1	0.186454	0.106476	0.546491	0.613001	0.8899	1.36739	1.42595	1.69877	6.11633	340.043	0.545835	0.0387969	0.0396365	0.0424488	1.47484	0.36537	0.165638	0.232533	0.165415	0.0928662	0.0807324	0.191519	1.52957	0.158326	0.207	0.365396	0.000377324	0	0	0	0	0	0	0	0	0	4.35821
ENSBTAG00000054348.1 ENSBTAT00000076055.1	0.0256642	0.148618	0.247054	0.945247	0.784083	2.14213	4.10269	24.6281	101.2	324.827	3.65323	2.5237	0.222666	0.146162	0.606058	0.785358	10.3338	0.485768	0.5865	0.793449	0.364771	0.572585	1.72667	0.292276	1.04781	0.762539	0.00135724	0	0	0	0	0	0	0	0	0	4.15175
ENSBTAG00000031829.4 ENSBTAT00000045129.4	143.5	218.559	78.6201	84.1286	21.45	27.8233	17.5591	35.1509	18.0693	323.232	16.4367	17.2897	58.2778	11.1843	54.7774	21.2028	15.0491	0.519048	12.621	9.99807	15.5	5.2488	21.6411	3.38866	1.12955	0	0	0	0	0	0	0	0	0	0	0	3.31292
ENSBTAG00000049997.1 ENSBTAT00000084425.1	0.293685	0.0907484	1.02185	0.163611	2.90406	8.81551	54.176	16.3389	49.0395	317.642	2.88516	13.2651	105.654	1.18174	2.07653	1.11868	0.113014	0.590741	1.32735	0.0910343	0.049203	0.929058	0.108789	0.016003	0.479347	0.00307692	0.00135724	0.000639774	0	0	0	0	0	0	0	0	4.05865
ENSBTAG00000046406.2 ENSBTAT00000070652.1	0	0	0.0047619	0.0996806	0.699281	30.3095	32.7433	139.252	166.038	315.609	1.68769	0.202176	5.02851	1.05932	0	0.12831	0.176514	0.0360132	0.377781	3.05717	1.40036	11.9773	23.1618	31.5742	0	0.0111111	0.00416667	0	0	0	0	0	0	0	0	0	3.56104
ENSBTAG00000019386.6 ENSBTAT00000076769.1	0	0	0	0.0154149	0.0214632	0.0720249	0.872101	6.45974	19.8994	310.532	0.865021	0.0100293	0.0127372	0.00416272	0.158636	0.00828614	0.256743	0.0035281	0.000766917	0.00113002	0.00294559	0.101426	3.66908	0.145758	0.000554618	5.48817e-05	0	0	0	0	0	0	0	0	0	0	4.34941
ENSBTAG00000016557.6 ENSBTAT00000071612.1	0.299676	0.0719987	0.424732	2.23967	1.86557	5.70344	56.8827	4.49975	10.441	309.358	3.80452	5.12785	22.5184	31.1931	4.88113	5.0643	22.4036	61.5075	90.8021	8.25514	15.2384	22.6492	26.5184	2.72275	1.75297	4.35428	0.274739	0	0	0	0	0	0	0	0	0	4.07682
ENSBTAG00000054630.1 ENSBTAT00000084995.1	0.207327	0.475946	0.14237	0.538989	4.21914	2.66335	13.0154	2.05161	13.513	304.827	20.6743	1.63074	5.51255	4.53843	1.49777	0.202232	0.269247	0.347828	1.33479	0.141068	0.173886	0.363234	0.150346	0.411249	0.303844	0.0175284	0.0024622	0.000188472	0	0	0	0	0	0	0	0	4.34412
ENSBTAG00000002996.6 ENSBTAT00000063694.2	0.34715	0.0965335	0.475202	0.656255	8.42767	4.59315	1.43639	34.8599	17.2669	295.62	21.3436	3.95138	31.2661	6.4489	1.11865	0.725478	2.02719	4.08092	6.38096	3.10786	1.58467	4.04793	5.07953	16.0418	2.44535	4.3519	0.0469414	0	0	0	0	0	0	0	0	0	4.30429
ENSBTAG00000005979.5 ENSBTAT00000007848.5	0.379806	0.0103564	0.0661072	0.417167	4.7745	2.3644	1.06965	6.99697	140.502	294.843	12.6391	17.2504	3.7355	4.51387	4.67565	3.88913	0.0625944	0.0063179	0.0157922	0.391917	0.614939	0.446703	0.00927873	0.00479357	0	0	0	0	0	0	0	0	0	0	0	0	3.91939
ENSBTAG00000018935.5 ENSBTAT00000025200.5	1.90019	3.44597	0.0275389	0.0499387	0.574742	1.5251	3.21572	7.84033	166.246	293.631	6.38658	1.86941	0.861442	2.11374	3.87398	0.677208	0.568825	26.6692	0.492321	0.111558	0.0760461	0	0.317211	0.0142421	0	0	0	0	0	0	0	0	0	0	0	0	3.76285
ENSBTAG00000054534.1 ENSBTAT00000069916.1	2.20109	4.28329	1.60037	1.21681	4.25763	11.4886	52.233	9.94451	18.1595	287.859	7.34075	2.23148	7.14005	4.82892	2.42317	1.53197	0.770264	4.22644	1.27145	1.18337	1.56557	1.62772	9.0829	1.09131	0.0888973	0.0141953	0.00251047	0.000188472	0	0	0	0	0	0	0	0	4.2881
ENSBTAG00000016473.5 ENSBTAT00000048506.4	0	0.600182	0.370739	8.67951	20.1298	15.9373	98.6419	61.0142	16.9832	286.454	63.6271	8.32869	202.25	0.692823	0.313604	3.2671	0.805706	1.03734	1.54938	2.46896	1.05222	0.0514777	0.190339	2.39232	0.21214	4.3519	0.0469414	0	0	0	0	0	0	0	0	0	3.32595
ENSBTAG00000000879.5 ENSBTAT00000001168.5	0	0	0	0	0	0	0	0	0	282.667	0	0	0	0	0	0	0	0	0	0	0	0	0	0	0	0	0	0	0	0	0	0	0	0	0	0	4.3589
ENSBTAG00000051836.1 ENSBTAT00000077191.1	39.7064	104.87	43.0849	23.7199	6.74352	4.1879	8.59987	8.38057	19.9886	282.027	10.9632	7.72012	58.6455	42.0432	77.5224	27.5262	3.22831	8.38305	3.79402	6.00578	30.5863	73.0148	48.8906	18.185	48.7554	0.0918803	0	0	0	0	0	0	0	0	0	0	3.92515
ENSBTAG00000052368.1 ENSBTAT00000072346.1	0.599624	0.591834	1.53438	1.40521	3.67084	16.9015	41.7442	6.75529	16.8064	281.705	3.89189	2.40676	6.61124	5.70573	3.44179	1.45559	0.6938	0.498773	1.08494	0.83326	0.777314	0.538306	1.72524	0.502645	0.18229	0.379915	0.00115323	0.000828247	0	0	0	0	0	0	0	0	4.30631
ENSBTAG00000051438.1 ENSBTAT00000073019.1	0.041521	0.000721859	0.502811	0.0132402	0.084737	0.447336	0.312799	7.98646	17.0909	280.583	12.6528	0.000891334	0.675454	0.0138045	0.0548374	0.0134925	2.139	1.67365	98.3931	0.50479	0.0202002	1.37818	0.151964	0.0240416	0.141479	0.510897	0.00135724	0	0	0	0	0	0	0	0	0	4.1024
ENSBTAG00000007455.6 ENSBTAT00000009806.6	0	0.000342466	0.0331551	0.680079	1.73656	2.04217	5.02321	22.5617	239.027	280.351	7.40653	2.29382	1.14265	3.40337	4.2457	0.552143	0.304074	11.9961	0.288124	0.722538	2.21524	0.0153846	0.15404	0.337114	0	0	0	0	0	0	0	0	0	0	0	0	3.2497
ENSBTAG00000010188.5 ENSBTAT00000013443.5	0	0.399074	0.213847	0.0680556	2.82888	0.918288	3.11496	2.02472	20.5684	280.051	2.84375	0	0	0	0	0	0	0	0.0185185	0	0	0	0	0	0	0.150877	0	0	0	0	0	0	0	0	0	0	4.3472
ENSBTAG00000021778.6 ENSBTAT00000029033.6	0.72381	0	0	0	1	0	32.198	8.63304	0.0579832	278.967	0	0.500571	0.581818	0	0	5.02286	0	0	0	0	2	0	0	0	0	0	0	0	0	0	0	0	0	0	0	0	4.32877
ENSBTAG00000014151.4 ENSBTAT00000018808.4	0.0717997	0.093595	0.112765	0.085104	0.0488538	0.124431	1.18266	4.86419	228.105	276.162	2.83871	0.959263	0.711017	0.000595726	0.0563071	0.117631	0.356987	4.11053	62.1711	6.85994	88.034	39.2436	2.41731	2.79674	51.7042	0.356572	0	0	0	0	0	0	0	0	0	0	3.25475
ENSBTAG00000019256.6 ENSBTAT00000025636.6	0.125698	0.512404	0.110426	1.2951	4.81015	40.7256	39.2503	21.8709	36.5184	276.091	14.2776	10.087	147.088	3.16824	0.566289	1.50082	0.613544	6.42106	0.405952	1.8861	0.240615	0.0700771	2.63589	28.559	1.28073	5.25865	0.0723123	0	0	0	0	0	0	0	0	0	3.77327
ENSBTAG00000052470.1 ENSBTAT00000072171.1	0.0726905	0.226353	0.200479	10.1835	0.794263	11.4408	68.2165	5.13408	63.3011	275.211	2.46933	9.41552	21.4761	0.208026	0.517974	0.322011	1.89027	0.132494	0.914674	0.0994083	0.113242	0.0527685	0.0775515	0.103257	0.281047	0.0151018	0.00251047	0.000453022	0.000513915	0	0	0	0	0	0	0	4.1342
ENSBTAG00000017346.6 ENSBTAT00000023060.6	2.22019	2.52379	0.102041	0.628968	13.3683	3.4723	25.6662	50.3128	126.709	270.276	10.1812	9.70181	0.357045	1.50166	21.4064	0.0869084	0.0462123	0.0459984	0.00729167	0.234484	2.42631	0.075	14.8758	0.329227	0	0	0	0	0	0	0	0	0	0	0	0	3.88063
ENSBTAG00000003171.7 ENSBTAT00000073315.1	0	0	0	0	0	0	0	0.46978	3.5	263.316	2.25	0	0	0.00060024	0	0.194326	0.0348965	0.103183	0.0717612	0.0775225	0.00101154	0	0	0	0	0	0	0	0	0	0	0	0	0	0	0	4.35839
ENSBTAG00000050499.1 ENSBTAT00000077144.1	0.00276498	0.00320513	0.0872222	0.0465306	0.174444	0.137933	1.99114	6.79234	30.3417	261.435	32.0992	0.854375	0.0869196	1.44571	2.97663	0.978319	11.0753	5.90461	19.6766	242.699	74.6425	12.9187	0.326315	0.974904	2.60226	0	0	0	0	0	0	0	0	0	0	0	3.09866
ENSBTAG00000006345.6 ENSBTAT00000008325.6	2.66943	9.07817	6.31647	7.85742	20.6397	20.4456	4.95394	3.3332	20.7306	260.787	23.7176	2.07798	9.84537	12.1409	4.95855	1.43575	1.82628	5.50965	5.94026	17.6623	3.10068	1.03228	3.13807	5.22119	0.861956	0.0102041	0.000440141	5.83567e-05	0	0	0	0	0	0	0	0	4.32327
ENSBTAG00000009072.5 ENSBTAT00000074702.1	0	0	0	0	0.351361	0	0	1.79584	3.27937	260.458	2.45952	0	0	0	0	0	0	0.135714	0	0.0714286	0.146032	0.266667	20.8097	0	0	0	0	0	0	0	0	0	0	0	0	0	4.35833
ENSBTAG00000012261.3 ENSBTAT00000016258.3	0	0	0	0.015873	3.18832	0	0	0.4	1.2911	260.336	0	0	0	0	0	0	0	0	0	0	0	0	0	0	0	0	0	0	0	0	0	0	0	0	0	0	4.35854
ENSBTAG00000050618.1 ENSBTAT00000083715.1	0	0.00900901	0.0412162	0	0.327016	0.112215	1.65813	5.11429	59.7547	259.776	0.538235	0.010989	0	0.0204082	0	0.0023678	0	0	0	0	0	0	0	0	0	0	0	0	0	0	0	0	0	0	0	0	4.24604
ENSBTAG00000050745.1 ENSBTAT00000052682.2	0	0	0	0	0.142857	0	5.22348	7.08719	0	259.139	0	0	0	0	0	0	0	0	0	0	0	0	0	0	0	0	0	0	0	0	0	0	0	0	0	0	4.35652
ENSBTAG00000030166.4 ENSBTAT00000042549.4	0	0	0	0	0	0	0.354167	1.51505	15.5319	257.601	0	0	0	0	0	0	2.47917	0	0	0	0	0	0	0	0	0	0	0	0	0	0	0	0	0	0	0	4.35094
ENSBTAG00000021675.6 ENSBTAT00000074499.1	0.00657895	0.00371348	0.0105696	0.00309226	0.00362319	0.00111483	0.0733871	6.64169	5.37015	256.49	0	0	0.00326797	0	0.137398	0	0	0	0.00604839	1.00657	1.13759	0.00358423	0.438799	4.38942	0	0.025641	0	0	0	0	0	0	0	0	0	0	4.35663
ENSBTAG00000003341.6 ENSBTAT00000004337.6	0	0	0	0.00208333	0.49252	0.43902	0.825616	1.69938	3.96193	254.873	0	0.0149254	0.305705	1.6286	0.147635	0.022776	2.37666	23.2307	0.0619572	0.198823	3.14019	3.44207	0.0996068	0.111584	0.353212	0	0	0	0	0	0	0	0	0	0	0	4.34102
ENSBTAG00000009707.6 ENSBTAT00000054271.3	2	3	2.94345	1.33333	2	24.8296	5.18629	1.35417	5.96429	252.877	0.333333	15.3053	0	0	0.147683	0	0.00900901	0	0	0	0	3	81.6061	0	1	0	0	0	0	0	0	0	0	0	0	0	4.33245
ENSBTAG00000050895.1 ENSBTAT00000077513.1	0.415362	0.58093	0.531757	6.0077	1.83234	6.20305	35.7385	80.8401	7.35133	251.903	0.76486	0.639676	8.75818	0.166834	11.8123	4.87192	14.0808	0.393844	0.385942	0.249776	0.0622721	0.181959	1.40699	0.111075	0.0515448	0.0131344	0.00213315	0	0	0	0	0	0	0	0	0	4.12031
ENSBTAG00000017741.4 ENSBTAT00000023587.4	0	0	0.000637755	0	0.990476	3.63175	0.000868056	7.09373	203.844	251.431	0	0.00112613	0	0.0213964	0.00875936	0.0199209	0.0730729	0.00875936	0.0542174	1.51401	1.93873	0.00910973	0.0205877	0.74281	1.21386	0	0	0	0	0	0	0	0	0	0	0	3.32827
ENSBTAG00000053976.1 ENSBTAT00000077725.1	0.869544	0.519221	1.49119	0.328724	2.37007	11.3255	48.851	12.277	17.5905	250.932	13.4062	0.677787	6.60456	2.54111	27.9821	31.6198	0.435701	1.04282	0.315798	23.2877	28.4508	0.792343	0.754996	4.93535	8.42937	2.4869	0	0.000188472	0	0	0	0	0	0	0	0	4.23115
ENSBTAG00000054063.1 ENSBTAT00000009739.5	2.15657	0	0	0.113503	0.366475	0.38057	1.32689	1.93735	5.30912	249.284	13.4265	35.9378	0	0.113503	0	9.86567	0	4.54934	0.0512821	0.0369249	0	0.000611995	0.000832534	0.0501626	0	0.0185185	0	0	0	0	0	0	0	0	0	0	4.30914
ENSBTAG00000050011.1 ENSBTAT00000079664.1	0.109791	0.468276	0.0787115	0.180967	3.85333	1.29576	1.75958	2.01042	14.6793	245.105	20.9913	0.816515	5.99866	30.0926	6.29213	2.31304	0.459456	0.418616	2.14592	0.283855	0.34513	0.276466	0.141633	0.410578	0.645979	0.112968	0.00875649	0.000639774	0	0	0	0	0	0	0	0	4.31175
ENSBTAG00000020418.5 ENSBTAT00000027210.5	0	0.0365646	0.319158	0.223719	28.8967	14.7034	2.82124	3.22842	146.917	242.91	5.72427	5.57649	0	0.0042735	0.00833333	0.0853175	0.0420875	0	0	0.436277	0.19897	0.048951	16.8085	0.211059	0.0490468	0	0	0	0	0.00277778	0	0	0	0	0	0	3.68441
ENSBTAG00000054731.1 ENSBTAT00000079004.1	0	0	0	0	0	0	0	12.6338	12.8377	242.734	55.6958	8.25113	1.91132	0	24.6979	6.05971	11.656	0.075	5.22143	60.1551	0	5.66	0	0	11	0	0	0	0	0	0	0	0	0	0	0	4.12997
ENSBTAG00000021875.5 ENSBTAT00000079288.1	26.2945	1.66071	1.84215	9.20243	88.0984	81.8427	5.44431	2.81349	9.71114	242.571	0.594525	0.914015	0.170491	0.957696	16.1222	0.729975	0.101166	0.03125	0.158106	1.59302	12.4865	5.14359	0.308692	0.638997	3.29438	0.551181	0	0	0	0	0	0	0	0	0	0	3.90231
ENSBTAG00000020499.6 ENSBTAT00000080344.1	0	0	0	0	0	0	0	1.86667	5.6	241.797	0	0	0	0	0	0	0	0	0	0	0	0	0	0	0	0	0	0	0	0	0	0	0	0	0	0	4.35764
ENSBTAG00000050719.1 ENSBTAT00000077156.1	0	0	0	0	0	0	0	1.86667	5.6	241.797	0	0	0	0	0	0	0	0	0	0	0	0	0	0	0	0	0	0	0	0	0	0	0	0	0	0	4.35764
ENSBTAG00000012514.6 ENSBTAT00000016614.6	0.0162602	1.26518	0.265067	1.13599	3.92774	71.5429	64.4557	6.78106	84.9273	240.574	2.68691	7.38753	174.71	0.16431	0.334535	0.765666	0.173471	0.0891448	0	0.432028	0.682834	1.01074	0.0527354	1.1645	0.227294	5.25017	0.0723123	0	0	0	0	0	0	0	0	0	3.2185
ENSBTAG00000036061.4 ENSBTAT00000066975.1	0.211932	0.233742	0.542956	0.84308	16.2898	2.06616	42.7633	21.2572	10.4696	239.046	5.3323	9.65869	208.202	0.785544	0.0419505	4.23953	0.671654	6.69526	1.18431	0.70501	0.234191	7.52686	0.775121	12.211	2.36573	5.79047	12.2065	0	0	0	0	0	0	0	0	0	3.19092
ENSBTAG00000053578.1 ENSBTAT00000079349.1	0.469669	0.592743	1.3784	1.0867	3.6117	9.14313	40.2908	4.73526	13.0396	238.521	6.53126	0.938859	5.39786	2.37213	1.18038	1.0673	0.399543	0.264983	0.748549	3.39937	3.78822	0.30362	0.061473	8.41215	0.092062	0.0475337	0	0	0	0	0	0	0	0	0	0	4.29638
ENSBTAG00000047107.2 ENSBTAT00000064143.2	0.141414	0.69702	1.77266	0	0.196342	2.79767	2.24328	2.83855	21.6602	237.589	0.0588061	0.149102	0	0.0267161	0.329872	0.0576363	2.82693	0.888005	2.15796	10.0664	24.9765	1.00379	0.111111	0.578213	1.77569	0	0	0	0	0	0	0	0	0	0	0	4.33898
ENSBTAG00000049148.1 ENSBTAT00000077278.1	0.0676617	0.5018	0.0449779	0.277954	0.64388	5.0153	15.4812	7.78599	50.7915	236.691	7.16654	13.9117	2.65639	0.316976	1.1869	0.240497	0.279843	0.130706	0.907599	2.7404	11.5583	0.216565	0.0403635	0.185663	0.510144	0	0.0260417	0.000188472	0	0	0	0	0	0	0	0	4.25397
ENSBTAG00000007910.5 ENSBTAT00000069665.1	0	0	0	0	0	0	0.785287	0.527423	15.6909	233.767	2.78219	0.146422	0.0253322	0.166347	1.926	0.315479	0.0107357	0.0115253	0.000268014	0.00529631	0.0139588	0.000160565	0.00293985	0	0	0	0	0	0	0	0	0	0	0	0	0	4.34908
ENSBTAG00000049176.1 ENSBTAT00000070424.1	0.377144	0.00049505	0.024759	1.4211	1.0671	1.40456	2.87601	1.16727	2.40833	231.138	0.00666812	0.00215679	0.01615	0.0499188	0.0430443	0.917079	0.597311	0.636933	1.88855	0.000489322	0.001468	5.10538	0.011039	0.00172662	0.0154985	0	0	0	0	0	0	0	0	0	0	0	4.35829
ENSBTAG00000000791.5 ENSBTAT00000001049.5	0	0.276144	0.00694444	0.0929571	0.367117	11.8974	13.7942	46.7773	3.1616	227.52	1.33385	1.49521	5.33097	0.00531915	0.0366467	0.0316033	0.0922962	0.00194629	1.27413	0.0040731	0.000702268	3.008	0.00010582	0.00404734	7.50015	0	0	0.000188472	0	0	0	0	0	0	0	0	4.26189
ENSBTAG00000012338.5 ENSBTAT00000072597.1	0	0.0126984	0.0285714	0.0995862	3.84614	6.20864	0.856036	0.452267	5.77931	226.686	2.48747	0.00514801	0.003003	0.0353678	1.5003	0.0165165	0	0	0.420304	0.0416667	0.0416667	0	0	0	0.0547619	9.67751	0	0	0	0	0	0	0	0	0	0	4.35569
ENSBTAG00000054541.1 ENSBTAT00000084901.1	0.596299	0.164559	1.857	2.40636	4.58682	13.443	56.2825	4.76258	11.9544	220.229	6.25033	0.738759	12.7898	0.519891	0.563326	5.63715	0.405649	0.269378	0.166649	0.141245	0.119775	0.583875	0.679346	0.228533	0.791391	0.761174	0.000377324	0.000453022	0.000513915	0	0	0	0	0	0	0	4.21665
ENSBTAG00000013589.6 ENSBTAT00000018071.6	0.0239899	0.117284	3.83242	0.0798817	23.5438	0.502105	39.5156	20.5381	163.378	213.726	0.26485	2.91869	42.7954	2.88062	67.2847	0.57672	0.0115217	0.230599	0.139182	3.22531	66.51	2.3699	30.8927	12.3053	175.145	53.3743	0	0	0	0	0	0	0	0	0	0	3.2564
ENSBTAG00000051279.1 ENSBTAT00000082998.1	0.0396385	0.00417915	0.368307	0.120685	0.586607	0.5901	1.13345	0.411532	3.75952	211.201	31.4207	13.7636	208.806	36.018	0.0392201	0.0391596	0.399563	0.15557	0.246189	0.0300889	0.236863	0.0883856	0.337667	0.306515	0.0237324	0.00107175	0	0	0	0	0	0	0	0	0	0	2.97934
ENSBTAG00000030322.4 ENSBTAT00000042815.4	0.21231	0.831131	0.201807	1.80559	8.05851	4.94509	12.9871	14.0981	24.8621	210.725	9.33165	0.0797593	2.05353	16.3082	14.7003	119.286	0.361191	0.0574611	0.101481	0.0770202	2.04724	16.3295	0.292164	0.156071	0.0112124	0.00178735	0.000377324	0	0	0	0	0	0	0	0	0	3.7525
ENSBTAG00000053107.1 ENSBTAT00000076309.1	0	0	0.0341893	0.160206	5.06068	0.86031	0.216473	3.47939	13.1169	210.558	0.933018	1.16143	16.9693	91.6741	174.422	3.56027	0.0123677	0.0980691	2.1452	0.00966184	1.11777	0	0.0323707	0.0478757	2.26964	0	0.0111111	0	0	0	0	0	0	0	0	0	3.11746
ENSBTAG00000053174.1 ENSBTAT00000081848.1	0.284815	0.48826	1.45068	0.73321	2.28938	10.7711	49.3382	5.51966	14.9131	209.186	4.94133	3.48229	7.91568	0.809258	2.72695	4.4511	1.09616	0.0746094	0.138435	0.361463	0.653205	22.2269	0.48344	0.441889	0.223576	0.365459	0.00091845	0.000904325	0.000513915	0	0	0	0	0	0	0	4.2375
ENSBTAG00000021215.6 ENSBTAT00000030306.4	0	0	0	0	0	0	0	0	16.0889	208.049	0	0	0	0	0	0	0	2.33333	17.2417	5.13131	65.1035	0	0.5	0	0.5	0	0	0	0	0	0	0	0	0	0	0	4.33208
ENSBTAG00000051366.1 ENSBTAT00000073114.1	2.69881	0.349144	1.61524	1.34507	2.9527	11.0251	43.5069	12.9791	26.0456	204.272	11.122	1.41273	5.92967	0.553765	1.1192	1.51681	0.840831	0.411073	1.16528	0.664255	0.212044	1.19869	0.994821	0.360172	1.85008	0.447159	0.0138218	0.0010928	0.000513915	0	0	0	0	0	0	0	4.23525
ENSBTAG00000012464.6 ENSBTAT00000016537.6	0.398282	0.837702	3.03806	2.5242	47.5375	0.915517	2.94986	1.50079	47.5352	202.291	1.63839	2.50276	0.0972781	0.93228	18.1651	1.35777	10.9598	2.7851	0.734722	2.18808	39.1472	1.42319	3.17335	0.111785	6.76649	1.40696	0	0	0	0	0	0	0	0	0	0	4.14205
ENSBTAG00000040569.3 ENSBTAT00000016601.6	1.77083	0	9.58069e-05	0.000247382	0	0	0.0324843	0.0268817	104.477	200.46	9.30022	13.1299	0.299309	0.491633	0	0.007108	0.00254677	0.104432	0.198596	1.38391	2.5753	0.0650843	0.91369	4.17181	3.32322	0	0	0	0	0	0	0	0	0	0	0	3.83978
ENSBTAG00000012780.4 ENSBTAT00000016986.3	0	0	0	0	0	0	0	0	15.5	198.4	0	0	0	0	0	0	0	0	0	0	0	0	0	0	0	0	0	0	0	0	0	0	0	0	0	0	4.34558
ENSBTAG00000016430.6 ENSBTAT00000080267.1	0	0	0	0	0	0	3.75	12.2244	73.6255	198.289	0	0	0.625	0.25	11.556	0	0	0	0	0	0	0	0	0	0	0	0	0	0	0	0	0	0	0	0	0	4.07137
ENSBTAG00000054883.1 ENSBTAT00000081317.1	0.795719	0.33698	3.78498	2.20631	5.76251	1.80356	19.0853	2.13093	11.7306	197.272	14.5595	0.224704	0.244638	0.733819	0.657361	1.39052	0.695894	1.05414	0.363078	0.129517	0.35646	0.748827	0.717364	0.412254	0.354998	0.376423	0.00135724	0	0	0	0	0	0	0	0	0	4.32635
ENSBTAG00000030483.3 ENSBTAT00000020123.5	5.7168	1.91635	6.54586	11.8257	18.8074	2.17054	2.659	12.4221	13.2365	196.594	0.915225	0.648265	9.92733	1.15606	0.270462	1.01101	0.579429	1.72737	4.06541	5.65811	2.11787	3.09833	21.8602	36.788	2.20589	0.00230443	0	0	0	0	0	0	0	0	0	0	4.32613
ENSBTAG00000053404.1 ENSBTAT00000078339.1	0.857143	0.855146	1.61711	2.63137	3.83272	12.0416	42.3773	6.50907	15.6099	195.024	4.3875	0.727204	5.94812	0.364773	1.60446	2.20709	1.29559	4.35172	4.41277	4.56678	2.01842	1.11617	9.35634	0.591608	1.03906	0.43785	0.013963	0.000453022	0.000513915	0	0	0	0	0	0	0	4.25561
ENSBTAG00000004849.6 ENSBTAT00000006374.6	0.005	0.0688874	0.714286	0.918419	6.22497	0.153274	0.00702619	21.8963	28.154	193.664	0	0	0.00224719	0	0.00260229	0	0.00523964	0.0370126	0	0	0.000207684	0	0.000143815	0	0	0	0	0	0	0	0	0	0	0	0	0	4.289
ENSBTAG00000049193.1 ENSBTAT00000074790.1	1.28965	0.829634	1.50231	1.09294	2.82806	12.6621	42.0066	7.77741	14.3221	193.264	6.56251	1.43835	5.99065	0.403926	1.09813	2.35218	1.43311	3.9345	0.245935	1.02214	1.60112	3.44397	12.8027	0.471764	0.524818	0.0134907	0.00135724	0	0	0	0	0	0	0	0	0	4.2528
ENSBTAG00000018199.5 ENSBTAT00000074460.1	4.0275	0.00333333	0.0385683	0.398598	1.2855	1.64838	2.09353	2.90558	68.6303	190.729	8.73884	32.2674	0.622574	3.92885	1.90137	3.21307	0.166076	0.67754	0.0267678	3.96487	12.1735	3.14144	1.05875	1.95928	6.48415	0	0	0	0	0	0	0	0	0	0	0	4.05778
ENSBTAG00000007434.6 ENSBTAT00000009774.6	0.41503	0.63913	0.220058	6.49376	0.816564	4.12481	1.87183	17.3611	36.3682	189.978	5.63133	29.755	3.49154	2.41752	1.79061	4.06937	0.247262	1.10675	1.46469	12.7053	1.59606	1.37692	28.2874	6.96224	4.63569	1.98887	0.0833333	0	0	0	0	0	0	0	0	0	4.23411
ENSBTAG00000013128.6 ENSBTAT00000017450.6	0	0	0.377431	0.772397	0	0	0	3.11877	98.1547	189.695	3.86198	0	0	0	0	0	0	0	0	0	0	0	0	0	0	0	0	0	0	0	0	0	0	0	0	0	3.85045
ENSBTAG00000048547.1 ENSBTAT00000076601.1	2.5721	0.603387	0.374727	0.545639	0.569785	1.47521	3.77283	10.6742	43.5581	188.838	10.3601	5.59797	0.626667	0.492149	1.32332	0.935384	0.599916	4.03814	0.157761	0.32106	0.94197	0.357413	0.752606	0.159937	0.189137	0.366546	0.000377324	0	0	0	0	0	0	0	0	0	4.24322
ENSBTAG00000050451.1 ENSBTAT00000074044.1	1.9329	0.245388	1.26371	0.895631	6.66968	9.95047	46.074	10.681	108.897	188.772	10.0453	4.64223	5.95672	0.721454	10.0191	0.992883	0.154325	0.188342	0.128454	0.327105	0.172377	0.321512	0.144733	0.803817	0.220741	0.0205078	0.000440141	0.00026455	0.000513915	0	0	0	0	0	0	0	3.68261
ENSBTAG00000048846.1 ENSBTAT00000067685.1	2.52324	0.32892	1.52434	0.515001	2.43385	10.2621	43.2051	11.8218	24.2823	186.616	10.8705	1.39587	5.9459	0.487873	1.99839	2.69168	0.669483	4.07241	0.396632	0.365525	0.344733	0.797592	0.675467	0.429062	0.735885	0.457429	0.0117169	0.000188472	0.000513915	0	0	0	0	0	0	0	4.21946
ENSBTAG00000050912.1 ENSBTAT00000084033.1	2.86737	25.1797	61.4973	10.3484	5.96943	18.1676	14.1032	24.9435	18.9394	185.927	7.00195	6.10142	11.3755	15.6245	69.5877	8.21182	12.9292	21.8973	30.8973	6.03368	17.2878	30.8022	106.213	9.62374	27.2839	0.954398	0	0	0	0	0	0	0	0	0	0	3.94459
ENSBTAG00000052050.1 ENSBTAT00000069678.1	5.86956	10.1204	10.2431	16.7135	21.7062	25.7139	22.2371	29.3868	15.9217	185.838	9.50163	13.6999	11.6786	20.0406	14.8678	7.44305	14.5345	5.50652	31.088	5.84211	18.8405	32.2378	107.246	9.90482	27.863	0.960571	0.00308642	0	0	0	0	0	0	0	0	0	4.27393
ENSBTAG00000052305.1 ENSBTAT00000083733.1	5.67511	11.5377	11.1736	17.0191	22.417	26.2272	19.9953	29.7506	14.8893	185.797	9.28497	10.8563	13.2186	21.3573	15.6365	7.27639	14.5345	5.68152	31.1402	5.86988	17.5937	32.2378	106.301	9.90482	27.7797	0.960571	0.00308642	0	0	0	0	0	0	0	0	0	4.27283
ENSBTAG00000007778.7 ENSBTAT00000061517.3	0	0	0	0	0	0	0.333333	6.83333	53.5	185	0	0	0	0	0	0	0	0	0	0	0	0	0	0	0	0	0	0	0	0	0	0	0	0	0	0	4.18184
ENSBTAG00000034626.3 ENSBTAT00000086790.1	0.00563284	0.0713293	0.00807197	0.0645347	0.0815059	0.0433765	0.63137	2.32773	3.81134	183.583	2.84167	0.00996677	0.0152061	0.711899	0.281509	1.01074	0.469085	0.134845	0.845637	21.5557	0.677796	0.322948	0.190308	1.89241	3.41058	0.523648	0	0	0	0	0	0	0	0	0	0	4.32924
ENSBTAG00000017205.5 ENSBTAT00000086491.1	0	0	0.027027	0.0175439	0.176557	0.312024	0.34078	0.679144	77.688	181.749	3.76816	1.35155	0	0	0.0501531	0.126875	0.0123839	3.94797	0.0698246	0.10109	0.240476	0.117647	30.2944	0.25	0	0.000659196	0	0	0	0	0	0	0	0	0	0	3.99614
ENSBTAG00000014486.6 ENSBTAT00000073742.1	0	0	0.15625	4.92076	59.7358	1.59382	0.305556	6.01283	8.96592	181.213	3.94669	0.104744	0.811838	0.843564	12.0198	5.94073	0.218659	4.58307	0	0.707976	7.84365	0.153908	0	0.611115	0.588711	2.69316	0	0	0	0	0	0	0	0	0	0	4.13289
ENSBTAG00000052433.1 ENSBTAT00000078079.1	1.12376	1.91772	2.42488	18.5603	34.58	12.2588	47.6927	6.50364	15.6191	180.108	13.7591	3.16228	25.0788	19.1799	24.2108	3.14747	1.16714	5.44636	8.37743	1.16546	5.67155	2.19991	3.37667	0.801823	0.175485	0.364482	0.0108255	0.00026455	0.000513915	0	0	0	0	0	0	0	4.1326
ENSBTAG00000018253.6 ENSBTAT00000024298.6	0.0337842	0.0649398	1.16237	0.173245	2.08455	9.17083	44.1317	7.02502	20.1895	179.953	2.53775	0.627062	5.46447	0.541894	0.233385	0.617972	0.231672	1.13336	1.99334	3.8754	14.6905	0.748197	3.01415	0.135913	0.92439	0.000169005	0	0	0	0	0	0	0	0	0	0	4.21497
ENSBTAG00000000682.6 ENSBTAT00000083549.1	0.103064	0.163258	0.993945	0.420974	1.5901	9.50443	30.65	4.21932	18.9944	179.54	1.92691	4.56701	42.5055	4.36555	3.00876	1.24657	1.26158	1.61927	1.37718	0.362901	0.863888	0.263297	0.947692	0.324271	0.0217789	0.00752504	0	0.000188472	0	0	0	0	0	0	0	0	4.18501
ENSBTAG00000051025.1 ENSBTAT00000083328.1	0.132131	0.52452	0.0923887	0.564625	1.94175	22.622	35.8434	13.7262	30.2794	176.784	13.6803	6.25456	147.142	0.725169	0.108014	0.931317	0.945046	0.43823	1.29791	0.337729	0.183781	0.431497	0.738496	1.66896	0.626683	4.38332	0.0469414	0.000188472	0	0	0	0	0	0	0	0	3.22239
ENSBTAG00000039129.3 ENSBTAT00000054963.3	0.226488	0.0707719	0.221253	7.03069	0.597529	9.19447	48.7626	0.75953	7.55333	175.18	0.512043	0.185641	2.35772	0.106363	0.199274	0.0748552	0.128835	0.141786	0.123466	0.144977	0.155668	0.485108	0.0801488	0.204108	0.0226951	0.0924021	0	0.000453022	0.000513915	0	0	0	0	0	0	0	4.19235
ENSBTAG00000051065.1 ENSBTAT00000078620.1	0.661767	0.599957	0.275828	3.97661	1.86955	2.66315	20.2675	2.46502	7.77477	174.786	14.1216	0.255649	0.368872	0.125601	1.38433	1.86504	0.273872	3.99465	0.123216	0.336988	1.16507	0.404375	0.630954	0.230927	0.678443	0.439636	0.00173456	0	0	0	0	0	0	0	0	0	4.31931
ENSBTAG00000049758.1 ENSBTAT00000083873.1	0.36286	0.875426	2.12733	1.67382	4.47033	10.9568	42.7225	4.51754	16.5014	174.099	34.497	7.99587	10.9781	8.61451	0.581182	1.03365	0.564749	3.87067	0.529372	3.25761	2.22539	0.324997	0.674425	6.03632	1.03336	0.0125416	0.0281748	0.000188472	0	0	0	0	0	0	0	0	4.16726
ENSBTAG00000051929.1 ENSBTAT00000081456.1	0.315467	0.0377832	0.285205	0.888187	0.58175	2.60051	20.7558	3.60134	5.41775	170.727	0.929573	3.86504	0.562976	4.03021	1.83231	0.357613	0.253737	0.136583	0.372898	0.0430091	0.161257	0.32922	0.0571497	0.180961	0.00220632	0	0.00416667	0.000188472	0	0	0	0	0	0	0	0	4.32671
ENSBTAG00000001692.6 ENSBTAT00000073906.1	2.98564	0.271935	0.0981822	0.846182	8.26638	3.01252	25.2737	24.3151	54.7371	170.565	2.15141	1.34514	8.37932	2.30535	5.56509	3.44357	3.64176	4.80813	10.3953	20.0837	14.4172	0.107723	0.0848005	0.481875	0.194409	0.750939	0	0	0	0	0	0	0	0	0	0	4.09734
ENSBTAG00000050160.1 ENSBTAT00000073979.1	1.5463	0.598433	1.68707	3.01114	5.09645	12.2125	42.7837	5.28147	11.705	169.326	3.33317	1.54749	6.95127	0.263784	1.11025	1.03262	0.67044	6.86071	1.45838	2.00443	0.237315	0.635172	0.436569	0.409428	0.85947	0.766811	0.000377324	0.0010928	0.000513915	0	0	0	0	0	0	0	4.22195
ENSBTAG00000051301.1 ENSBTAT00000067660.1	2.1	0	0	0.153571	24.3428	12.0564	0.579588	0.556591	47.0926	169.316	1.61489	3.75081	0.00109122	0.00155387	0.333333	0.00358165	0.00166798	0.00128854	7.05937	1.00189	0.00126165	0.000160565	18.6671	0.00140041	0.000980392	0	0	0	0	0	0	0	0	0	0	0	4.16053
ENSBTAG00000051477.1 ENSBTAT00000077779.1	0.622321	0.17296	0.240942	2.49781	3.22946	33.9165	54.8556	12.9551	55.138	166.676	5.0358	2.06231	5.55465	0.50009	1.55326	1.35022	1.08563	0.772999	6.74035	22.3505	8.55473	0.584376	0.458852	0.938335	0.941037	0.433521	0.00415881	0.000639774	0	0	0	0	0	0	0	0	3.90471
ENSBTAG00000026003.5 ENSBTAT00000036876.5	0.0325815	0.0783553	0.115415	0.41323	1.54075	2.24523	16.6695	0.961043	6.4337	164.872	0.396499	0.00252525	0.0185185	0.0534351	0.218621	2.49446	0.121717	9.12124	0.449891	10.4087	82.6275	0.0911087	0.0535714	0.0618671	0.100933	1.35526	0	0	0	0	0	0	0	0	0	0	4.3257
ENSBTAG00000051035.1 ENSBTAT00000071397.1	16.7768	2.73259	4.87684	60.9338	49.1412	64.2619	54.0232	22.6263	9.40651	162.296	0.787181	0.639374	0.178628	1.30585	0.625453	8.30431	0.730533	0.865958	0.325508	0.289748	0.926671	9.77369	1.51451	2.30295	29.3125	19.3149	0.00173456	0	0	0	0	0	0	0	0	0	3.60292
ENSBTAG00000039321.2 ENSBTAT00000081083.1	0.604972	0.191145	0.739762	0.462466	7.01028	4.69625	68.0769	62.3923	33.4469	161.888	2.94449	0.886053	20.8952	3.03638	0.143207	0.147897	0.332182	1.14407	8.83661	0.442025	0.0908728	2.55526	3.3934	2.76751	0.255467	5.31574	0.169463	0	0	0	0	0	0	0	0	0	3.73505
ENSBTAG00000051493.1 ENSBTAT00000073983.1	1.02676	0.65549	1.43881	2.5467	4.21911	11.5701	42.0752	5.05712	14.6929	161.419	2.87176	1.75874	12.8387	0.695036	1.63349	3.14826	0.608576	0.189553	0.359047	1.04959	4.15031	0.486998	0.305709	0.346327	0.650345	0.397984	0.00173456	0.000188472	0	0	0	0	0	0	0	0	4.20257
ENSBTAG00000053762.1 ENSBTAT00000071549.1	0.538999	0.63368	1.12614	2.80451	8.75594	3.31831	9.51951	44.5328	49.1909	161.236	11.4292	4.36167	4.12838	1.17156	1.61104	0.43957	0.721923	0.589307	0.490501	0.735352	0.0352386	0.101963	1.01102	0.0817125	0.027007	0.00270142	0.000377324	0	0	0	0	0	0	0	0	0	4.04274
ENSBTAG00000051129.1 ENSBTAT00000068594.1	0.0323276	0.155436	0	0	1.60197	0.547437	1.54194	6.90031	73.8354	158.585	3.25678	1.01808	2.00482	55.4129	2.39971	0.0278251	0.0103806	0.0797454	0.0549595	1.96674	2.48622	0.625	0	0.916667	0.237937	0	0	0	0	0	0	0	0	0	0	0	3.76079
ENSBTAG00000017053.6 ENSBTAT00000022677.6	0	0	0	0	0.1	0.0100358	1.50133	2.08691	7.61475	158.389	0	0.00122824	0.0033254	0	0.22619	1.49584	0.00720165	1.47433	0.0234276	0.00869565	0.0843375	1.62741	0.282299	2.44478	0	0.00384615	0	0	0	0	0	0	0	0	0	0	4.35356
ENSBTAG00000016217.6 ENSBTAT00000021579.6	0	0	0	0.015873	3.21464	0	0	0	0.781225	156.923	0	0	0	0	0	0	0	0.142857	0	0	0	0	5.51515	0	0	0.0625	0	0	0	0	0	0	0	0	0	0	4.35796
ENSBTAG00000025219.5 ENSBTAT00000035354.5	2.00247	2.79736	3.51354	7.34187	29.2653	5.31277	3.30643	28.5641	81.1241	156.559	15.6136	4.02004	6.76126	6.84219	0.72369	10.6249	2.78187	41.8039	7.64024	28.9191	12.2666	14.8814	1.15848	2.26817	0.19697	0.0175004	0	0	0	0	0	0	0	0	0	0	3.71912
ENSBTAG00000049497.1 ENSBTAT00000083759.1	3.05842	0.416004	0.578449	2.57112	2.60759	19.6792	20.4607	10.3221	19.9627	156.518	9.23868	1.13271	4.32044	0.560808	1.34893	4.69956	0.495141	1.63968	0.258702	0.40833	0.174017	0.632109	0.74144	0.447645	0.760482	0.433883	0.00946823	0.0010928	0.000513915	0	0	0	0	0	0	0	4.27111
ENSBTAG00000053124.1 ENSBTAT00000084402.1	1.09131	0.299951	1.59719	2.69392	5.06406	13.3484	42.9846	5.81335	13.0883	156.382	11.4455	1.17206	5.86081	0.518028	0.803313	0.516808	0.675228	4.21707	0.365769	0.378277	0.328538	0.571519	0.656923	0.590537	0.836784	0.662551	0.000377324	0.000639774	0	0	0	0	0	0	0	0	4.18774
ENSBTAG00000053712.1 ENSBTAT00000077539.1	4.67277	90.1824	8.9929	0.362473	0.840089	0.744117	4.26118	10.0448	17.3133	156.298	13.251	1.37493	0.749927	0.382016	2.24798	1.40898	0.333756	3.91344	0.116935	0.315344	1.53112	0.191382	10.3715	0.270322	0.0294964	0.0112107	0.000541126	0	0	0	0	0	0	0	0	0	3.73687
ENSBTAG00000004139.3 ENSBTAT00000005416.3	0.0807944	0.0542144	0.354914	0.030303	0.571805	3.57041	14.5241	26.0979	24.9098	156.128	17.8319	0	0	0	0	0	0	0.500129	3.38766	11.973	32.2334	0.0371513	0	0	0	0	0	0	0	0	0	0	0	0	0	0	4.22111
ENSBTAG00000009849.4 ENSBTAT00000084285.1	0.209336	0.0166667	1	0.611111	0.446641	0.393407	0.257057	1.25559	3.74522	156.108	0.635989	0.0660797	2.59939	2.85024	2.18333	0.843029	0.107067	0.662621	1.46062	0.260458	0.871478	1.81053	1.49857	0.507719	1.38517	0.00230443	0	0	0	0	0	0	0	0	0	0	4.35693
ENSBTAG00000050571.1 ENSBTAT00000072150.1	0.110244	0.19982	0.227441	0.437246	0.893078	6.31721	25.1122	20.6385	13.5483	155.444	33.5634	1.87616	2.77714	0.220073	0.657846	1.25502	0.784691	0.576331	0.124537	0.131308	0.323755	1.0167	3.53122	0.824984	0.157848	0.372857	0.000440141	0.000828247	0	0	0	0	0	0	0	0	4.18629
ENSBTAG00000051290.1 ENSBTAT00000078824.1	3.26391	0.42299	0.641248	3.70908	1.93118	7.45596	40.7606	29.5504	24.7571	154.91	9.47243	2.70896	28.9316	1.29204	1.81399	3.72947	0.560142	0.784329	0.778629	0.371092	0.602056	1.29272	5.20445	0.454664	0.132951	0.364431	0.00173456	0.000639774	0	0	0	0	0	0	0	0	4.08766
ENSBTAG00000005349.6 ENSBTAT00000007036.6	0	0	0	0	2.05661	0.22	0.195842	8.38631	1.0892	154.333	16.589	0.0663252	0	0.0082418	0.0136539	0.00996713	0.00349595	0	0	0	4.01413e-05	0	0	4.62428e-05	0	0	0	0	0	0	0	0	0	0	0	0	4.32897
ENSBTAG00000055158.1 ENSBTAT00000084811.1	0.0833333	0	0.138281	0.15064	2.06328	14.0637	9.44329	14.5231	99.1732	154.13	4.6265	6.46222	22.4201	5.53838	27.817	12.6354	27.3821	10.5406	9.11953	120.006	46.7443	0.258868	1.96311	3.6722	1.17768	0.00280058	2.00242	0	0	0	0	0	0	0	0	0	2.98075
ENSBTAG00000050509.1 ENSBTAT00000084419.1	0.0681985	0.0700156	1.60734	0.272851	2.03527	10.9774	40.2111	4.76602	12.7524	154.025	2.3437	1.6452	6.30567	1.28291	4.41388	5.14185	0.767784	1.06015	1.31369	0.256013	1.108	0.222773	0.063593	0.833372	0.132484	0.028509	0.000775907	0.0142857	0	0	0	0	0	0	0	0	4.20868
ENSBTAG00000051848.1 ENSBTAT00000084928.1	0.587826	0.168321	0.254282	2.43031	1.91168	2.74808	3.52738	3.95712	33.7482	153.784	27.2407	5.32086	0.87929	0.201422	0.771939	1.48792	0.458268	0.22398	0.116445	0.0734293	0.0535555	0.590856	1.77009	0.23072	0.780504	0.76073	0.000377324	0	0	0	0	0	0	0	0	0	4.20581
ENSBTAG00000020583.5 ENSBTAT00000079184.1	0.156474	0.124703	0.0383757	0.605131	0.325885	1.83367	0.459722	2.09436	3.04203	153.721	0.45185	2.68605	0.480972	0.0313284	0.35591	0.0237328	0.0419883	0.0830445	0.107717	3.77538	0.0152275	0.0279954	0.0235757	0.0506458	0.0411349	0.0119646	0.00131703	0.000188472	0	0	0	0	0	0	0	0	4.35644
ENSBTAG00000015935.5 ENSBTAT00000071921.1	0.143274	0.163534	0.298821	0.702497	1.37119	2.37453	13.8913	2.21888	3.58878	153.685	0.423247	2.79567	0.819672	1.14705	1.16316	0.477208	0.456203	0.718662	0.437521	5.02273	0.736616	0.337117	0.291826	0.324919	0.805143	0.0166835	0	0.000828247	0	0	0	0	0	0	0	0	4.34108
ENSBTAG00000018674.5 ENSBTAT00000024854.5	0	0	0	0.0300568	0.485262	0.942583	0.00810359	0.25047	10.2238	153.483	0.836172	0.154792	0.283432	1.17129	22.4388	5.4616	0.0855394	0.237061	6.91552	0.665648	0.319644	0.0132942	0.127206	0.184504	4.59118	2.73	0	0	0	0	0	0	0	0	0	0	4.3038
ENSBTAG00000052136.1 ENSBTAT00000067902.1	0.595829	0.175504	1.37656	2.51231	4.83322	11.8341	42.3613	4.5171	11.6713	150.462	2.37307	0.84199	5.57868	0.396273	0.149863	0.44415	0.492885	0.365818	0.263159	0.175429	0.199457	0.676261	0.618007	0.439692	0.75375	0.811478	0.00173456	0.000453022	0.000513915	0	0	0	0	0	0	0	4.18349
ENSBTAG00000037702.2 ENSBTAT00000053413.2	0.155685	0.0474995	1.20564	0.393464	4.46186	11.346	40.3507	4.5836	13.1509	149.564	2.55095	1.06376	5.46723	0.596085	1.86026	0.721933	1.69233	0.888973	7.241	27.1007	7.91512	0.317827	1.0608	0.480636	0.100467	0.00104813	0	0.00026455	0.000513915	0	0	0	0	0	0	0	4.15201
ENSBTAG00000052030.1 ENSBTAT00000079265.1	0.0980436	0.09413	1.23075	0.293961	1.82184	10.0396	40.2626	4.63133	11.3009	149.403	2.31264	0.753041	5.5499	0.216857	0.781608	1.36264	0.215426	0.380815	0.0967977	0.167293	0.0865602	0.363183	0.102338	0.258404	0.0387472	0.00762311	0.00135724	0.0142857	0	0	0	0	0	0	0	0	4.19779
ENSBTAG00000039523.2 ENSBTAT00000054432.2	0.0628108	0.123915	1.30767	0.581254	4.23391	9.82085	40.4888	4.36378	10.5531	148.069	2.55602	0.654378	5.52014	0.43372	0.833677	1.23269	1.40826	2.07223	10.3565	16.5765	14.6456	0.315945	1.07569	0.806992	0.242283	0.446904	0.000377324	0.000828247	0	0	0	0	0	0	0	0	4.18374
ENSBTAG00000000997.5 ENSBTAT00000001320.5	0.0015873	0.00655518	0.0236348	0.00455221	0.330981	1.14237	0.064254	3.55501	2.26917	147.593	0.0280472	0.163155	0.16735	0.00384615	0	0.033602	0.0218511	0.0668163	0.99153	0.0762855	0.0845398	0.141922	1.08196	0.00292398	0.0943331	0	0	0	0	0	0	0	0	0	0	0	4.3572
ENSBTAG00000050184.1 ENSBTAT00000087361.1	0.206289	0.535732	0.128644	0.661886	1.14844	1.09944	1.84861	3.02707	27.7017	146.05	1.93248	4.62661	0.498308	0.34266	1.81787	1.7798	0.520861	4.05704	0.262055	1.16582	0.933083	10.3085	0.591682	0.153472	0.188167	0.391669	0.00227569	0	0	0	0	0	0	0	0	0	4.28442
ENSBTAG00000001962.6 ENSBTAT00000002549.5	0.00233611	0.0377851	0.216701	0.345498	0.0676853	0.408099	1.50596	9.89025	47.3514	145.238	4.89823	0	0	0.00174778	0.00140524	0.00206986	0	0.00037037	0	0	0.00017307	0	0	0	0.000402576	0	0	0	0	0	0	0	0	0	0	0	4.13301
ENSBTAG00000024983.5 ENSBTAT00000008714.6	0.4294	0	0.000921571	0.0552221	0	0.0619463	0.14251	0.189019	77.3198	145.069	1.45652	1.8728	0.167833	0.138274	1.12761	0.497603	0.119349	3.54493	0.86858	1.66298	3.50258	0.00818007	0.0280102	0.00751341	0.00517598	0	0	0	0	0	0	0	0	0	0	0	3.82577
ENSBTAG00000053260.1 ENSBTAT00000070973.1	0.156824	0.0748547	1.13798	0.784427	1.6011	8.23032	33.5625	7.58485	15.0243	145.047	18.4815	0.808164	7.48397	1.37453	0.738905	1.27168	0.393047	1.05384	0.399252	0.0500186	0.0875228	0.383101	0.314683	0.0404101	0.0133924	0.00313158	0.000377324	5.83567e-05	0	0	0	0	0	0	0	0	4.20777
ENSBTAG00000049935.1 ENSBTAT00000072248.1	0.708735	0.263394	1.49989	2.52781	4.08569	12.1647	42.7724	4.98084	11.1993	141.971	2.44037	0.921945	5.66248	0.384917	0.651633	2.27973	0.573022	0.305558	0.377618	0.466479	0.330697	0.601462	0.465928	0.457455	0.710716	0.419909	0.0021345	0.000828247	0	0	0	0	0	0	0	0	4.16157
ENSBTAG00000049207.1 ENSBTAT00000066515.1	0.194528	0.197567	0.102784	0.600382	0.594017	7.73489	2.47103	2.35515	9.3166	141.898	0.649281	2.54506	7.45939	4.14089	1.94414	0.835705	0.1326	0.521093	0.203422	0.232898	0.172849	0.217364	0.0665472	0.120503	0.0624343	0.0120627	0.00121605	0	0	0	0	0	0	0	0	0	4.34139
ENSBTAG00000048654.1 ENSBTAT00000082020.1	0.229631	0.0653676	0.180515	1.14019	0.794209	2.27656	1.11993	2.41265	4.89528	141.566	0.796585	2.68305	0.632702	4.0761	1.99126	0.488161	0.268033	0.48189	0.437148	0.178572	0.0603479	0.314973	0.290004	0.117494	0.174995	0.385601	0.00115323	5.83567e-05	0	0	0	0	0	0	0	0	4.35488
ENSBTAG00000053752.1 ENSBTAT00000086961.1	0.343615	2.12363	2.65263	0.688568	1.83376	0.856107	1.01688	9.808	12.7159	140.881	0.392565	0.220343	0.199815	0.287316	0.336916	3.65811	1.28133	0.168545	1.2978	0.71477	0.867075	0.66373	1.04221	2.00014	1.72882	0.566353	0.116153	0.000828247	0	0	0	0	0	0	0	0	4.33454
ENSBTAG00000007648.5 ENSBTAT00000067575.1	1.42387	0.551479	6.33256	13.6486	4.76598	12.0675	15.5076	14.8422	46.9411	140.723	114.236	63.6608	70.6055	137.261	33.1753	12.4694	4.11683	22.7195	15.6898	14.8707	3.14071	27.103	10.9395	9.80552	10.2176	0.0134921	0.00904762	0	0	0	0	0	0	0	0	0	2.36528
ENSBTAG00000000854.6 ENSBTAT00000078167.1	0	0	0	0	0.28125	2.80605	0	0.00806452	9.66062	138.283	22.799	0	0.748904	4.98888	0.303357	0	0	0	0.00379507	0	0	0	0	0	0	0	0	0	0	0	0	0	0	0	0	0	4.29168
ENSBTAG00000053359.1 ENSBTAT00000077584.1	0.600122	0.22975	1.44416	3.49269	4.05654	12.0628	42.675	4.83152	10.7926	138.276	2.3704	0.771345	5.6739	0.399968	0.287799	0.687997	0.253142	0.174897	0.281016	0.117005	0.0787269	0.518611	0.127769	0.312621	0.697947	0.405603	0.000377324	0.00026455	0.000513915	0	0	0	0	0	0	0	4.15085
ENSBTAG00000053202.1 ENSBTAT00000071564.1	0.347746	0.401778	0.0758604	0.116333	0.377859	8.89078	2.01383	14.6199	10.7296	137.671	1.12734	1.209	0.154551	1.93107	0.0117629	0.22199	0.0416667	0.0984398	0.02011	0.0260406	0.980685	0.103904	2.79987	1.31865	4.14206	4.39357	0.0469414	0	0	0	0	0	0	0	0	0	4.3189
ENSBTAG00000049893.1 ENSBTAT00000067862.1	0.371227	0.15963	0.834254	4.45073	0.64573	5.6568	30.1743	2.21179	6.20053	137.522	0.951412	0.441287	3.79015	1.26829	0.831034	1.56625	0.543738	1.74842	0.195699	0.322341	0.12216	0.937156	1.47383	0.475521	0.798565	0.952791	0.00378148	0.000188472	0	0	0	0	0	0	0	0	4.25741
ENSBTAG00000052178.1 ENSBTAT00000077810.1	0.349246	0.176808	1.29091	0.236374	2.80476	11.1088	40.1833	4.22753	10.3784	137.262	2.27597	1.39179	5.65662	0.415851	0.463549	0.981201	0.154468	0.123742	0.237184	0.0705499	0.154333	0.262214	0.119945	0.284083	0.100877	0.0352816	0.00135724	0.000453022	0.000513915	0	0	0	0	0	0	0	4.16995
ENSBTAG00000049313.1 ENSBTAT00000080673.1	0.0421691	0.0496919	1.19392	0.363891	2.6868	30.5374	52.8285	4.0188	10.9201	136.813	2.16879	0.649315	5.57487	0.129999	0.350995	0.845066	0.133247	0.0609044	0.328893	0.242674	0.0370458	0.277704	0.0831632	0.205302	0.0585253	0.00511462	0	0.000639774	0	0	0	0	0	0	0	0	3.98139
ENSBTAG00000048533.1 ENSBTAT00000075169.1	0.154077	0.28522	0.264407	0.477542	1.88644	2.13513	0.831762	0.893358	37.5703	136.108	4.77493	12.0762	7.30552	2.7652	46.7844	73.2298	0.914796	0.631766	3.96743	43.8785	69.9913	2.05324	4.46182	10.8453	20.8604	0.0731094	0.00135389	0.000828247	0	0	0	0	0	0	0	0	3.49092
ENSBTAG00000010118.3 ENSBTAT00000068789.1	0	0	0	0	0	0	0	0	0	136	0	0	0	0	0	0	0	0	0	0	0	0	0	0	0	0	0	0	0	0	0	0	0	0	0	0	4.3589
ENSBTAG00000048563.1 ENSBTAT00000085856.1	0.176882	0.250692	0.109951	0.371662	0.553171	0.660264	1.57409	3.72654	31.9696	135.479	1.7309	5.1611	0.411485	0.149612	0.155743	0.319407	0.599209	1.03107	0.168408	0.0991099	0.208321	0.227877	0.365195	0.381833	0.0286612	0.00236435	0.000377324	0	0	0	0	0	0	0	0	0	4.24129
ENSBTAG00000009772.6 ENSBTAT00000034970.5	1.99394	3.12296	0.500551	0.373556	1.23384	1.946	0.930394	3.65938	121.944	135.47	3.47266	0.580347	3.09027	1.76396	6.61714	7.25741	0.449424	5.18174	0.733109	12.2046	15.0015	1.33799	0.253069	0.706133	0.127125	0.0187363	0.00117787	0.000453022	0.000513915	0	0	0	0	0	0	0	3.16528
ENSBTAG00000055262.1 ENSBTAT00000070460.1	0.0329035	0.0774977	1.23186	0.473823	3.67777	30.2936	52.6068	4.15649	10.5444	135.354	2.18509	0.710145	5.50474	0.280378	0.0720994	0.0530333	0.422771	0.457633	0.0578788	0.0679524	0.0999181	0.203306	0.24284	0.297917	0.0300543	0.00015295	0.00135724	0.0144742	0	0	0	0	0	0	0	0	3.97786
ENSBTAG00000038128.3 ENSBTAT00000046285.3	0.0988386	0.284936	0.190866	0.396273	1.58476	32.7741	52.3859	4.0346	10.723	133.483	2.8283	0.670891	5.42208	0.157502	0.218792	0.273265	0.161352	0.0334274	0.31808	0.664002	1.01779	0.218084	0.756258	0.503575	0.10037	0.0179111	0.00184859	0.000329075	0.000513915	0	0	0	0	0	0	0	3.95502
ENSBTAG00000009023.5 ENSBTAT00000011881.5	0.0817752	0.181418	1.18031	0.248707	1.89926	9.48898	40.3903	3.68051	9.83454	133.328	2.42789	0.800633	5.57231	0.310234	0.227576	0.38114	0.186578	0.199755	0.12784	0.167194	0.0519196	0.238472	0.0424982	0.0958519	0.067672	0.0196154	0.00117787	0.00026455	0.000513915	0	0	0	0	0	0	0	4.15933
ENSBTAG00000052060.1 ENSBTAT00000066752.1	0.181983	0.107801	1.20844	0.816781	2.36298	9.92402	40.8718	4.00276	9.64806	132.209	2.20772	0.724445	5.5148	0.245301	0.10004	0.314957	0.295089	0.385121	0.458059	0.110211	0.050562	0.265232	0.100468	0.422173	0.032668	0.0106622	0.000817465	0.000453022	0.000513915	0	0	0	0	0	0	0	4.15208
ENSBTAG00000007142.4 ENSBTAT00000007071.6	0.586721	0.301254	0.210095	0.272837	5.23354	8.01833	20.8617	35.2744	7.25908	131.709	34.4295	7.4846	52.682	4.36935	1.94983	0.168451	0.223831	0.826387	0.306041	0.13839	1.06316	0.821628	0.250811	0.399477	0.211505	0.000909091	0	0	0	0	0	0	0	0	0	0	3.83422
ENSBTAG00000050622.1 ENSBTAT00000077224.1	1.36564	0.228089	0.189976	2.25685	2.50397	7.08457	3.44844	1.67099	5.89385	131.703	0.979166	3.77898	1.48574	2.04913	9.79198	1.12701	0.790404	0.326279	1.78316	0.24862	1.17814	0.551753	0.525239	0.290207	0.899464	0.726024	0.000377324	0.000188472	0	0	0	0	0	0	0	0	4.34259
ENSBTAG00000049201.1 ENSBTAT00000086972.1	0.393187	0.740298	2.24339	1.72642	1.55581	0.110618	0.210776	3.31565	13.1473	131.243	0.719987	0.295431	2.58037	14.1693	9.94976	2.25418	0.129229	0.131341	0.36188	0.537544	1.3839	0.450804	2.75206	16.8102	19.3609	0.500891	0.00208488	0	0	0	0	0	0	0	0	0	4.31086
ENSBTAG00000015221.6 ENSBTAT00000074470.1	0	3.21407	6.3745	1.25341	9.35346	3.08465	1.62423	0.347966	22.7212	131.239	1.38991	1.74017	0.0116032	0.00678862	1.47816	3.61946	0.61532	3.7887	0.224364	3.62155	6.85811	0.0570645	1.42687	4.97455	3.644	3.09052	0	0	0	0	0	0	0	0	0	0	4.29064
ENSBTAG00000053939.1 ENSBTAT00000073992.1	0.513221	1.52125	0.335258	0.285533	0.461094	2.22982	8.45372	4.04285	6.4915	126.656	2.54097	7.19647	3.61262	0.233039	0.511768	1.88769	0.335932	1.10874	0.309475	0.438446	0.206368	0.122492	0.570912	0.126546	0.103114	0.0155697	0.00131703	0.000639774	0	0	0	0	0	0	0	0	4.34128
ENSBTAG00000009832.4 ENSBTAT00000012965.4	8.12944	35.2123	3.69236	0.000372301	0.000744602	0.117513	0.206208	8.82942	29.9317	126.514	4.51109	19.6387	0	0.208333	0.751848	3.27277	0.00439522	0	0.434028	1.4564	6.81827	0	0	0	0	0	0	0	0	0	0	0	0	0	0	0	4.07308
ENSBTAG00000014466.4 ENSBTAT00000019233.4	0.369583	0.0397376	0.393372	0.326334	17.8168	6.73565	3.04558	28.9797	91.6419	125.906	3.06363	1.25253	0.0436595	0.5619	4.98407	3.18371	1.69395	2.6076	16.1176	15.297	46.3539	0.54782	0.495028	0.423243	0.109262	0.418596	0.00186567	0	0	0	0	0	0	0	0	0	3.40487
ENSBTAG00000050574.1 ENSBTAT00000066901.1	0	0	0	0	0	0.135333	0.57391	1.58883	63.2658	125.664	9.21691	4.99786	0.899048	0.205051	0.623435	0.428225	0.00518601	0.322185	0	0	0	0	0	0	0	0	0	0	0	0	0	0	0	0	0	0	3.86958
ENSBTAG00000054327.1 ENSBTAT00000069594.1	0.0123697	0.0639011	0.941448	0.224698	2.72551	8.13189	30.8154	4.31583	15.198	124.235	1.99278	4.46805	42.3761	1.62102	0.751304	2.13445	0.919514	0.92671	1.38186	0.449171	0.832152	0.0808521	0.0335254	0.37564	0.197378	0.00714029	0.00135724	0.000639774	0	0	0	0	0	0	0	0	4.01591
ENSBTAG00000015485.4 ENSBTAT00000066807.1	6.11748	0.434689	0.198809	3.94721	2.05346	4.75171	24.4379	3.26222	25.4113	124.155	2.55992	3.11665	3.64168	0.276329	2.7357	2.25549	1.25255	1.16468	54.5223	1.2112	0.417726	0.257908	0.676165	3.90785	0.793302	0.0855784	0.000142491	0	0	0	0	0	0	0	0	0	3.89368
ENSBTAG00000013142.6 ENSBTAT00000044888.2	0.00666667	0	0	0.718519	23.3812	1.42037	3.44979	1.1	5.7076	123.847	0.379987	1.35175	0.205717	1.06932	22.7189	0.0235105	0	0.248061	0	0.12963	0.0447531	2.03288	0.114324	0.325869	0	0	0	0	0	0	0	0	0	0	0	0	4.22169
ENSBTAG00000054801.1 ENSBTAT00000082573.1	0	0	0.128571	0.0222222	11.3313	1.98073	0.0333333	3.28639	3.96871	121.561	6.62971	0.166667	1.0042	11.0905	45.5669	2.26259	0	0.00666667	0	0.583051	0	0	0.0227411	0.0537037	1.95469	0.313839	0	0	0	0	0	0	0	0	0	0	4.05759
ENSBTAG00000049243.1 ENSBTAT00000079519.1	0.0128129	0.669177	0.179303	0.121064	0.16038	0.248504	0.717538	5.74523	4.9451	120.932	0.835844	0.371979	0.889085	0.0699592	0.794433	1.13123	0.647139	3.99732	0.433837	0.422706	1.69401	0.776149	9.42652	0.434814	0.816784	0.953755	0	0.000188472	0	0	0	0	0	0	0	0	4.35053
ENSBTAG00000002908.3 ENSBTAT00000003777.3	0.133669	0.0360294	2.16983	17.5228	0.025	0.0616162	0.701898	2.47366	13.2284	119.693	0.0804479	0.000961538	0.0791258	15.6672	19.6101	0.666667	0.115842	0.0456431	0.0155739	0.0215478	0.708418	0.0442055	0.644765	1.52482	0.00220988	0	0	0	0	0	0	0	0	0	0	0	4.22115
ENSBTAG00000003539.4 ENSBTAT00000069873.1	0.24605	0	0.0175831	1.05378	0.318863	1.54348	4.58193	2.7817	53.9426	119.503	67.9691	11.4544	12.4468	0.0118128	0.890986	13.7767	2.79323	11.8118	0.862869	4.82831	7.92437	1.14429	9.18595	0.127606	0	0	0	0.000188472	0	0	0	0	0	0	0	0	3.49856
ENSBTAG00000050753.1 ENSBTAT00000067235.1	0.73521	0.212219	0.10964	0.466478	3.62728	25.8336	54.9764	29.8204	28.4526	119.502	4.26449	1.8105	4.80394	0.658138	2.30476	0.993716	0.515916	1.75265	0.22437	0.71592	0.277454	0.968215	0.38407	1.81137	0.326177	0.00145612	0.00378148	0.000188472	0	0	0	0	0	0	0	0	3.75418
ENSBTAG00000053045.1 ENSBTAT00000074784.1	0.0785481	1.61792	0.0553807	0.109493	1.85698	0.434678	0.287005	2.05896	2.7696	116.97	1.25834	0.0345169	0.0911911	0.038856	0.149283	1.90358	0.128297	1.02221	0.0968791	0.306712	0.0765635	0.22365	0.313008	0.369628	0.0952743	0.0929436	0	0	0	0	0	0	0	0	0	0	4.35654
ENSBTAG00000050915.1 ENSBTAT00000085046.1	2.62549	0.210757	0.384093	0.75704	0.719075	1.34436	3.24081	9.34013	17.1433	116.911	9.81479	0.644674	0.688475	0.832389	1.70001	1.42046	0.308151	3.81318	0.194934	0.295826	0.274032	0.148171	0.392483	0.069908	1.9856	2.19829	0.000377324	0	0	0	0	0	0	0	0	0	4.29717
ENSBTAG00000021521.5 ENSBTAT00000028683.5	0	0	0	0	0	0.158004	0.578632	17.4361	50.1578	116.093	9.27708	21.1872	0.0769231	0.362444	0.928127	0.881206	0	0	0.0320707	0.161495	0.290835	0.622421	0.372475	1.18735	0.5	1.3	0	0	0	0	0	0	0	0	0	0	3.91167
ENSBTAG00000054449.1 ENSBTAT00000073578.1	6.65484	0.744939	0.555041	5.88068	3.4521	12.5371	26.3695	3.07446	8.76468	115.571	1.11555	0.792934	4.39484	0.247186	1.12591	2.9397	1.33921	4.04136	0.269208	3.74542	0.372685	0.655002	0.769076	1.53145	0.820272	0.919386	0.00173456	0	0	0	0	0	0	0	0	0	4.23641
ENSBTAG00000052058.1 ENSBTAT00000087443.1	0	0	0	0	0	0	0	3	7.28571	115.5	13.5	0	0	0	0	0	0	0	0	0	0	0	0	0	0	0	0	0	0	0	0	0	0	0	0	0	4.32167
ENSBTAG00000049430.1 ENSBTAT00000066439.1	0.00234499	0.0561327	0.536829	0.055777	0.65351	0.590197	0.763828	1.48509	1.69019	115.484	3.50726	0.0353407	0.203566	0.0804571	0.28099	0.386207	0.825739	3.37846	0.266396	0.0738706	0.114203	1.03204	3.75583	0.149591	0.31935	0.0468459	0	0	0	0	0	0	0	0	0	0	4.35545
ENSBTAG00000050277.1 ENSBTAT00000067954.1	0.000453138	0.00140056	0.000603461	0.0795018	0.0473325	2.45186	2.39297	5.08052	30.6168	115.027	0.56597	0.0792952	0.0219419	0.288907	1.17903	0.455696	0.0186101	0.0114485	0.468881	0.175726	15.4313	0.0731125	3.16424	0.10931	0.0562256	0	0	0	0	0	0	0	0	0	0	0	4.2089
ENSBTAG00000033248.4 ENSBTAT00000045591.4	0.15902	0.0558333	0.0166667	0.0679012	4.12525	21.6972	1.2977	38.1134	42.1865	114.921	0.149251	0.0160797	0.1	1.61292	1.48167	1.71581	0	0.721606	0.278889	0.566667	0	1.53333	0	0	0	0	0	0	0	0	0	0	0	0	0	0	3.86787
ENSBTAG00000051310.1 ENSBTAT00000085477.1	9.67455	1.25866	1.07266	1.62104	3.10471	4.57222	3.88877	15.2806	32.5672	113.712	7.11591	1.76592	0.640265	0.816811	1.03456	0.495643	0.549814	1.21337	2.71095	5.80636	0.196599	0.279072	1.55894	1.6227	8.40826	0.393464	0.00173456	0.000453022	0.000513915	0	0	0	0	0	0	0	4.16647
ENSBTAG00000006862.6 ENSBTAT00000079392.1	0.0125	0	0.0138889	6.08712	0.0415013	16.2807	0.00255102	0	9.5373	113.418	0.525772	0.0267857	0	0	0.306627	0.00956633	0	0	0	0.169192	0.00892857	0	0	0	0.440476	0	0	0	0	0	0	0	0	0	0	0	4.29836
ENSBTAG00000006050.4 ENSBTAT00000007946.4	0	0.0571429	0.210285	2.76777	0.729016	0.17567	0.125648	3.55899	4.97422	113.043	1.19905	0.677198	0.395125	0.012987	0	0.163265	3.0229	0.573016	16.6216	0.316071	1.45688	10.8023	96.4334	1.57658	24.7412	0	0	0	0	0	0	0	0	0	0	0	4.31017
ENSBTAG00000014691.6 ENSBTAT00000085561.1	0.0975127	0.0138094	0.0344844	0.286492	1.11398	3.15931	23.3177	26.2517	29.7772	113.016	29.4211	26.747	3.41794	3.92563	1.64161	0.844483	0.0938107	0.0923943	1.00281	3.87946	23.1654	0.352319	0.153622	1.07289	0.335917	3.93486	0.0427339	0	0	0	0	0	0	0	0	0	3.91661
ENSBTAG00000022539.5 ENSBTAT00000030510.5	0	0.0571429	0.0256696	2.76777	0.729016	0.17567	0.0944792	3.55899	4.97422	113.008	1.19905	0.677198	0.395125	0	0	0.163265	3.0229	0.573016	16.7615	0.316071	1.45688	10.7277	96.5142	2.18218	25.2785	0.355598	0	0	0	0	0	0	0	0	0	0	4.30925
ENSBTAG00000045633.2 ENSBTAT00000063575.2	2.73349	4.30852	8.27619	1.28439	19.4604	6.11367	9.75693	2.89332	13.2696	112.058	2.41459	4.50444	13.4503	6.724	2.76155	2.31097	0.753059	1.50697	3.93151	1.14765	0.207367	1.17784	3.33174	2.94846	0.390223	0.115685	0.00171429	0.000698131	0	0	0	0	0	0	0	0	4.26716
ENSBTAG00000012272.4 ENSBTAT00000016277.4	0	0	0	0	0.0117647	0.0578431	0	0.117401	0.287918	110.738	0.0403075	0.036152	0	0.0733755	0.667554	5.38674	0.0206261	0	6.49477e-05	0.000952381	4.01413e-05	0	0	4.62428e-05	0	0.00222222	0	0	0	0	0	0	0	0	0	0	4.35379
ENSBTAG00000003687.6 ENSBTAT00000076910.1	5.42025	5.54058	0.603925	6.02491	23.1769	47.1036	43.9549	9.28116	81.2343	109.984	5.24962	7.06315	23.9969	5.6894	3.48884	2.23663	1.43618	0.803936	0.38733	3.59127	2.06269	0.542635	3.37105	3.51011	0.0884123	0.313332	0.119883	0	0	0	0	0	0	0	0	0	3.12613
ENSBTAG00000006990.5 ENSBTAT00000009187.5	0	0.191894	0.128571	0.223257	19.5606	9.09267	3.32584	5.80174	8.38671	109.529	5.68476	7.05092	1.68872	7.87053	24.031	0.101234	0	0.140681	0.00869565	1.51514	0.416667	0.544444	0.0227411	0.083366	3.40225	0.575873	0	0	0	0	0	0	0	0	0	0	4.1937
ENSBTAG00000004364.6 ENSBTAT00000005725.6	0.192929	0.188384	0	0	0.0744048	3.01698	3.11247	4.94337	86.3463	109.073	2.58985	0.283015	0.0018797	0.083017	2.42068	2.12089	2.00393	59.141	3.09195	2.48509	0.761546	14.3476	0.0263158	0	0	0	0	0	0	0	0	0	0	0	0	0	3.0845
ENSBTAG00000051433.1 ENSBTAT00000080439.1	0.190352	0.333694	0.453166	1.02222	1.08474	3.09756	6.25287	3.37538	6.71128	108.86	0.828417	2.21146	7.18654	0.204922	0.395341	1.1417	0.436372	0.697851	0.61091	0.394096	0.457754	0.517252	1.71156	0.403262	0.779476	0.673782	0.00257329	0	0	0	0	0	0	0	0	0	4.33956
ENSBTAG00000051190.1 ENSBTAT00000075664.1	0.566805	1.74	0.144362	0.221934	0.166913	0.481484	0.736204	4.07578	5.20386	105.345	8.31022	0.316791	0.279	0.366337	0.49543	2.22653	0.399916	1.01251	0.097597	0.269005	0.091518	0.187672	0.546047	0.112545	0.0483394	0.00285437	0.00173456	0.00505051	0	0	0	0	0	0	0	0	4.34094
ENSBTAG00000050914.1 ENSBTAT00000066972.1	0.11494	0.51582	0.5033	2.33097	0.290181	1.486	0.595058	0.306407	8.74342	105.185	0.211799	0.519435	0.0978657	0.383116	0.849109	1.18657	0.225024	3.0056	1.25562	5.84244	19.7321	0.589993	19.3312	2.34666	4.73077	0.0102041	0	0	0	0	0	0	0	0	0	0	4.33984
ENSBTAG00000053637.1 ENSBTAT00000078554.1	1.49137	0.046359	0.0558378	0.0236833	0.199444	0.505491	3.7386	7.18721	19.9313	104.217	6.65992	0.0527353	0.0177571	0.0494263	0.127977	0.0877744	0.31052	0.174822	0.145231	1.03055	0.042423	0.0631753	0.335311	0.163029	0.0447899	2.20055	0	0	0	0	0	0	0	0	0	0	4.26939
ENSBTAG00000053272.1 ENSBTAT00000078400.1	2.6257	0.42425	0.363011	0.73961	1.04553	1.44344	3.05996	8.56312	16.2905	103.89	9.15042	0.97637	0.591234	0.535139	1.51254	1.57415	0.383231	3.88131	0.251661	0.368339	0.721597	0.24848	0.450504	0.0624801	0.192057	0.370936	0.00173456	0.000188472	0	0	0	0	0	0	0	0	4.2904
ENSBTAG00000054019.1 ENSBTAT00000075775.1	0.438996	3.23768	62.4	0.684824	0.732559	3.4416	8.35463	35.7555	79.1826	103.88	46.3652	7.31754	9.33525	2.92691	21.6378	27.8527	1.66941	0.451788	0.954424	0.492778	0.831722	1.77667	2.44124	0.559071	1.11958	0.0333333	0	0	0	0	0	0	0	0	0	0	2.83322
ENSBTAG00000051626.1 ENSBTAT00000077867.1	5.67336	0.789554	0.0621256	0.392755	1.6893	1.96757	3.95175	2.69484	53.3703	102.915	4.67322	4.79886	1.2723	0.421313	1.23891	1.20723	0.29601	0.890161	5.84626	3.59215	26.7898	4.70654	6.81023	6.38395	0.210152	1.82719	1.16944	0	0	0	0	0	0	0	0	0	3.8553
ENSBTAG00000024756.5 ENSBTAT00000067401.1	1.28536	0.0329016	0.111691	0.363751	2.73856	3.5194	0.650684	0.924163	36.2272	102.579	0.972751	1.05412	0.0135135	0.208111	0.719933	1.30804	0.432227	3.53355	0.00794239	0.0135123	0	0	0	0	0	0	0	0	0	0	0	0	0	0	0	0	4.10631
ENSBTAG00000009694.5 ENSBTAT00000012785.5	0.867486	0.192837	2.35531	1.42155	1.31739	5.78083	3.53909	0.663821	36.3252	101.849	3.14197	1.17679	8.97611	19.9076	14.283	7.31117	2.13039	3.26328	2.4863	5.63076	14.6332	3.69284	0.136003	2.52606	8.07902	0	0	0	0	0	0	0	0	0	0	0	4.04293
ENSBTAG00000046090.2 ENSBTAT00000063655.2	0	0	0	0	0	0.107143	0.05	0.220408	10.7832	101.102	0.000805153	0.0825088	0.0405289	0	0.270442	0.101409	0.00917309	0	0.0138889	0	0.0026455	0	0.00116242	0	0	0	0	0	0	0	0	0	0	0	0	0	4.33429
ENSBTAG00000054476.1 ENSBTAT00000082236.1	0.375928	1.49728	0.161865	19.2538	3.15793	5.58499	2.24496	1.81881	3.68007	100.808	12.9746	3.42902	7.4929	8.80236	1.66355	14.5886	5.75054	0.93565	2.52276	4.17691	0.961864	4.79527	0.92792	0.153546	1.19492	0.0848984	0.0687515	0.000639774	0	0	0	0	0	0	0	0	4.2394
ENSBTAG00000050072.1 ENSBTAT00000081766.1	0.204476	0.491396	0.207507	3.93478	0.82411	4.95152	25.1842	1.84739	6.50074	100.516	0.971623	1.61027	3.81924	0.782087	2.8193	4.28855	1.04494	0.104867	0.139356	0.27027	0.740175	0.327808	0.302306	0.383231	0.125733	0.0263921	0	0.000828247	0	0	0	0	0	0	0	0	4.22545
ENSBTAG00000017545.7 ENSBTAT00000023322.6	1.20098	0.490796	3.0029	1.5149	1.5	6.02069	5.76491	9.39386	2.48161	98.3128	2.85704	21.129	15.4867	0.250479	3.39508	8.09895	0.173241	1.10294	0.00950934	0.164966	1.45057	9.45426	0.916667	37.0038	0.923077	0	0	0	0	0	0	0	0	0	0	0	4.2153
ENSBTAG00000009784.6 ENSBTAT00000012905.6	0.0344592	0.0977018	0.0260927	0	0.132935	0.143998	0.58561	4.69392	37.0041	96.4376	0.990311	1.20332	0.0555556	0.328457	1.10263	1.74231	0.676685	11.2443	0.334809	1.22579	4.03851	0	0	0.144072	0.0367296	0	0	0	0	0	0	0	0	0	0	0	4.04565
ENSBTAG00000021587.3 ENSBTAT00000028765.3	0	0	0	1.5	9.9	0	0.0265837	0.244073	15.0017	96.1129	0.6	0	0	0.000595593	0	0	0.0199275	0.00555152	0.00556342	0	0	0	0	0	0	0	0	0	0	0	0	0	0	0	0	0	4.28737
ENSBTAG00000004273.6 ENSBTAT00000068120.1	0.081752	0	0	0.00017001	0.000438982	0.292611	0.157576	1.84756	46.5963	95.8637	3.34249	5.5521	0.0386694	0.0015829	0	0.00686552	0.0440496	0.221908	0.260404	4.89357	10.7702	0.0690348	0.000829187	0	0	0	0	0	0	0	0	0	0	0	0	0	3.89944
ENSBTAG00000053168.1 ENSBTAT00000080665.1	0.0927034	0.397646	0.632159	12.8625	0.225745	0.776873	1.00942	5.58727	6.30475	95.7774	1.90308	0.358134	0.680379	0.33261	0.163336	0.511418	0.762186	0.0903717	0.196783	0.0465257	0.173485	0.638212	0.976333	0.242732	0.771963	0.759049	0.00135724	0	0	0	0	0	0	0	0	0	4.31124
ENSBTAG00000049264.1 ENSBTAT00000082474.1	0.342487	0.202648	0.444715	3.63848	0.708474	4.86408	25.3678	1.4292	6.73885	95.2483	0.986579	1.02383	3.71219	0.208729	0.540843	1.11193	0.375007	0.154637	0.247674	4.39516	1.66897	0.317806	0.29241	0.881136	0.185428	0.0161964	0.000981266	0.00026455	0.000513915	0	0	0	0	0	0	0	4.20627
ENSBTAG00000055315.1 ENSBTAT00000071411.1	2.55323	0.114477	0.568535	0.313507	0.668595	1.34098	3.44573	41.2675	21.4002	95.2052	9.49799	0.780006	0.450984	0.327782	0.519824	0.556849	0.796134	3.21368	0.121316	0.536076	0.0372315	0.356649	0.488737	1.08942	0.012648	0.0157811	0	0	0	0	0	0	0	0	0	0	3.91367
ENSBTAG00000048318.1 ENSBTAT00000083414.1	0.181152	0.202849	0.2668	0.849562	2.19436	3.27371	28.5697	1.47751	11.7917	93.9409	1.14834	1.56892	4.86134	1.8866	1.76416	1.48877	0.482554	2.11881	0.45655	5.36868	9.86485	0.371315	1.18	3.84811	2.86726	1.24698	0	0.00026455	0.000513915	0	0	0	0	0	0	0	4.15302
ENSBTAG00000054421.1 ENSBTAT00000066688.1	1.3489	2.81498	0.278531	2.55614	2.2122	5.44989	11.2253	2.12555	5.00538	93.6124	1.08675	1.55601	1.12107	3.99081	1.53573	0.505066	1.03318	0.515528	3.8521	5.61881	1.87211	0.946891	0.628951	0.747032	2.80263	4.74668	0.717907	5.83567e-05	0	0	0	0	0	0	0	0	4.32447
ENSBTAG00000052072.1 ENSBTAT00000081898.1	0	0.300494	0	0	0	0	0.800514	0	0	93.2976	0	0.05	0	0	8.37897	0	0	0	0	2.5	0	0	0	0	0	0	0	0	0	0	0	0	0	0	0	0	4.34043
ENSBTAG00000051822.1 ENSBTAT00000052686.2	0.708155	1.58686	0.250767	0.292255	0.942038	2.149	47.9704	3.46433	8.10945	92.7899	9.58416	1.76513	0.582036	0.974838	3.41796	4.64659	1.00384	3.98945	1.00953	0.513971	0.836632	0.508962	0.622317	3.18003	0.843554	0.805147	0.0109395	0.000639774	0	0	0	0	0	0	0	0	3.84756
ENSBTAG00000051086.1 ENSBTAT00000073454.1	6.59217	15.01	67.2971	14.3423	22.4319	34.8161	16.9918	26.5198	10.8366	92.2681	9.02257	10.6645	16.5613	24.4408	73.9435	9.19538	12.7046	15.6913	15.4378	5.83159	16.2096	21.51	9.78689	7.72264	2.33735	0.604974	0.00308642	0	0	0	0	0	0	0	0	0	2.85275
ENSBTAG00000050747.1 ENSBTAT00000068690.1	0.888718	0.816488	0.443422	2.08567	3.62281	3.25204	2.62576	2.88932	4.99014	92.0031	1.52657	0.509264	0.99961	0.406374	1.16608	3.29533	0.545431	4.27194	0.276339	0.805346	2.57793	0.514423	8.92062	0.429382	0.591463	0.37699	0.00173456	0	0	0	0	0	0	0	0	0	4.34791
ENSBTAG00000054670.1 ENSBTAT00000075964.1	0.135174	0.124199	0.0172325	0.0527773	0.28937	1.37821	20.864	3.64586	4.46949	91.9422	2.18088	1.45629	2.74053	0.0858891	1.2943	0.959372	1.97373	0.0437741	3.06092	0.0389382	0.06567	0.191993	0.0359203	1.40514	0.249122	0.0174235	0	0.000828247	0	0	0	0	0	0	0	0	4.25014
ENSBTAG00000051943.1 ENSBTAT00000078865.1	0.0453942	0.0295557	0.0326691	0.154755	0.336442	0.813769	2.43488	0.368449	1.32477	91.8626	0.181292	0.0758609	5.49824	0.194328	0.250132	0.332962	0.408521	0.512873	0.300439	0.107906	0.0984417	0.0533992	0.283757	0.182171	0.0595873	0.0151377	0.000377324	0.00026455	0.000513915	0	0	0	0	0	0	0	4.35059
ENSBTAG00000050123.1 ENSBTAT00000085794.1	0.742867	0.337263	0.0352027	0.319144	0.953089	1.67812	3.92244	3.35727	24.5918	91.093	2.65107	3.36864	2.56399	0.264195	0.687619	1.20743	0.17646	0.137809	0.0877577	0.24803	0.1637	0.273209	0.111661	0.318638	0.047826	0.00145612	0	0.0010928	0.000513915	0	0	0	0	0	0	0	4.20784
ENSBTAG00000048580.1 ENSBTAT00000077239.1	2.49583	0.467151	0.556287	0.348282	0.470606	1.74476	2.9799	9.747	15.9905	90.878	9.02811	0.787126	0.492288	0.632381	0.775769	0.78683	0.367587	0.31021	0.246934	0.0922189	0.156241	0.508246	1.55335	0.335987	0.791551	0.770727	0.000775907	0.000188472	0	0	0	0	0	0	0	0	4.26469
ENSBTAG00000049689.1 ENSBTAT00000086607.1	0.109621	8.24505	0.614285	0.397579	0.303343	0.634877	1.06705	8.88904	25.7876	90.5503	1.43201	4.64298	0.29051	0.228538	0.38438	0.718066	0.390526	0.454946	0.215663	1.503	24.5001	3.75898	3.61396	1.6732	0.745915	1.76375	1.16782	0	0	0	0	0	0	0	0	0	4.17022
ENSBTAG00000052859.1 ENSBTAT00000079999.1	0.567682	0.831176	0.478181	2.26247	2.25312	3.04705	3.85353	8.83937	11.0412	90.4728	11.2111	3.15082	0.611425	0.204296	0.833108	1.00251	0.322431	3.79882	0.149752	0.334897	1.5613	0.487174	8.88335	0.275816	0.766985	0.760444	0.00173456	0	0	0	0	0	0	0	0	0	4.29171
ENSBTAG00000008804.6 ENSBTAT00000052906.3	0.0569102	0.135772	0.0590013	0.158606	0.623966	1.09908	13.3086	0.267776	11.0781	89.8781	0.248802	2.50001	19.1874	0.893987	0.391829	0.173345	0.620822	0.64813	0.153898	0.31097	0.078176	0.0748655	0.0469917	0.942933	0.0988537	0.0631339	0.000737729	0.000453022	0.000513915	0	0	0	0	0	0	0	4.20546
ENSBTAG00000049984.1 ENSBTAT00000067293.1	0.0409655	0.071192	0.0326419	0.216951	1.46309	1.5845	15.5198	1.64517	8.58441	89.1444	0.629705	0.636961	3.60357	0.291341	0.391462	1.03274	0.399377	0.29417	0.156271	0.147095	3.83088	9.36054	0.213001	0.404432	0.056666	0.0071652	0.00135724	0.000453022	0.000513915	0	0	0	0	0	0	0	4.28073
ENSBTAG00000050391.1 ENSBTAT00000077790.1	0.0832699	0.0276957	0.12543	3.73224	0.599348	4.44635	24.8488	1.15122	4.14519	88.9127	0.655346	1.34872	5.4781	38.9439	29.5276	9.29201	0.405242	0.611045	5.60026	0.121473	0.204567	0.257369	0.0721743	0.0254647	0.0139502	0.0436875	0	0	0	0	0	0	0	0	0	0	3.73693
ENSBTAG00000051396.1 ENSBTAT00000066963.1	0.0597204	0.0706161	0.0476013	0.0840937	0.566955	0.798368	0.567638	1.93355	3.40308	87.4931	0.604206	0.26518	0.369526	0.160317	2.83779	0.536337	0.387989	0.47536	0.181291	0.0798932	0.13506	0.294853	1.63729	0.991605	0.20756	0.365691	0.000440141	0.00026455	0.000513915	0	0	0	0	0	0	0	4.35389
ENSBTAG00000010265.5 ENSBTAT00000072321.1	0	0	0	0	0	0	0.002331	6.97849	43.7666	87.2623	0.0662163	0.117097	0	0	0.00206716	0.00228833	0.00346646	0	0	0	0	0	0	0	0	0	0	0	0	0	0	0	0	0	0	0	3.86954
ENSBTAG00000049787.1 ENSBTAT00000082629.1	0.168765	0.0586187	0.913164	3.83632	0.693137	0.678827	1.31094	2.07574	2.95869	86.8009	2.07092	0.0790304	0.190115	0.415918	0.531041	0.901519	0.911841	2.58862	0.412897	0.622542	0.238818	0.129815	0.378607	0.190871	0.039986	0.508064	0.000377324	0.000188472	0	0	0	0	0	0	0	0	4.3524
ENSBTAG00000000531.4 ENSBTAT00000078207.1	0.145313	0.0607561	0.109188	3.48888	0.568684	5.91365	24.6074	1.14766	7.46949	86.3868	0.627482	0.681527	3.65233	0.240718	1.07385	0.0988049	0.103467	0.355878	2.89552	5.04958	1.26614	0.288582	0.364629	0.500069	1.84019	3.83883	0.704861	0.000828247	0	0	0	0	0	0	0	0	4.17879
ENSBTAG00000016969.6 ENSBTAT00000068685.1	0.003663	0.0279556	0.106511	3.48746	0.402502	4.32235	24.1364	1.1266	3.93149	85.5592	0.593956	0.351435	3.73944	0.553889	0.449502	0.180046	0.104819	0.00628302	0.0147355	0.0433109	0.0488673	0.2582	0.0438803	0.0643427	0.0111747	0.0355556	0	0	0	0	0	0	0	0	0	0	4.18893
ENSBTAG00000054660.1 ENSBTAT00000074421.1	0.734796	1.02264	4.13633	13.5926	0.608672	1.91521	2.22488	3.07601	5.84827	85.3827	8.79332	0.258505	0.621961	0.337819	0.861852	1.14042	0.785827	4.1586	0.517213	0.73801	1.55566	0.414882	9.08143	0.414349	0.208003	0.364819	0.000377324	0	0	0	0	0	0	0	0	0	4.28821
ENSBTAG00000008124.6 ENSBTAT00000082904.1	0	0.0190476	0	3.81228	0.496464	0.215054	0.0666667	7.57082	9.14935	84.868	2.30379	0.0666667	1.44566	0.00929803	0.00555019	0	0	0	0	0	1.70506	4.96894	0.133254	0.0308155	0.0484848	22.3676	0.56	0	0	0	0	0	0	0	0	0	4.31681
ENSBTAG00000001342.4 ENSBTAT00000071257.1	0.0015873	0	0.0796881	1.67239	0.569415	2.05693	0.0140683	0.00600801	2.0724	84.6166	0.0152572	0.0397853	0.318735	0.0018315	0.0299941	0.0975107	0.32831	0.0559651	4.6988	1.17231	1.01602	0.0882354	4.33841	1.17713	1.00787	0	0	0	0	0	0	0	0	0	0	0	4.35042
ENSBTAG00000051160.1 ENSBTAT00000078102.1	0.637393	0.114446	0.406312	0.873988	2.0115	5.49669	5.69557	3.15366	7.24286	83.71	8.79102	0.406575	1.64695	0.625847	0.418653	0.646951	1.16565	3.99145	1.50716	5.97941	10.2722	0.505543	1.58584	0.244286	0.180707	0.513748	0.00173456	0.000188472	0	0	0	0	0	0	0	0	4.31383
ENSBTAG00000048962.1 ENSBTAT00000076598.1	0.526663	0.862926	0.39259	3.6725	0.960715	4.9423	21.7356	0.811653	6.41274	83.445	0.323509	1.55442	28.0027	0.180905	0.284951	1.0136	0.457794	1.37427	0.448732	0.0935876	0.111639	0.175791	1.60864	0.51064	0.086992	0.0178441	0.00159337	0.000188472	0	0	0	0	0	0	0	0	4.02016
ENSBTAG00000011360.6 ENSBTAT00000077086.1	0.0120149	0.00304878	0.00228311	0.0553127	1.5817	5.67066	45.2534	21.4296	65.6431	82.5073	3.58609	1.65509	3.01802	2.4569	0.00120208	0.0274952	8.12616	2.59551	0.0628024	0	39.6933	15.2691	2.18386	17.7292	0	0.293317	0	0	0	0	0	0	0	0	0	0	3.02726
ENSBTAG00000014818.6 ENSBTAT00000019734.5	4.86946	1.3409	0.158909	0.811849	7.8719	0.106294	0.845818	3.57951	24.251	81.3963	2.00405	2.71603	0.063301	2.62704	11.5207	5.5493	0.785572	2.39528	18.4915	23.1875	36.7555	0	0.156192	0.201058	2.20382	2.69809	0	0	0	0	0	0	0	0	0	0	3.97846
ENSBTAG00000010789.6 ENSBTAT00000014280.6	0	0	0	0	0	0	0	0	0	80.9266	0.44	1.11111	2.70486	0	26.6667	0	0	0.3125	0	0	0	0	0	0	0	0	0	0	0	0	0	0	0	0	0	0	4.13362
ENSBTAG00000006859.6 ENSBTAT00000085051.1	0	0	0.202941	0.0167816	1.18742	0	0.676471	13.7696	5.16587	80.6924	0.304412	2.1124	6.35451	14.8479	25.3909	0.561693	0.186739	4.64425	0.307083	0.347385	3.0199	0	0	0.652249	13.086	1.48876	0	0	0	0	0	0	0	0	0	0	4.06224
ENSBTAG00000049052.1 ENSBTAT00000074903.1	2.7376	0.0897565	0.444336	0.737927	0.992251	2.96097	2.80995	8.31134	13.8767	79.6488	9.04984	1.42407	0.544443	0.516642	0.528685	0.282513	0.0882659	0.240774	0.20671	0.0512188	0.055856	0.131764	1.34949	0.0993801	0.0539126	0.00953443	0.0108255	0	0	0	0	0	0	0	0	0	4.26163
ENSBTAG00000013152.6 ENSBTAT00000072910.1	5.20917	4.6295	0.563952	2.21437	3.75401	30.8438	0.811911	9.0572	32.3903	79.2903	5.3148	3.27781	1.36865	5.31434	4.95744	3.23215	1.64868	2.89425	8.01356	15.9412	15.2761	1.3438	0.65187	1.1585	0.432308	0.434035	0.00659091	0	0	0	0	0	0	0	0	0	3.80496
ENSBTAG00000053089.1 ENSBTAT00000069006.1	0.693809	0.290325	0.325942	0.981617	7.08983	0.907617	1.63569	3.44455	14.742	79.0955	3.05224	1.03927	0.353812	6.60859	1.31714	3.80443	0.411435	2.0068	0.657044	0.0311276	0.214611	0.749055	0.44558	41.5325	0.762087	0.77587	0.00135724	0	0	0	0	0	0	0	0	0	4.27098
ENSBTAG00000048382.1 ENSBTAT00000072315.1	0.185025	5.57978	0.621857	1.41066	0.368651	0.840596	1.1585	1.65159	3.63355	78.485	1.02982	0.369828	0.423482	0.174539	0.904705	1.14698	0.273194	4.03162	0.269186	0.353929	1.77012	0.389707	9.16341	0.247928	0.18322	0.375731	0.00257329	0	0	0	0	0	0	0	0	0	4.34346
ENSBTAG00000048672.1 ENSBTAT00000075763.1	0.144334	1.03987	0.604407	16.0967	0.137065	0.325237	0.632769	1.84936	2.89099	78.3999	0.742962	0.113481	0.618837	0.0975817	1.45508	2.235	1.52408	3.97758	0.114753	0.290712	1.62242	1.08119	9.04987	0.126363	0.0476907	0.624321	0	0	0	0	0	0	0	0	0	0	4.2697
ENSBTAG00000054318.1 ENSBTAT00000073362.1	3.01877	0.266026	0.516085	2.32923	2.13494	3.34872	4.49032	8.79789	16.2531	78.2238	9.12352	1.1936	0.507462	0.381209	1.28142	0.801375	0.589472	4.19529	0.319467	3.93137	0.31112	0.509666	0.706999	0.363373	0.787589	0.764524	0.00173456	0	0	0	0	0	0	0	0	0	4.24068
ENSBTAG00000054819.1 ENSBTAT00000081068.1	0.518933	0.570136	0.360277	0.963771	0.423921	0.881136	1.30577	2.71536	9.04419	77.25	9.17089	3.97565	4.6715	3.09894	2.65435	1.26454	0.58344	4.13369	0.348769	0.286521	0.89474	0.0892037	0.479498	0.194566	0.0516386	0.00351702	0.00135724	0	0	0	0	0	0	0	0	0	4.30456
ENSBTAG00000003575.4 ENSBTAT00000004651.4	0.4875	2.7	3.00728	0.00392052	0.0360886	2.1034	1.64243	4.56581	12.7609	76.9406	2.46875	0.004	0	0.0045045	0.219426	0.00828729	0.0546311	0.287098	0.260714	0.0714286	0.0385017	4.59564	17.5279	0.153892	0.3	0	0	0	0	0	0	0	0	0	0	0	4.29402
ENSBTAG00000054885.1 ENSBTAT00000082348.1	0.0788094	0.397904	0.828172	1.94907	2.36769	1.84748	0.524833	1.67187	8.83298	76.3204	16.2326	2.16767	1.60402	0.497187	0.958752	0.552611	0.78885	7.37819	1.80171	0.55266	0.375949	0.0772388	0.325272	0.136122	0.103116	0.0418401	0.00167927	0	0	0	0	0	0	0	0	0	4.24171
ENSBTAG00000050847.1 ENSBTAT00000083530.1	5.16415	7.48591	8.0982	11.0707	20.256	24.7632	17.2966	25.0254	9.4299	76.0998	7.07753	7.80022	9.94914	18.7729	12.1644	5.75065	10.4622	3.79195	11.6162	6.53567	15.8487	20.1953	8.87016	6.77835	1.45301	0.604974	0.00308642	0	0	0	0	0	0	0	0	0	3.99604
ENSBTAG00000054341.1 ENSBTAT00000081826.1	2.88565	0.164492	0.41661	1.68705	1.61856	3.74541	4.06936	9.15782	15.8327	76.0763	9.12139	0.886571	0.495243	0.62918	1.16921	1.94575	0.238524	2.99655	0.316721	0.15437	0.127606	0.49357	0.369732	0.104463	0.179867	0.377584	0.000377324	0	0	0	0	0	0	0	0	0	4.23385
ENSBTAG00000007958.6 ENSBTAT00000010461.6	1	1.33333	0	0.00110011	0.011933	0.047619	0.650266	0.31939	37.3323	75.9606	5.33417	0.0590783	0.00260733	2.33817	2.23214	0.126305	0.00254677	0.00249626	0.000268014	0.667155	0.894363	0	0.000414594	0.000825083	0	0	0	0	0	0	0	0	0	0	0	0	3.89182
ENSBTAG00000049831.1 ENSBTAT00000085541.1	0.2622	3.589	0.19717	1.07507	0.557145	1.90144	0.862704	1.59959	5.06641	75.9585	1.35024	3.21785	2.45854	6.11155	1.54235	2.04882	0.291405	4.03552	0.746434	0.333965	1.34656	0.441564	0.479899	0.0951218	0.153655	0.371652	0.00173456	0	0	0	0	0	0	0	0	0	4.33677
ENSBTAG00000049608.1 ENSBTAT00000071303.1	2.47893	0.0648885	0.453704	0.267068	0.207516	1.10407	2.41628	7.68905	14.2553	75.7944	23.19	0.918997	0.543428	0.331806	0.791942	0.53521	0.367827	0.407613	0.0879563	0.0179928	0.0374673	0.086123	0.843126	0.341473	0.626045	0.991127	0.00909091	0	0	0	0	0	0	0	0	0	4.10229
ENSBTAG00000052338.1 ENSBTAT00000072784.1	0.155546	0.383148	0.794325	10.2058	0.225416	0.539963	0.392639	0.95668	1.66669	74.3507	0.69524	0.177619	0.235901	0.165996	0.411286	0.499163	0.344233	0.399548	0.248335	0.625051	0.997001	19.3431	0.380544	0.257286	0.69022	0.401513	0	0	0	0	0	0	0	0	0	0	4.32033
ENSBTAG00000048915.1 ENSBTAT00000077564.1	0.844605	0.164139	2.20898	2.50187	5.3295	3.91309	3.86814	3.28136	16.8839	73.8957	2.20282	0.511114	0.433028	0.127874	0.433599	0.641876	0.109271	0.282322	0.17317	0.197924	0.139819	1.29248	1.26635	0.0697387	0.39457	0.00756051	0.00217471	0	0	0	0	0	0	0	0	0	4.24277
ENSBTAG00000051763.1 ENSBTAT00000087186.1	0.447805	1.47551	1.16758	0.207719	20.4983	3.16403	7.32825	4.77893	4.71319	73.4211	1.26842	1.80287	10.2564	4.58621	23.5293	42.2776	1.06122	2.66486	0.506411	19.419	38.6722	0.732817	7.7193	0.177625	0.192753	0.599292	0	0.000188472	0	0	0	0	0	0	0	0	3.51549
ENSBTAG00000052620.1 ENSBTAT00000076707.1	2.45134	0.19016	0.341705	0.17892	0.182078	0.867098	2.45939	8.67369	15.6244	73.4061	8.77369	0.651264	0.500265	0.323344	1.70684	1.43444	0.49725	4.07111	0.079611	0.272862	0.232027	0.208251	0.640843	0.13345	0.147424	0.3803	0	0	0	0	0	0	0	0	0	0	4.22605
ENSBTAG00000054286.1 ENSBTAT00000086570.1	0.4742	0.423284	0.323582	0.982986	0.55124	1.23848	1.52347	1.80366	2.86877	73.0077	0.352227	0.412427	0.4483	0.119019	0.982634	1.35273	0.358092	2.41263	0.440428	0.412526	0.894376	44.3967	0.0884814	0.0453818	0.0183969	0.00230947	0.00990837	0	0	0	0	0	0	0	0	0	4.3542
ENSBTAG00000011467.4 ENSBTAT00000015237.4	0	0.00555093	0	0	0.0803571	1.85476	4.28535	0.171296	9.09271	72.8221	0	0.0333333	1.62959	0.216013	0.189704	0.0512821	0.100425	4.44444	0.25	0.00898079	0.0284824	0	1.01902	0.00558347	0.729167	5.16996	0	0	0	0.00277778	0	0	0	0	0	0	4.3146
ENSBTAG00000001368.5 ENSBTAT00000001802.5	0.0532581	0	0.291762	4.85963	13.9409	1.43226	18.3768	0.695929	10.5714	72.766	7.67033	0.0510301	0.00109122	0.241419	0.551066	0.125053	1.29226	12.8022	6.29985	35.0943	57.2791	0.122222	0.631134	2.99468	0.0620915	0.0147059	0	0	0	0	0	0	0	0	0	0	3.75268
ENSBTAG00000049055.1 ENSBTAT00000077526.1	5.48181	6.40541	7.7193	11.8301	20.5703	25.4556	22.1114	25.8167	10.9369	72.724	8.17031	13.0063	11.2835	20.0276	14.8678	7.27979	11.4994	4.9335	14.3095	5.4998	17.3836	21.4973	10.7313	7.72264	2.58453	0.604974	0.00308642	0	0	0	0	0	0	0	0	0	3.90631
ENSBTAG00000051931.1 ENSBTAT00000082988.1	0.257926	0.156286	0.105758	1.01856	1.00968	2.69249	0.94466	1.29196	3.02628	72.7072	0.433704	1.26886	0.947835	4.09853	2.11064	0.291149	2.09139	0.624837	4.12292	0.437924	0.859717	2.62494	0.36253	0.875847	0.24526	0.00544127	0.000377324	0.000188472	0	0	0	0	0	0	0	0	4.34589
ENSBTAG00000019949.6 ENSBTAT00000026574.6	0.990842	3.64715	0.562162	6.75937	1.9021	6.26319	0.844502	1.56505	5.34141	71.8523	9.33244	1.01547	2.6902	9.13975	1.84544	0.709938	4.51231	1.33934	3.41556	21.3093	12.7352	2.35962	11.3572	6.69365	0.625645	0.0145481	0	0	0.00438596	0	0	0	0	0	0	0	4.1522
ENSBTAG00000048330.1 ENSBTAT00000068732.1	0.0307271	0.0328286	0.0610432	2.44312	0.121645	3.19604	17.1862	0.971317	3.10467	71.6956	0.130086	0.105261	0.499992	0.11362	0.660173	1.14048	0.48457	0.102633	0.0851811	1.38217	0.0344507	0.0226769	0.210052	0.110629	0.0242156	0.0151565	0.00135724	0.000453022	0.000513915	0	0	0	0	0	0	0	4.23653
ENSBTAG00000051210.1 ENSBTAT00000084460.1	0.047619	0	1.52747	0.133333	12.2965	2.29912	0.196429	7.64383	2.76535	70.4661	0	0	0	0.000840778	0	0	0	0	0	0.0175439	0.00017001	0.268698	0	0.0952843	0	0	0	0	0	0	0	0	0	0	0	0	4.27171
ENSBTAG00000018773.6 ENSBTAT00000081493.1	0	1.94444	0.648148	0.0833333	10.5982	0.746053	13.9226	7.64383	3.12249	70.1804	0	0	0	0	0	0	0	0	0.427632	0.0175439	0	0.268698	0.285714	0.0952381	0	0	0	0	0	0	0	0	0	0	0	0	4.21837
ENSBTAG00000039574.3 ENSBTAT00000055571.3	0.0231408	0.111678	0.240476	3.08944	2.81021	1.74199	3.23356	4.96556	13.5057	69.8823	0.969761	0.0512147	0.336315	0.0355918	0.0552826	0.122865	0.18214	0.789951	0.236414	2.18792	2.08323	0.22654	0.902896	3.19388	3.19021	0.00263158	0	0	0	0	0	0	0	0	0	0	4.27178
ENSBTAG00000055274.1 ENSBTAT00000069180.1	2.52978	0.140957	0.416944	0.407251	0.347023	1.09807	2.53058	8.19936	15.0672	69.2624	8.91365	0.79249	0.571082	0.476102	1.5443	0.850223	0.746427	5.44269	0.262626	0.215952	0.276355	0.545325	3.58604	0.210271	0.174761	0.391061	0.00159337	0	0	0	0	0	0	0	0	0	4.21704
ENSBTAG00000052023.1 ENSBTAT00000077894.1	0	0	0	1.93333	0.27619	0	0	0.628333	0.773333	69.0155	0	0	0	0	0	0	0	0	0	0	0.366667	0	0	0	0	0	0	0	0	0	0	0	0	0	0	0	4.3569
ENSBTAG00000049887.1 ENSBTAT00000074620.1	0.299997	0.644526	0.0937036	0.857949	0.71665	1.85167	0.857834	1.27961	2.815	68.5305	0.24062	1.32348	0.443087	4.01577	1.57202	0.409463	0.261854	0.206159	0.496337	0.106607	0.0684038	0.18897	0.490839	0.0255495	0.017477	0.00533499	0.000377324	5.83567e-05	0	0	0	0	0	0	0	0	4.34956
ENSBTAG00000053257.1 ENSBTAT00000068727.1	0.565041	0.172312	0.207298	2.2093	1.82984	2.47676	2.50443	7.7535	17.0967	68.1443	4.77148	0.180325	0.343755	0.385062	0.789732	1.50644	0.387703	0.506033	0.139546	0.0899083	0.0553982	0.49476	2.03334	0.22425	0.749444	0.761076	0.000377324	0	0	0	0	0	0	0	0	0	4.20907
ENSBTAG00000015891.6 ENSBTAT00000021120.6	1.6759	1.20829	0.094132	0.741604	1.82376	4.33611	0.828558	0.947084	7.13371	67.5559	3.99628	0.46156	0.925302	22.9228	1.16041	1.24835	3.63733	18.9628	1.90117	13.1964	23.1133	8.62933	12.4879	4.16704	8.58479	0.00519809	0.000377324	0	0	0	0	0	0	0	0	0	3.96951
ENSBTAG00000053553.1 ENSBTAT00000083929.1	1.31681	2.92129	0.228864	2.31702	3.05173	3.45405	33.1298	2.32684	5.76786	67.3549	5.29777	1.04134	1.15243	0.590374	0.690494	3.88933	0.280695	0.214012	0.297478	0.921418	4.14978	0.763426	2.30522	13.5533	27.6062	0.775569	0.00173456	0.0010928	0.000513915	0	0	0	0	0	0	0	3.89616
ENSBTAG00000051800.1 ENSBTAT00000080611.1	0.0498585	0.794938	0.468187	3.16569	0.246542	0.55918	3.04634	3.25211	15.3626	67.0961	15.2479	2.2376	9.0377	0.182448	0.920106	0.341112	0.987117	4.03052	1.01259	0.849799	1.0488	0.707469	0.837223	0.229364	0.290278	0.0565017	0.0122284	0	0	0	0	0	0	0	0	0	4.14726
ENSBTAG00000050570.1 ENSBTAT00000082245.1	0.0807528	0.451775	0.732084	3.15119	2.39019	10.4851	14.9467	5.3556	15.7474	66.9916	2.24989	5.46039	10.8463	0.436774	1.36933	3.31474	3.93099	0.843442	0.592539	1.50335	0.743382	0.281516	0.50184	0.673916	0.2877	0.00826471	0.00173456	0.000639774	0	0	0	0	0	0	0	0	4.12176
ENSBTAG00000021227.3 ENSBTAT00000074726.1	0.0510309	0.0384991	0	9.09082	2.03019	0.360665	20.3426	20.8129	36.1901	66.8064	2.75492	0.0729745	13.7033	13.6913	0.00451596	2.23083	1.48022	0.771846	2.92895	5.46874	0.830277	25.9836	6.90045	0.0192979	7.5	0	0	0	0	0	0	0	0	0	0	0	3.54056
ENSBTAG00000039647.3 ENSBTAT00000053292.3	0	0	0	0.188972	0.194958	1.03571	0.207143	0.0805556	2.5535	66.4385	0.120833	0	0	0	0	0	0	0	0	0.285714	0	0	0	0	0	0	0	0	0	0	0	0	0	0	0	0	4.35541
ENSBTAG00000001404.5 ENSBTAT00000001841.5	0	0.0220386	0.264069	0.00666667	0.084127	0.690303	0.0615385	2.11429	19.9145	65.8772	2.13736	4.84	0.00625	0.102358	0.602652	1.15094	0	0	0	0	0	0	0.0181818	0.229437	0.890909	0	0	0	0	0	0	0	0	0	0	0	4.16284
ENSBTAG00000054554.1 ENSBTAT00000080416.1	0.170486	0.17938	0.259096	1.54443	0.387395	1.08032	0.527268	1.05495	2.46635	65.7533	0.153495	1.12333	0.193626	0.0475358	0.473291	0.129487	0.36419	0.168837	1.27188	0.0556169	0.0472735	0.676141	0.29138	0.198952	0.0216695	0.00241101	0.00173456	0	0	0	0	0	0	0	0	0	4.35485
ENSBTAG00000052236.1 ENSBTAT00000078772.1	0.00308642	0.0101886	0.0273111	0.333337	1.39192	18.8703	48.7921	1.73704	21.3008	65.5586	2.81176	0.661898	13.7905	2.93029	0.00509648	0.111194	0.198782	0.0143726	0.0391808	0.226995	0.016275	0.0873787	0.316134	1.93289	0.227294	5.25776	0.0723123	0	0	0	0	0	0	0	0	0	3.24141
ENSBTAG00000000077.6 ENSBTAT00000000085.6	0.1567	0.000978677	0.00416667	0.177395	0.96415	0.067957	0.215542	0.335527	31.9911	65.533	5.29196	3.09352	0.00434427	1.81114	4.5858	2.40656	0.810541	3.61764	0.139271	2.06374	3.89034	0.00564424	0.0432595	0.144511	0.00795455	0	0	0	0	0	0	0	0	0	0	0	3.89567
ENSBTAG00000054860.1 ENSBTAT00000071750.1	0.561277	0.119769	0.309494	2.2101	1.85731	2.72843	2.60203	1.78779	3.08373	65.1592	0.675591	0.115968	0.61495	0.560074	0.107415	0.361271	0.400809	0.797691	0.145163	3.91919	0.23753	0.545031	9.26238	0.624777	0.758761	0.761024	0.000377324	0	0	0	0	0	0	0	0	0	4.34471
ENSBTAG00000048974.1 ENSBTAT00000069232.1	1.01169	0.183779	0.292916	2.3124	2.6519	3.16503	3.83532	2.15724	3.53497	64.5862	5.23144	0.62903	0.505765	0.501719	0.803325	0.843063	0.590877	1.37435	0.267105	0.161478	0.935638	0.453178	0.560412	0.278876	0.805598	0.768646	0.00173456	0.000453022	0.000513915	0	0	0	0	0	0	0	4.33606
ENSBTAG00000054983.1 ENSBTAT00000072613.1	2.04171	1.46158	0.0630839	0.308866	4.97506	5.74998	12.3619	7.87634	18.0614	63.1176	1.99043	2.7871	0.152758	1.18489	4.60849	2.16017	0.810186	2.57171	10.6342	16.4808	14.6681	2.72229	0.558494	0.488108	0.186232	0.415818	0	0	0	0	0	0	0	0	0	0	4.02754
ENSBTAG00000055135.1 ENSBTAT00000076771.1	2.63432	0.113346	0.29853	0.856704	0.656331	1.23033	2.64574	7.46286	12.8997	62.8479	9.12368	0.61658	0.262914	0.293784	0.376766	0.363004	0.0734297	0.0727468	0.10298	0.037185	0.030146	0.103107	0.081774	0.0241705	0.00484557	0.00168107	0.00173456	0	0	0	0	0	0	0	0	0	4.21793
ENSBTAG00000001548.5 ENSBTAT00000002028.5	0.117493	0.088384	2.69031	1.13555	0.294362	3.68748	0.751151	1.56504	52.8494	62.6833	0.892292	0.659671	0.0133651	4.17859	0.830287	0.954632	0.817955	5.13041	0.0174371	0.173308	0.13848	0.000160565	0.0206684	0.0505529	0.0238047	0	0	0	0	0	0	0	0	0	0	0	3.2652
ENSBTAG00000010477.6 ENSBTAT00000048382.4	0	0	0.166667	0.172805	1.26009	0.608319	1.59636	23.055	16.6413	62.6626	3.8692	3.65843	1.05759	5.96465	3.28561	5.71907	0	0.225	0.476344	0.251396	0.32848	0.0570645	0.170437	0.684615	0.359065	1.13946	0	0	0.25	0	0	0	0	0	0	0	3.97151
ENSBTAG00000048649.1 ENSBTAT00000081118.1	1.11785	0.258358	0.0390139	0.165874	0.420508	9.36444	2.80648	1.32668	17.7592	62.5475	0.839411	0.500162	1.96357	0.122773	0.787422	0.525765	0.263133	0.12344	0.187803	0.463989	0.188039	0.14048	0.157401	0.629804	0.187116	0.0153565	0.000377324	0.000453022	0.000513915	0	0	0	0	0	0	0	4.16015
ENSBTAG00000040413.2 ENSBTAT00000056670.2	0	0	0	0	0	0	0	60.3333	34.1667	62.3333	4	0	4	2	4	0	0	0	0	0	0	0	0	0	0	0	0	0	0	0	0	0	0	0	0	0	2.81834
ENSBTAG00000035206.4 ENSBTAT00000034356.5	0	0	0	1.02804	11.2128	0.362037	3.94873	2.41718	5.92828	61.8836	0.613009	0.0711905	13.0801	0.0733922	0.008	1.45925	0.00824742	0	0	0	0	0	2	0	0	0.166667	0	0	0	0	0	0	0	0	0	0	4.19406
ENSBTAG00000003960.5 ENSBTAT00000075137.1	0	0	0	0.0159444	0	0	0.447736	1.29722	1.6202	61.8539	0.217391	0	20.4954	5.00167	20	5.02533	0	0.00666667	0.00711806	0.793868	5.01449	1.0018	15.8631	0	10	32.6667	2.5	0	0	0	0	0	0	0	0	0	3.95122
ENSBTAG00000019497.5 ENSBTAT00000025969.5	0.263072	1.71289	1.78886	0.129951	1.86976	0.0347032	2.108	2.36365	27.5735	61.8166	1.39761	1.98269	2.30361	2.01054	0.434128	0.494992	0.102465	0.898306	4.60755	29.5225	35.8195	1.65812	0.112274	1.50139	1.94363	0	0	0	0	0.00277778	0	0	0	0	0	0	3.65027
ENSBTAG00000011831.5 ENSBTAT00000077127.1	0.0120669	0.0944444	0.281812	9.87649	19.367	5.03217	1.17935	11.1588	47.369	61.7854	2.02557	1.07022	0.197627	0.756774	2.51218	0.281364	1.16726	0.260809	0.426665	0.535037	0.70118	0.0123497	0.273204	1.31762	4.5233	0.524116	0	0	0	0	0	0	0	0	0	0	3.27768
ENSBTAG00000013032.6 ENSBTAT00000017326.6	0	0	0.05	0.0652174	6.58239	0.000490196	0.0361949	0.856079	10.1313	61.4104	0.135094	0.35025	5.46784	22.7832	38.0625	0.771465	2.94916e-05	0.023006	0.00747236	0.00966184	0.970208	0	0.0323707	0.0459264	4.15643	0.475005	0	0	0	0	0	0	0	0	0	0	3.47605
ENSBTAG00000048341.1 ENSBTAT00000073207.1	0.0566158	0.569294	0.181029	1.5238	0.255009	0.625107	0.938172	1.15181	2.87887	60.8095	1.22046	0.372726	0.38934	0.293886	0.936412	0.723295	0.665621	4.04186	0.217819	0.342093	0.969498	0.335262	0.939738	0.197363	0.188451	0.370483	0	0.000188472	0	0	0	0	0	0	0	0	4.34747
ENSBTAG00000050667.1 ENSBTAT00000078332.1	0	0.244898	0.0816327	0.714286	0.163265	0.326531	0	0.285714	1.63265	60.6327	0	0	0.489796	0.122449	0.489796	2.93878	2.69388	0.0204082	0.0204082	0	0.326531	0.204082	7.71429	0	0.0408163	0.244898	0	0	0	0	0	0	0	0	0	0	4.34982
ENSBTAG00000053935.1 ENSBTAT00000074749.1	0	0.244898	0.0816327	0.714286	0.163265	0.326531	0	0.285714	1.63265	60.6327	0	0	0.489796	0.122449	0.489796	2.93878	2.69388	0.0204082	0.0204082	0	0.326531	0.204082	7.71429	0	0.0408163	0.244898	0	0	0	0	0	0	0	0	0	0	4.34982
ENSBTAG00000049923.1 ENSBTAT00000068785.1	0	0.244898	0.0816327	0.714286	0.163265	0.326531	0	0.285714	1.63265	60.6327	0	0	0.489796	0.122449	0.489796	2.93878	2.69388	0.0204082	0.0204082	0	0.326531	0.204082	7.71429	0	0.0408163	0.244898	0	0	0	0	0	0	0	0	0	0	4.34982
ENSBTAG00000053966.1 ENSBTAT00000067519.1	0	0.244898	0.0816327	0.714286	0.163265	0.326531	0	0.285714	1.63265	60.6327	0	0	0.489796	0.122449	0.489796	2.93878	2.69388	0.0204082	0.0204082	0	0.326531	0.204082	7.71429	0	0.0408163	0.244898	0	0	0	0	0	0	0	0	0	0	4.34982
ENSBTAG00000049793.1 ENSBTAT00000067847.1	0	0.244898	0.0816327	0.714286	0.163265	0.326531	0	0.285714	1.63265	60.6327	0	0	0.489796	0.122449	0.489796	2.93878	2.69388	0.0204082	0.0204082	0	0.326531	0.204082	7.71429	0	0.0408163	0.244898	0	0	0	0	0	0	0	0	0	0	4.34982
ENSBTAG00000054344.1 ENSBTAT00000071734.1	0	0.244898	0.0816327	0.714286	0.163265	0.326531	0	0.285714	1.63265	60.6327	0	0	0.489796	0.122449	0.489796	2.93878	2.69388	0.0204082	0.0204082	0	0.326531	0.204082	7.71429	0	0.0408163	0.244898	0	0	0	0	0	0	0	0	0	0	4.34982
ENSBTAG00000053117.1 ENSBTAT00000071691.1	0	0.244898	0.0816327	0.714286	0.163265	0.326531	0	0.285714	1.63265	60.6327	0	0	0.489796	0.122449	0.489796	2.93878	2.69388	0.0204082	0.0204082	0	0.326531	0.204082	7.71429	0	0.0408163	0.244898	0	0	0	0	0	0	0	0	0	0	4.34982
ENSBTAG00000019916.6 ENSBTAT00000079431.1	0.0176192	0	0.0625	0.115095	1.54232	0.276577	2.05951	2.58749	50.3403	60.1339	4.23903	0.219009	0.0148148	0	0.00699301	0.271347	0.47343	0.710145	0	0.0599769	1.92816	0	0	0	0	0	0	0	0	0	0	0	0	0	0	0	3.27756
ENSBTAG00000021554.4 ENSBTAT00000028718.4	0.0580199	0.110937	0.490742	2.53685	4.31674	2.98681	0.142735	1.10075	1.88278	59.8956	0.0510295	0.0932376	0.174732	0.565101	1.3956	0.582286	0.00580966	0.0233636	0.161259	0.231144	1.01735	0	0.727884	0.00404734	0	0	0	0.000188472	0	0	0	0	0	0	0	0	4.34141
ENSBTAG00000049470.1 ENSBTAT00000071291.1	0.4723	0.17809	0.237489	0.962554	0.942798	1.37592	1.00609	1.78718	2.59653	59.8741	0.581637	1.75797	0.335559	2.89321	1.4784	2.01328	0.797421	4.99223	1.54274	0.379598	0.441696	1.22275	8.18631	0.238589	0.279281	0.835796	0.000377324	0.000188472	0	0	0	0	0	0	0	0	4.34242
ENSBTAG00000050998.1 ENSBTAT00000076482.1	20.4725	1.46682	1.3694	20.9655	5.55268	1.47024	2.41095	1.47206	2.89031	59.8187	0.870771	0.252091	0.0919392	0.104009	0.463416	1.21513	0.365306	0.0510733	0.0909628	0.023204	0.0726875	0.453461	1.63509	0.271638	0.743996	0.758374	0	0	0	0	0	0	0	0	0	0	3.92212
ENSBTAG00000048455.1 ENSBTAT00000086678.1	0.168025	0.231065	0.17858	0.549581	1.08006	1.55161	0.976857	1.61768	2.69477	59.7492	1.31137	0.251541	0.705771	0.703705	0.888536	1.20118	0.673307	4.14368	0.243831	0.363973	0.972267	0.305431	0.904459	0.534372	0.247572	0.423419	0.00159337	0	0	0	0	0	0	0	0	0	4.34726
ENSBTAG00000022150.4 ENSBTAT00000029882.4	0.154536	0.779139	0	0.0531473	8.21164	0.0432468	7.56615	0.203175	19.3227	59.3302	1.85839	3.57506	0.192879	3.04416	7.65188	0.424536	4.85771	1.4154	0.148058	8.07367	2.49396	17.5343	2.46225	13.4981	1.17359	0	0	0	0	0	0	0	0	0	0	0	4.07058
ENSBTAG00000031346.4 ENSBTAT00000044418.4	0.658802	1.87346	2.70859	0.00505051	1.10787	11.394	1.98287	0.529938	20.1901	58.83	0.0804644	0.0416667	0.199657	0.241444	0.443021	0.836267	0.456442	5.10617	0.403733	5.30667	12.7326	4.37129	15.7062	0.305556	0.196117	0	0	0	0	0	0	0	0	0	0	0	4.05776
ENSBTAG00000053388.1 ENSBTAT00000077003.1	13.9823	49.008	7.32547	1.44212	0.27486	2.81531	2.81321	12.1671	13.7423	58.1873	16.4702	1.04655	0.371146	3.24218	0.727983	6.50105	3.21401	0.527841	0.0848205	6.63224	0.213659	18.3229	26.5384	0.288722	42.0224	0.240558	0.00135724	0	0	0	0	0	0	0	0	0	3.1215
ENSBTAG00000014339.3 ENSBTAT00000019065.3	0.895492	0.0832983	0.0439063	0.0956653	0.636478	1.07497	7.13658	0.958786	5.30206	58.0442	8.82672	5.33234	2.09106	0.469912	1.02139	0.788171	0.652146	0.126715	0.191785	7.86234	5.42554	0.218346	0.0409967	2.12766	2.10848	0.0168764	0.000142491	0.000453022	0.000513915	0	0	0	0	0	0	0	4.24728
ENSBTAG00000051406.1 ENSBTAT00000081612.1	0.15363	0.0900419	0.104023	0.166674	0.118169	0.278282	1.51823	0.350026	1.55326	57.6201	1.36047	0.300858	0.346152	0.459293	0.450806	0.423104	4.55541	0.467509	0.699059	0.320824	0.393898	0.545453	1.34595	0.0704678	0.0914696	0.00107175	0	0	0	0	0	0	0	0	0	0	4.34527
ENSBTAG00000050638.1 ENSBTAT00000073537.1	1.08495	0.209707	0.374306	2.41098	2.37228	3.49101	3.05485	3.15144	7.79805	57.3955	8.8131	0.582744	0.495965	0.594253	2.12462	1.71754	0.602754	4.09929	0.283378	0.383082	0.352799	0.508661	0.721899	0.240208	0.847997	0.768646	0.00173456	0.000453022	0.000513915	0	0	0	0	0	0	0	4.27931
ENSBTAG00000053731.1 ENSBTAT00000075520.1	1.65534	0.323263	0.321694	2.1562	1.88173	3.02247	2.35009	6.26864	4.37332	56.115	4.02233	2.20059	0.332441	0.166789	1.54215	1.42273	3.4294	4.02876	1.09832	0.309363	0.239051	1.34855	0.599997	0.184401	0.881645	0.403287	0.000377324	0	0	0	0	0	0	0	0	0	4.31926
ENSBTAG00000009382.6 ENSBTAT00000012346.6	0	7.11111	1.66667	0.444444	0	0	2.92023	1.03704	0	55.636	4.14815	0.142594	0	0	0.130475	0.140784	0.000666667	0.474744	0	0	0	0.000931891	0.000987805	0	0	0	0	0	0	0	0	0	0	0	0	0	4.31122
ENSBTAG00000009091.6 ENSBTAT00000044248.4	4.76529	0.199969	0.0864085	0.421868	10.1068	2.53378	2.91505	0.831654	45.8331	54.9019	6.42497	6.9874	0.0331625	1.22262	12.8211	14.0945	0.496188	0.331438	0.0533973	1.53416	1.96543	2.19953	0.00825304	0.705762	0.969596	0.00925926	0	0	0	0	0	0	0	0	0	0	3.16691
ENSBTAG00000018705.5 ENSBTAT00000066809.1	0.0261218	0.0460317	0.100833	0.24457	1.55697	1.00942	6.19279	1.63963	5.44848	54.597	0.0107698	0.0226278	0.0843861	1.78579	0.643255	0.941932	3.44471	5.24825	5.41187	19.9212	10.0375	0.706162	0.878244	0.761263	0.358482	0.0102041	0	0	0	0	0	0	0	0	0	0	4.05763
ENSBTAG00000052411.1 ENSBTAT00000069300.1	0.146416	0.177575	0.281903	0.309012	0.807021	1.34271	1.06604	3.80904	3.06339	54.4509	0.952862	0.414697	0.257713	0.814086	0.382334	0.357772	0.199075	0.280483	0.349914	0.229408	0.126913	0.312915	0.263312	0.248915	0.194372	0.376969	0.00159337	0.000188472	0	0	0	0	0	0	0	0	4.34473
ENSBTAG00000053576.1 ENSBTAT00000068093.1	0.525579	0.23027	0.205848	2.20563	1.56446	2.1775	2.91277	1.6649	1.93193	53.8607	15.7144	0.392539	0.150393	0.108216	0.466623	1.27257	0.422425	0.296348	0.11207	0.0962125	0.37795	0.462786	0.873506	0.322961	0.601171	0.993815	0.000377324	0	0	0	0	0	0	0	0	0	4.18347
ENSBTAG00000013722.6 ENSBTAT00000018232.6	0	0.166667	0	0	0	4.34301	0	0	17.2418	53.6774	0.018018	0	0	0	0.0983225	0	0	0	0	0.282051	0.00718726	0	0	0	0.729167	12.5	0	0	0	0	0	0	0	0	0	0	4.13566
ENSBTAG00000018310.6 ENSBTAT00000024364.6	0	0	0	0	0	0	0	0.127574	1.06028	53.5441	1.06028	0	0	0	0	0	0	0	0	0	0	0	0	0	0	0	0	0	0	0	0	0	0	0	0	0	4.35729
ENSBTAG00000004200.5 ENSBTAT00000005506.5	0	0	0	0	0	0	0	0.0897005	27.9992	52.9775	5.16429	7.08134	0	0.0759199	0.273142	0.460625	0	0	0	0	0	0	0	0	0	0	0	0	0	0	0	0	0	0	0	0	3.80152
ENSBTAG00000050965.1 ENSBTAT00000085590.1	4.20714	4.1443	3.623	2.23039	2.25535	4.83731	9.26085	7.34003	6.82107	52.9702	7.03875	10.1948	3.05156	2.89885	5.05324	2.25327	1.4212	2.17292	3.87973	3.40605	2.24426	6.5846	1.65236	1.97131	1.13534	0.0130933	0.00308642	0	0	0	0	0	0	0	0	0	4.25267
ENSBTAG00000004714.4 ENSBTAT00000083870.1	0.854065	0.710424	0.0835795	0.196396	0.34687	2.05778	1.81268	0.249914	14.6562	52.7906	2.64704	5.7055	0.123837	4.47116	0.584434	0.834506	1.14896	4.28807	0.311951	4.03739	12.259	3.77385	1.08875	1.77816	6.76638	0	0	0	0	0	0	0	0	0	0	0	4.17822
ENSBTAG00000055132.1 ENSBTAT00000079915.1	1.00578	0.0233384	0.0602549	0.788065	3.75647	1.34753	3.87585	4.2617	5.08068	52.1468	2.57488	0.0409309	0.109	0.0943217	0.1776	0.368099	0.403862	0.234985	0.14712	1.91722	0.294144	0.267597	0.448404	0.141874	0.128688	0.364874	0.000377324	0	0	0	0	0	0	0	0	0	4.31421
ENSBTAG00000053892.1 ENSBTAT00000084117.1	0.242773	0.147771	0.228199	0.151435	1.89348	1.81206	0.283816	1.16395	1.60984	51.5623	0.804217	0.824782	0.454909	0.245603	0.851247	0.560457	0.375986	7.36209	0.257231	5.42112	0.94993	0.381454	0.432544	0.057883	0.167791	0.366651	0.00135724	0	0	0	0	0	0	0	0	0	4.3007
ENSBTAG00000049769.1 ENSBTAT00000078681.1	0.564055	0.660069	0.198873	0.0830365	0.534697	0.155161	0.372972	2.98651	0.630268	51.0303	0.42893	2.32045	3.83015	0.0717835	0.786308	0.762526	0.492368	3.73894	0.17286	0.339806	1.63037	0.212114	9.29193	0.202975	0.0166468	5.48817e-05	0.00135724	0	0	0	0	0	0	0	0	0	4.33425
ENSBTAG00000052639.1 ENSBTAT00000073830.1	1.06758	0.152537	0.287195	2.68182	2.27633	3.31647	3.11294	2.77773	5.28279	50.9112	8.64839	0.251349	0.312506	0.330519	0.499233	1.24706	0.10166	0.269462	0.302809	0.1213	0.278345	0.479816	1.50505	0.151699	0.752979	0.761021	0.00946823	0	0	0	0	0	0	0	0	0	4.27635
ENSBTAG00000051361.1 ENSBTAT00000067334.1	0.159561	0.825377	6.34328	0.105901	0.0940627	0.246701	1.91691	1.11153	0.794158	50.7536	0.270654	0.208294	0.396258	0.0527245	1.26259	8.72706	0.930574	3.80492	0.341687	1.41571	3.84631	0.865763	8.72842	0.217898	0.0369211	0.0136969	0	0	0	0	0	0	0	0	0	0	4.26918
ENSBTAG00000051842.1 ENSBTAT00000071410.1	0.581183	5.45016	3.06756	3.07687	4.10575	15.1928	12.7058	22.8823	5.94056	49.9529	2.55814	7.51591	21.4651	1.96155	3.176	10.9013	2.31324	1.89799	1.5002	3.36995	1.74139	6.5771	1.56931	1.5637	0.926067	0.158772	0	0	0	0	0	0	0	0	0	0	3.60862
ENSBTAG00000053930.1 ENSBTAT00000086034.1	0.0924994	1.67324	1.38394	1.02022	2.70878	3.5677	40.4008	17.7638	26.5437	49.9076	6.23104	8.75307	3.40658	1.34026	22.051	0.750584	0.472559	0.467227	0.816648	2.10513	1.75806	5.75929	1.97569	2.50098	1.01507	0	0	0	0	0	0	0	0	0	0	0	2.86742
ENSBTAG00000011644.7 ENSBTAT00000061141.3	0.0410725	0.558928	0.0331039	0.389766	0.973996	0.637368	0.0573896	1.57129	25.2004	49.3982	0.0805506	0.42016	0.500216	0.0132903	0.00778921	0.000118273	0.0218253	0.102696	0.0769888	1.17008	5.38527	0.0126504	0.00757705	0.0197658	0.0105593	0	0	0	0	0	0	0	0	0	0	0	3.86535
ENSBTAG00000008836.6 ENSBTAT00000064954.2	0	0	0	0.0555556	0	0.0486111	3.74342	0	0.875	49.3815	0	0	0	0	0	0	0	0	0	0	0	0	0	0	0	0	0	0	0	0	0	0	0	0	0	0	4.34602
ENSBTAG00000052614.1 ENSBTAT00000076098.1	1.68453	0.302687	0.298298	2.3006	2.02695	2.47502	2.63261	2.95485	5.48389	48.9782	9.14993	0.536094	0.482544	0.435036	2.13586	0.88979	0.612838	3.99054	0.235551	0.675466	0.318996	0.43251	0.718786	0.673084	0.832738	0.76746	0.00173456	0	0	0	0	0	0	0	0	0	4.26841
ENSBTAG00000043958.3 ENSBTAT00000073147.1	0	0	0	0	0	0	0	2.06192	16.5062	48.7829	11.4271	8.25732	0.0153883	0.0563187	0.13961	0.559764	0.185574	0.314489	0.381557	0.418831	0.84596	0	0	0	0	0	0	0	0	0	0	0	0	0	0	0	3.99767
ENSBTAG00000011796.4 ENSBTAT00000081967.1	0	0.0013587	0.0946325	1.94564	14.2808	1.33087	0.144694	1.59265	4.3003	48.6948	0.932694	0.0933631	1.16765	1.62007	26.3981	0.399389	0.0561097	0.132147	0	0.698133	4.38488	0.479038	0	0.611115	0.422044	2.69316	0	0	0	0	0	0	0	0	0	0	3.69997
ENSBTAG00000049389.1 ENSBTAT00000082769.1	0	2.27273	0.16705	0.104429	1.69417	0.193761	0.686786	2.04857	5.02042	48.6873	2.94868	0.311842	5.27589	3.75	5.70234	8.65911	0.194444	4.67339	0.583333	0.809593	1.04731	0	0	0	0.0100629	0	0	0	0	0	0	0	0	0	0	0	4.24382
ENSBTAG00000012403.6 ENSBTAT00000016461.6	0	0	0	3.45952	0.494218	0	0.0234715	0.0762415	1.51512	48.6404	0	0.000290613	0	0.00137544	0.102421	0.066949	0	0	0	0.021666	0	1.12663	0.736439	0.342857	2.21604	0.0433199	0	0	0	0	0	0	0	0	0	0	4.3464
ENSBTAG00000052421.1 ENSBTAT00000076716.1	2.4912	0.325925	0.412023	0.629547	0.518526	2.50479	2.72475	7.66084	13.5469	48.4242	8.61867	0.863746	0.566343	0.424424	1.25199	0.86795	0.597745	4.12009	0.21763	0.33284	0.310972	0.423802	0.678719	0.248592	0.817083	0.91914	0.000440141	0	0	0	0	0	0	0	0	0	4.12439
ENSBTAG00000053287.1 ENSBTAT00000067841.1	3.01116	0.15094	0.457168	2.27788	2.05984	2.95192	5.54943	8.42523	13.6794	48.2832	8.53224	0.655942	0.413477	0.355123	0.547033	0.595613	0.236605	1.92421	0.136765	0.306741	0.0841743	0.406633	0.434452	0.134229	0.777547	0.763561	0.000377324	0.000188472	0	0	0	0	0	0	0	0	4.1055
ENSBTAG00000054439.1 ENSBTAT00000070915.1	0.648514	0.129382	0.226805	2.55401	1.8703	2.76457	2.46834	2.24039	3.49856	48.0001	0.892715	0.162061	0.499756	0.113988	0.792606	1.44278	0.395298	0.166671	0.111767	0.0619679	0.116367	0.463457	1.74475	0.260243	0.76428	0.792921	0.000377324	0	0	0	0	0	0	0	0	0	4.33592
ENSBTAG00000053365.1 ENSBTAT00000070885.1	0	0	0	0	0	0	0	0	5	48	0	0	0	0	0	0	0	0	0	0	0	0	0	0	0	0	0	0	0	0	0	0	0	0	0	0	4.33525
ENSBTAG00000052021.1 ENSBTAT00000071789.1	2.46828	0.105917	0.41758	0.219578	0.216663	5.40656	2.16089	7.94134	14.0124	47.9842	8.82253	1.03569	0.649118	0.649565	1.12425	1.25299	0.374648	0.457883	0.717052	0.0412938	0.0407057	0.110081	1.55891	0.157237	0.0105191	0.00112663	0.00135724	0	0	0	0	0	0	0	0	0	4.09466
ENSBTAG00000009182.6 ENSBTAT00000012099.6	0.0138889	0.755245	0.255332	1.23033	0.2419	0.798737	10.2294	0.882704	15.2468	47.7696	2.7606	2.22723	5.69955	0.696568	4.97799	0.070589	0.240208	0.422774	0.0425469	1.2452	1.27288	0	0	0	0	0.000659196	0	0	0	0	0	0	0	0	0	0	4.06493
ENSBTAG00000002965.6 ENSBTAT00000003862.6	0	0	0	0	0	0	0	0	0.600987	47.6477	0	0	0	0.004158	0.329657	0	0	0	0	0	0	0	0	0	0	0.0411111	0	0	0	0	0	0	0	0	0	0	4.35847
ENSBTAG00000014012.4 ENSBTAT00000018616.4	0	0	0.1	0.019802	1.21748	22.2071	0.262028	0.263539	3.97316	47.5499	0	0	2.02849	9.92573	0.00263158	0.155704	1.07224	4.46594	0.21049	6.4264	36.7555	0.118421	0.125	2.27166	8.33333	0	0	0	0	0	0	0	0	0	0	0	3.85452
ENSBTAG00000051334.1 ENSBTAT00000085378.1	0.0050183	0.0649025	0.201249	0.147855	0.089147	0.183466	0.359577	0.879034	1.12035	47.1726	7.3762	0.020073	0.107812	0.534081	0.115522	0.286217	0.33325	0.776242	0.0681001	0.0277082	0.315072	0.212517	1.63228	0.175143	0.141018	0.36377	0	0	0	0	0	0	0	0	0	0	4.30752
[truncated: 480 more rows]

## Sheet: pp-targets IP1
target_seq	1	2	3	4	5	6	7	8	9	10	11	12	13	14	15	16	17	18	19	20	21	22	23	24	25	26	27	28	29	30	31	32	33	34	35	36	Z-score (p<=0.05 for Z>=1.96)
[truncated: 1,446 more rows]

[truncated: 1 more sheets: pp-targets IP2]
